# Supplementary material for: Comprehensive characterization of the neurogenic and neuroprotective action of a novel TrkB agonist using mouse and human stem cell models of Alzheimer’s disease
Source: Stem Cell Res Ther. 2024 Jul 6;15:200. doi: 10.1186/s13287-024-03818-w (PMC11227723; doi:10.1186/s13287-024-03818-w)
Supplement: Supplementary file 1 — Additional file 1. [file 13287_2024_3818_MOESM1_ESM.xlsx]

## Sheet: COMMON_dif_regulated
Id	log2FC BDNF	pvalue BDNF	padj BDNF	log2FC ENTA011	pvalue ENTA011	padj ENTA011
BTBD19	2.271	0.000466644	0.0568268	1.948	0.00495695	0.0570161
LOC107984868	2.199	0.00117238	0.0882497	2.043	0.00359902	0.0472399
RNU1-16P	2.115	0.00134541	0.0921607	2.019	0.00259813	0.0391224
ZNF235	1.569	0.000242689	0.0400411	1.208	0.00796827	0.0761302
RNU6-37P	1.547	1.07058e-06	0.00205338	2.147	4.20005e-13	5.99181e-10
LOC107985430	1.508	0.000708834	0.0674204	1.349	0.0033636	0.0456116
CHSY3	1.327	0.000117738	0.0258081	1.832	1.19626e-08	4.37034e-06
LOC101929594	1.251	9.27963e-07	0.0020341	2.066	1.69959e-18	1.30393e-14
VGF	1.156	1.09627e-13	1.68212e-09	1.291	9.86583e-17	5.04604e-13
LOC107986513	0.994	0.000896191	0.0776902	1.085	0.000275654	0.00892839
LOC101930053	0.948	0.0012533	0.0895136	0.809	0.00788776	0.0756436
WASH2P	0.933	0.00143028	0.0958349	0.892	0.00259774	0.0391224
AKR7L	0.9	0.000947713	0.079031	0.802	0.00406845	0.0506579
ERO1B	0.86	0.00119563	0.0882497	0.742	0.0067376	0.0690504
LOC101928096	0.851	5.16495e-05	0.0158509	1.299	9.34474e-11	8.43445e-08
LOC112543491	0.835	1.59909e-05	0.00908758	0.735	0.000200392	0.00708484
LOC105375213	0.81	0.000787133	0.0710457	1.198	1.7653e-07	4.0428e-05
EGFR	0.786	6.05432e-06	0.00464487	0.723	4.78661e-05	0.00276112
NPTN-IT1	0.775	0.000808821	0.0717373	1.349	2.13857e-10	1.36726e-07
LOC107987258	0.756	0.00051368	0.0588202	0.856	7.75704e-05	0.0037547
CCDC57	0.749	3.33161e-05	0.0131078	0.589	0.00150754	0.027436
LOC112268151	0.723	1.53975e-05	0.0090869	1.066	4.09742e-11	3.92943e-08
RPS12P16	0.712	0.000133201	0.0285067	1.264	8.89583e-13	1.13748e-09
PPP2R2C	0.644	5.68112e-06	0.00458796	0.671	2.5184e-06	0.000309138
PLXNA3	0.618	9.42595e-05	0.0232469	0.546	0.000615716	0.015825
SND1-IT1	0.609	0.000567731	0.0600777	0.856	6.99931e-07	0.00011945
XKR6	0.6	5.86215e-05	0.0163543	0.748	4.0261e-07	7.92006e-05
NEAT1	0.566	2.65856e-06	0.00313792	0.669	2.69352e-08	8.61028e-06
ZNF580	0.565	0.000327734	0.0483533	0.417	0.00981666	0.088003
PCDHA@	0.542	0.0009666	0.0801703	1.042	1.75416e-10	1.29683e-07
GALNS	0.531	0.000803936	0.0717186	0.534	0.000845865	0.0190115
TM9SF5P	0.529	0.000672973	0.0654625	1.042	1.75387e-12	2.0701e-09
COPG2IT1	0.521	6.01277e-09	4.613e-05	0.837	4.73954e-21	7.27236e-17
RPS27AP12	0.514	0.000933215	0.0782473	0.556	0.000354156	0.0106762
CPLX2	0.504	2.70872e-05	0.011875	0.358	0.00386871	0.049148
BSN	0.497	0.000541332	0.0590583	0.489	0.00074703	0.0175826
SYT7	0.455	6.11114e-05	0.0167445	0.448	9.4505e-05	0.00431573
DOT1L	0.443	0.000640186	0.0642027	0.519	6.61332e-05	0.00334374
CHPF	0.441	0.000539454	0.0590583	0.378	0.00353208	0.0468388
ZC3H12C	0.437	0.000986461	0.0809425	0.712	3.45146e-08	1.01845e-05
RIMS2	0.409	0.000485687	0.057326	0.374	0.00156277	0.0281115
OGDH	0.398	0.000415146	0.0530833	0.374	0.00110215	0.02234
SRRM2	0.391	0.00014865	0.0308034	0.476	3.80286e-06	0.000413837
ZNF316	0.39	3.25962e-06	0.00357255	0.262	0.0019693	0.0327377
PRR12	0.39	0.000182189	0.0340916	0.315	0.00275043	0.0402651
PCDHG@	0.388	0.000150788	0.0308034	0.783	6.55993e-15	2.01311e-11
LINC00342	0.376	3.51903e-05	0.0131698	0.693	9.69256e-15	2.47871e-11
NRXN3	0.367	0.000113095	0.0253172	0.535	1.55683e-08	5.42909e-06
LINGO1	0.345	0.000159539	0.0309869	0.289	0.00176232	0.030315
PACS2	0.336	0.000238045	0.0397018	0.289	0.00174759	0.0301632
RNF40	0.326	0.000404124	0.0528373	0.259	0.00551945	0.0609655
PCNX2	0.319	0.00117463	0.0882497	0.253	0.0107362	0.0931765
PCDH17	0.318	0.000437907	0.0541798	0.367	5.3195e-05	0.00293361
PTPRS	0.307	0.000221018	0.0384696	0.373	7.44605e-06	0.000716588
NUP214	0.306	0.00128288	0.090296	0.252	0.00851144	0.0795369
MEST	0.301	0.000218714	0.0384696	0.583	4.29548e-13	5.99181e-10
CUX1	0.286	6.3338e-05	0.0170501	0.407	1.17267e-08	4.37034e-06
TNRC6C	0.272	0.00112919	0.0881528	0.399	1.73919e-06	0.000228087
CELF3	0.253	0.00105758	0.0837017	0.43	2.18766e-08	7.29729e-06
MORF4L2	-0.222	0.00126769	0.0896378	-0.212	0.002064	0.033738
TSPAN6	-0.237	0.000928513	0.0782473	-0.379	1.73931e-07	4.0428e-05
SOX3	-0.237	0.00133381	0.0919065	-0.368	6.93965e-07	0.00011945
PSMD7	-0.253	0.000542702	0.0590583	-0.332	7.13552e-06	0.000697372
LIX1	-0.257	0.00131218	0.0911044	-0.226	0.0048062	0.0560383
PKIA	-0.258	0.000796086	0.0714336	-0.21	0.00636516	0.0671251
TOMM5	-0.266	0.00111978	0.0881121	-0.389	2.42075e-06	0.000301984
MCM4	-0.269	0.000925544	0.0782473	-0.252	0.00197303	0.0327642
NDUFB4	-0.269	0.000926128	0.0782473	-0.403	1.15304e-06	0.000168498
LUC7L3	-0.27	0.000401903	0.0528373	-0.206	0.00686532	0.0693357
RPS24	-0.27	0.000828791	0.073086	-0.367	5.60357e-06	0.000565666
EEF1B2	-0.275	0.000433878	0.0541254	-0.339	1.57891e-05	0.00118275
SMOC1	-0.283	0.000510281	0.0588202	-0.23	0.00478491	0.0559601
CEP57	-0.285	0.000911794	0.0782473	-0.249	0.00395634	0.0498603
RPS12	-0.287	0.000750627	0.0693833	-0.335	8.60516e-05	0.00402554
MAGOH	-0.289	0.00019412	0.0352066	-0.314	5.79034e-05	0.00312842
ERH	-0.29	0.000303792	0.0466138	-0.231	0.00392623	0.0497063
LAMTOR5	-0.29	0.000720604	0.0674204	-0.26	0.00251583	0.0382586
RPL15	-0.292	0.00145613	0.0971426	-0.275	0.00264359	0.0394969
RPL30	-0.295	0.000368707	0.0511884	-0.356	1.81812e-05	0.00130973
APH1A	-0.298	0.000311956	0.0473925	-0.41	8.94728e-07	0.000144407
NACA4P	-0.3	0.000759673	0.0696947	-0.488	5.80447e-08	1.61934e-05
RPL36AP37	-0.302	0.0012601	0.0895136	-0.481	2.85e-07	6.12148e-05
TMCO1	-0.304	0.000537472	0.0590583	-0.363	4.31343e-05	0.00253643
EIF4E	-0.312	0.000201079	0.0358762	-0.278	0.000999175	0.0210595
MFAP1	-0.312	0.000881632	0.0768623	-0.358	0.000151304	0.00595283
CCDC25	-0.321	6.94332e-05	0.0180573	-0.304	0.000180025	0.00660838
MAN1A2	-0.323	1.44686e-05	0.0090869	-0.395	1.16511e-07	2.93073e-05
NPM1P27	-0.323	2.36038e-05	0.011318	-0.374	1.09731e-06	0.00016507
PCNA	-0.323	0.000156682	0.0308222	-0.366	2.18037e-05	0.00150025
RPS25P6	-0.323	0.000503808	0.0588202	-0.408	1.14968e-05	0.000943354
MNS1	-0.331	0.00139922	0.0945797	-0.355	0.000781186	0.0181339
H4C3	-0.332	0.000404134	0.0528373	-0.279	0.00297371	0.0423271
NACA3P	-0.332	0.00064698	0.0644627	-0.408	3.00426e-05	0.00189429
C1orf21	-0.338	0.00066512	0.0654205	-0.27	0.00658795	0.068579
RPS10	-0.339	5.62955e-05	0.0160917	-0.452	8.67078e-08	2.29387e-05
UQCRB	-0.339	0.00036156	0.0511884	-0.441	3.71251e-06	0.000406891
CSE1L	-0.345	0.000680636	0.0656836	-0.475	3.64495e-06	0.000402361
HOXB5	-0.353	0.000778935	0.0707218	-0.318	0.00253572	0.0384847
FGFBP3	-0.354	3.81111e-05	0.0139233	-0.52	1.89838e-09	9.39638e-07
RPL15P3	-0.355	0.000480727	0.057326	-0.3	0.00318081	0.0440888
RBP1	-0.356	3.08846e-05	0.0124709	-0.328	0.000127612	0.00522153
LOC146253	-0.363	0.000250945	0.0409628	-0.634	7.39402e-10	3.9122e-07
OTUD6B-AS1	-0.368	2.00715e-05	0.0106199	-0.258	0.00273202	0.0402304
DEK	-0.368	5.66313e-05	0.0160917	-0.294	0.001291	0.0247614
RPL21P16	-0.369	0.000719681	0.0674204	-0.357	0.00110615	0.0223915
TCEAL9	-0.37	1.51382e-05	0.0090869	-0.223	0.00903409	0.0831548
RPL36A	-0.373	0.000270128	0.0427643	-0.654	4.39811e-10	2.59556e-07
STMN4	-0.376	0.00105827	0.0837017	-0.353	0.00215674	0.0346524
RPL17P18	-0.38	0.000133765	0.0285067	-0.486	1.5545e-06	0.000211082
SNHG1	-0.381	4.4457e-06	0.00401263	-0.473	1.84327e-08	6.28514e-06
RRM1	-0.382	2.22812e-05	0.0110285	-0.286	0.00150949	0.027436
RPL9	-0.383	0.000423163	0.0536612	-0.317	0.00359882	0.0472399
EDNRB	-0.388	0.00116047	0.0882497	-0.652	1.64288e-07	3.93879e-05
PTTG1	-0.401	2.22151e-05	0.0110285	-0.484	3.57965e-07	7.22712e-05
TOR3A	-0.407	0.00123486	0.0894241	-0.32	0.0111482	0.0950854
CETN3	-0.411	6.79682e-05	0.0179811	-0.504	1.13227e-06	0.000167053
GNPDA1	-0.413	8.28815e-07	0.0020341	-0.57	2.30223e-11	2.35503e-08
RPS7P1	-0.418	0.000275829	0.0431869	-0.563	1.68552e-06	0.000225785
ANKZF1	-0.425	0.000188122	0.0347776	0.308	0.00310893	0.0436046
ZFAND6	-0.427	4.50909e-05	0.0152718	-0.363	0.000541672	0.0143548
SNORA79	-0.428	0.000104002	0.0238742	-0.373	0.000735801	0.017423
POU3F4	-0.429	0.000195031	0.0352066	-0.527	5.55476e-06	0.000564452
INSIG1	-0.431	2.58797e-06	0.00313792	-0.718	1.66792e-14	3.49425e-11
LAPTM4A	-0.432	3.99421e-07	0.00153218	-0.473	3.22619e-08	9.90055e-06
LRRC17	-0.434	0.000154579	0.0308034	-0.369	0.00133153	0.0252546
S100A13	-0.437	0.000113848	0.0253172	-0.426	0.000190634	0.0068299
SESN3	-0.444	0.000153363	0.0308034	-0.363	0.00198211	0.032844
SRP9P1	-0.446	0.000578138	0.06076	-0.854	5.59652e-10	3.18048e-07
NUP107	-0.464	4.57836e-05	0.0152718	-0.386	0.000703064	0.0169015
TMEM14DP	-0.467	0.0006099	0.0628704	-0.344	0.0113802	0.0963019
RFC3	-0.474	5.35119e-05	0.0158509	-0.39	0.000903785	0.0198677
LOC101928156	-0.51	0.000409778	0.0528373	-0.481	0.000917907	0.0201205
FABP5P7	-0.515	0.000472957	0.0571421	-0.538	0.00030944	0.00965049
RECQL	-0.516	0.0010293	0.0831239	-0.64	7.91774e-05	0.00378473
PLA2G3	-0.539	4.09843e-05	0.0146247	-0.866	9.45851e-10	4.83771e-07
CENPQ	-0.555	2.99933e-05	0.0124383	-0.413	0.00175055	0.0301803
ND6	-0.569	2.275e-06	0.00313792	-0.455	0.000148481	0.00585679
PRRG1	-0.651	0.000566761	0.0600777	-0.566	0.0027284	0.0402157
RNU4ATAC	-0.708	5.26211e-05	0.0158509	-0.573	0.00103693	0.0214302
TERC	-0.922	0.000100648	0.0237592	-0.71	0.00229138	0.0359867
FUNDC2P1	-1.231	5.12966e-07	0.00157419	-1.319	1.92339e-07	4.34007e-05

## Sheet: BDNFvsAD.up
Id	AD1	AD2	AD3	BDNF1	BDNF2	BDNF3	ENTA1	ENTA2	ENTA3	norm.AD1	norm.AD2	norm.AD3	norm.BDNF1	norm.BDNF2	norm.BDNF3	norm.ENTA1	norm.ENTA2	norm.ENTA3	baseMean	AD	BDNF	ENTA11	FC	log2FoldChange	pvalue	padj	tagwise.dispersion	trended.dispersion
VGF	179	169	90	400	272	264	397	251	322	170	132	112	353	261	313	405	287	326	262.1	138	309	339	2.229	1.156	1.09627e-13	1.68212e-09	0.0123	0.0041
COPG2IT1	610	636	428	934	725	662	918	879	920	580	495	534	825	696	784	937	1005	930	753.99	536	768	957	1.435	0.521	6.01277e-09	4.613e-05	0.0042	0.0045
CPLX1	92	63	32	137	112	118	75	67	71	87	49	40	121	108	140	77	77	72	85.52	59	123	75	2.061	1.044	2.562e-07	0.00131038	0.0176	0.0059
LOC101929594	12	33	13	55	36	41	65	76	78	11	26	16	49	35	49	66	87	79	46.34	18	44	77	2.379	1.251	9.27963e-07	0.0020341	0.0122	0.0079
RNU6-37P	9	16	5	29	23	32	49	34	38	9	12	6	26	22	38	50	39	38	26.68	9	29	42	2.922	1.547	1.07058e-06	0.00205338	0.0128	0.0108
NEAT1	245	264	185	371	290	325	381	275	352	233	205	231	328	279	385	389	314	356	302.16	223	331	353	1.481	0.566	2.65856e-06	0.00313792	0.0067	0.004
ZNF316	731	847	486	921	875	781	722	705	804	695	659	606	813	841	925	737	806	813	766.1	653	860	785	1.311	0.39	3.25962e-06	0.00357255	0.0037	0.0045
SORCS2	159	172	119	226	203	188	149	157	180	151	134	148	200	195	223	152	179	182	173.8	144	206	171	1.426	0.512	4.0313e-06	0.00386602	0.0031	0.0044
PPP2R2C	89	119	61	155	141	107	117	109	161	85	93	76	137	135	127	119	125	163	117.68	85	133	136	1.562	0.644	5.68112e-06	0.00458796	0.0053	0.0051
EGFR	45	37	34	73	68	52	58	52	64	43	29	42	64	65	62	59	59	65	54.3	38	64	61	1.725	0.786	6.05432e-06	0.00464487	0.0018	0.0073
SAMD1	316	399	221	439	403	339	366	272	340	300	311	276	388	387	402	374	311	344	343.46	296	392	343	1.319	0.4	9.92776e-06	0.00692416	0.003	0.004
LOC112268151	63	54	35	90	72	79	99	88	102	60	42	44	79	69	94	101	101	103	76.95	49	81	102	1.65	0.723	1.53975e-05	0.0090869	0.0044	0.0063
SYN1	18	35	14	47	46	32	28	28	32	17	27	17	42	44	38	29	32	32	30.93	20	41	31	1.938	0.954	1.4059e-05	0.0090869	0.0023	0.0097
LOC112543491	45	35	35	83	57	59	59	53	63	43	27	44	73	55	70	60	61	64	55.12	38	66	62	1.784	0.835	1.59909e-05	0.00908758	0.007	0.0073
CPLX2	108	134	69	156	148	119	116	124	120	103	104	86	138	142	141	118	142	121	121.71	98	140	127	1.418	0.504	2.70872e-05	0.011875	0.0021	0.005
ONECUT2	318	359	240	434	371	361	315	287	277	302	279	299	383	356	428	322	328	280	330.88	293	389	310	1.324	0.405	2.64489e-05	0.011875	0.0037	0.004
CCDC57	58	52	35	94	74	67	81	62	55	55	40	44	83	71	79	83	71	56	64.65	46	78	70	1.68	0.749	3.33161e-05	0.0131078	0.0071	0.0068
LINC00342	391	441	262	520	427	412	565	464	573	372	343	327	459	410	488	577	530	579	453.94	347	452	562	1.298	0.376	3.51903e-05	0.0131698	0.0035	0.0042
LOC101928096	42	31	20	56	49	56	70	67	71	40	24	25	49	47	66	71	77	72	52.41	30	54	73	1.804	0.851	5.16495e-05	0.0158509	0.0073	0.0075
SYT5	178	184	122	245	203	181	164	164	185	169	143	152	216	195	214	167	187	187	181.36	155	208	180	1.35	0.433	5.08069e-05	0.0158509	0.0027	0.0043
XKR6	46	67	42	88	78	60	81	69	86	44	52	52	78	75	71	83	79	87	68.94	49	75	83	1.515	0.6	5.86215e-05	0.0163543	0.0001	0.0066
SYT7	136	145	93	183	169	141	160	128	175	129	113	116	162	162	167	163	146	177	148.4	119	164	162	1.371	0.455	6.11114e-05	0.0167445	0.0023	0.0046
CUX1	1232	1447	926	1549	1460	1214	1511	1260	1573	1171	1126	1155	1368	1402	1438	1543	1440	1590	1359.27	1151	1403	1524	1.219	0.286	6.3338e-05	0.0170501	0.0029	0.0048
PLXNA3	168	161	70	211	177	189	188	150	184	160	125	87	186	170	224	192	171	186	166.88	124	193	183	1.535	0.618	9.42595e-05	0.0232469	0.0116	0.0044
RNU6-1216P	11	13	12	26	23	29	16	20	20	10	10	15	23	22	34	16	23	20	19.37	12	26	20	2.243	1.166	9.69632e-05	0.0232469	0.0083	0.014
SPRY4	0	1	5	15	11	8	3	6	1	0	1	6	13	11	9	3	7	1	5.69	2	11	4	5.416	2.437	0.000104247	0.0238742	0.0753	0.0437
NRXN3	317	390	209	438	372	320	442	332	424	301	304	261	387	357	379	451	379	429	360.89	289	374	420	1.29	0.367	0.000113095	0.0253172	0.0035	0.0041
CHSY3	13	9	1	21	21	14	27	21	27	12	7	1	19	20	17	28	24	27	17.2	7	19	26	2.509	1.327	0.000117738	0.0258081	0.0039	0.0153
RPS12P16	52	48	35	86	57	70	110	93	92	49	37	44	76	55	83	112	106	93	72.85	43	71	104	1.639	0.712	0.000133201	0.0285067	0.0073	0.0064
SNHG17	308	337	189	378	342	319	240	241	281	293	262	236	334	329	378	245	275	284	292.84	264	347	268	1.306	0.385	0.000137092	0.0288156	0.0041	0.004
PCDHG@	310	332	229	421	338	338	515	399	451	295	258	286	372	325	400	526	456	456	374.81	280	366	479	1.309	0.388	0.000150788	0.0308034	0.0044	0.0041
SRRM2	2859	2951	1770	3354	3039	3033	3298	2697	3558	2718	2297	2207	2962	2919	3593	3367	3082	3597	2971.37	2407	3158	3349	1.311	0.391	0.00014865	0.0308034	0.0073	0.0051
LINGO1	318	331	210	386	366	297	311	306	334	302	258	262	341	352	352	318	350	338	319	274	348	335	1.27	0.345	0.000159539	0.0309869	0.0028	0.004
VDAC2P5	1	0	1	7	5	5	2	3	0	1	0	1	6	5	6	2	3	0	2.73	1	6	2	7.555	2.917	0.000172812	0.0331453	0.0011	0.07
PRR12	344	388	205	389	445	335	368	310	372	327	302	256	343	427	397	376	354	376	350.95	295	389	369	1.311	0.39	0.000182189	0.0340916	0.0049	0.0041
HSPA5	2953	3173	2053	3596	3212	2991	2701	2151	2309	2807	2469	2560	3175	3085	3544	2758	2458	2334	2799.02	2612	3268	2517	1.251	0.323	0.000223136	0.0384696	0.0052	0.005
MEST	473	664	382	697	610	488	696	645	711	450	517	476	615	586	578	711	737	719	598.76	481	593	722	1.232	0.301	0.000218714	0.0384696	0.0029	0.0043
PTPRS	1093	1334	809	1450	1331	1064	1154	1191	1443	1039	1038	1009	1280	1279	1261	1178	1361	1459	1211.52	1029	1273	1333	1.237	0.307	0.000221018	0.0384696	0.0041	0.0047
PACS2	291	383	202	385	379	293	311	308	345	277	298	252	340	364	347	318	352	349	321.78	276	350	340	1.262	0.336	0.000238045	0.0397018	0.0029	0.004
ZNF235	6	4	5	21	16	7	9	10	13	6	3	6	19	15	8	9	11	13	10.11	5	14	11	2.967	1.569	0.000242689	0.0400411	0.0175	0.0256
GRIN3A	13	10	11	25	25	27	10	13	24	12	8	14	22	24	32	10	15	24	17.92	11	26	16	2.336	1.224	0.000297222	0.0460664	0.0237	0.0149
ZNF580	64	94	54	122	117	64	92	80	84	61	73	67	108	112	76	94	91	85	85.28	67	99	90	1.48	0.565	0.000327734	0.0483533	0.0059	0.0059
SLC2A4RG	423	404	217	492	438	393	353	356	396	402	314	271	434	421	466	360	407	400	386.17	329	440	389	1.331	0.412	0.000339685	0.0496394	0.0069	0.0041
LOC105374334	47	52	28	70	56	72	49	47	42	45	40	35	62	54	85	50	54	42	51.91	40	67	49	1.636	0.71	0.000345672	0.0500376	0.0093	0.0075
ATP8A2	226	271	176	298	271	242	226	226	240	215	211	219	263	260	287	231	258	243	243	215	270	244	1.254	0.327	0.000370302	0.0511884	0.002	0.0041
CHRNB4	5	10	3	21	16	9	7	5	9	5	8	4	19	15	11	7	6	9	9.2	6	15	7	2.623	1.391	0.00036976	0.0511884	0.0084	0.0274
HPCAL4	77	87	74	126	105	99	83	84	109	73	68	92	111	101	117	85	96	110	94.84	78	110	97	1.434	0.52	0.000394323	0.0528373	0.0048	0.0057
HS3ST4	17	25	22	40	36	33	25	16	28	16	19	27	35	35	39	26	18	28	27.13	21	36	24	1.765	0.82	0.000408134	0.0528373	0.0031	0.0106
RNF40	323	341	213	415	345	298	312	298	341	307	265	266	366	331	353	319	341	345	321.42	279	350	335	1.254	0.326	0.000404124	0.0528373	0.003	0.004
OGDH	101	127	86	143	140	115	124	116	129	96	99	107	126	134	136	127	133	130	120.96	101	132	130	1.318	0.398	0.000415146	0.0530833	0.0007	0.0051
ONECUT3	48	56	27	65	63	69	47	36	50	46	44	34	57	61	82	48	41	51	51.36	41	67	47	1.577	0.657	0.000441376	0.0541798	0.0065	0.0075
PCDH17	233	297	166	306	280	245	271	251	289	222	231	207	270	269	290	277	287	292	260.53	220	276	285	1.247	0.318	0.000437907	0.0541798	0.0019	0.0041
BTBD19	0	2	2	7	9	4	4	4	7	0	2	2	6	9	5	4	5	7	4.37	1	7	5	4.825	2.271	0.000466644	0.0568268	0.0008	0.0525
RIMS2	236	232	206	349	273	252	286	253	264	224	181	257	308	262	299	292	289	267	264.31	221	290	283	1.328	0.409	0.000485687	0.057326	0.0059	0.0041
LOC107987258	34	38	25	57	44	56	60	38	62	32	30	31	50	42	66	61	43	63	46.6	31	53	56	1.689	0.756	0.00051368	0.0588202	0.0097	0.0079
BSN	87	104	69	152	104	98	100	107	124	83	81	86	134	100	116	102	122	125	105.52	83	117	116	1.411	0.497	0.000541332	0.0590583	0.0049	0.0054
CHPF	97	134	67	143	146	99	127	100	123	92	104	84	126	140	117	130	114	124	114.68	93	128	123	1.357	0.441	0.000539454	0.0590583	0.0028	0.0052
SND1-IT1	43	66	31	76	59	69	83	69	77	41	51	39	67	57	82	85	79	78	64.21	44	69	81	1.525	0.609	0.000567731	0.0600777	0.0047	0.0068
NCOR2	449	475	291	520	495	412	448	380	430	427	370	363	459	475	488	457	434	435	434.28	387	474	442	1.224	0.292	0.000629545	0.0638509	0.0029	0.0041
NOP2	158	165	98	205	174	150	110	111	133	150	128	122	181	167	178	112	127	134	144.48	133	175	124	1.307	0.387	0.000632517	0.0638509	0.0028	0.0047
DOT1L	126	167	78	197	174	113	156	146	176	120	130	97	174	167	134	159	167	178	147.34	116	158	168	1.36	0.443	0.000640186	0.0642027	0.005	0.0046
PLXNA1	371	460	278	484	485	339	355	354	390	353	358	347	427	466	402	362	405	394	390.39	353	432	387	1.226	0.294	0.000663793	0.0654205	0.0028	0.0041
TM9SF5P	55	91	54	110	83	84	140	115	118	52	71	67	97	80	100	143	131	119	95.61	63	92	131	1.443	0.529	0.000672973	0.0654625	0.0047	0.0056
LOC107985430	5	5	4	17	9	13	12	6	15	5	4	5	15	9	15	12	7	15	9.66	5	13	11	2.845	1.508	0.000708834	0.0674204	0.0182	0.0271
CHRNA4	154	118	82	177	165	143	107	111	128	146	92	102	156	158	169	109	127	129	132.24	113	161	122	1.422	0.508	0.000735744	0.0684197	0.0089	0.0049
TNS2	0	0	2	4	8	4	5	1	4	0	0	2	4	8	5	5	1	4	3.19	1	6	3	7.067	2.821	0.00076308	0.0696947	0.0501	0.0645
LOC105375213	19	25	14	42	28	28	47	32	42	18	19	17	37	27	33	48	37	42	31.02	18	32	42	1.753	0.81	0.000787133	0.0710457	0.0025	0.0097
GALNS	50	63	46	72	84	65	75	66	68	48	49	57	64	81	77	77	75	69	66.22	51	74	74	1.445	0.531	0.000803936	0.0717186	0.0021	0.0067
NPTN-IT1	21	24	15	38	30	31	48	40	51	20	19	19	34	29	37	49	46	52	33.64	19	33	49	1.712	0.775	0.000808821	0.0717373	0.0001	0.0093
LOC107986513	29	21	18	49	30	51	40	32	61	28	16	22	43	29	60	41	37	62	37.55	22	44	47	1.991	0.994	0.000896191	0.0776902	0.0319	0.0088
RPS27AP12	74	100	74	119	105	116	100	105	127	70	78	92	105	101	137	102	120	128	103.81	80	114	117	1.428	0.514	0.000933215	0.0782473	0.007	0.0054
AKR7L	18	20	10	31	23	32	26	21	29	17	16	12	27	22	38	27	24	29	23.6	15	29	27	1.865	0.9	0.000947713	0.079031	0.0071	0.0118
PCDHA@	276	296	198	412	290	368	639	374	436	262	230	247	364	279	436	652	427	441	370.96	246	360	507	1.456	0.542	0.0009666	0.0801703	0.016	0.0041
ZC3H12C	83	102	62	133	105	84	136	103	128	79	79	77	117	101	100	139	118	129	104.38	78	106	129	1.354	0.437	0.000986461	0.0809425	0.0021	0.0054
SPRY1	150	177	102	198	171	160	167	126	152	143	138	127	175	164	190	170	144	154	156.04	136	176	156	1.286	0.363	0.00101196	0.0821562	0.0025	0.0045
C7orf50	565	710	403	780	613	569	600	463	582	537	553	502	689	589	674	613	529	588	586	531	651	577	1.222	0.29	0.00104156	0.0832378	0.0039	0.0043
MIDN	1362	1582	995	1614	1517	1292	1383	1203	1420	1295	1231	1241	1425	1457	1531	1412	1375	1436	1378.02	1256	1471	1408	1.171	0.227	0.00103842	0.0832378	0.0027	0.0048
CELF3	650	819	483	865	764	605	837	686	856	618	637	602	764	734	717	855	784	865	730.67	619	738	835	1.191	0.253	0.00105758	0.0837017	0.0028	0.0044
SLC12A2-DT	52	51	38	82	61	54	55	50	52	49	40	47	72	59	64	56	57	53	55.26	45	65	55	1.45	0.536	0.00113178	0.0881528	0.0016	0.0073
TNRC6C	954	962	671	1126	1062	836	1126	911	1078	907	749	837	994	1020	990	1150	1041	1090	975.3	831	1001	1094	1.208	0.272	0.00112919	0.0881528	0.0039	0.0046
DTX1	101	95	64	122	123	98	80	92	84	96	74	80	108	118	116	82	105	85	95.94	83	114	91	1.371	0.455	0.00119629	0.0882497	0.0041	0.0056
ERO1B	20	16	12	27	29	28	28	24	21	19	12	15	24	28	33	29	27	21	23.17	15	28	26	1.815	0.86	0.00119563	0.0882497	0.004	0.012
FASN	2185	2414	1456	2567	2275	2022	1737	1565	1842	2077	1879	1815	2267	2185	2396	1773	1789	1862	2004.8	1924	2283	1808	1.185	0.245	0.00117207	0.0882497	0.0036	0.0049
GPR153	255	253	153	335	262	228	228	241	221	242	197	191	296	252	270	233	275	223	242.15	210	273	244	1.297	0.375	0.00117839	0.0882497	0.0055	0.0041
LOC107984868	1	2	1	7	7	5	2	8	6	1	2	1	6	7	6	2	9	6	4.43	1	6	6	4.59	2.199	0.00117238	0.0882497	0.0185	0.0525
LSG1	347	415	249	428	387	361	300	280	324	330	323	310	378	372	428	306	320	328	343.84	321	393	318	1.216	0.282	0.00115854	0.0882497	0.0026	0.004
PCNX2	335	358	216	413	370	306	322	341	315	318	279	269	365	355	363	329	390	318	331.78	289	361	346	1.247	0.319	0.00117463	0.0882497	0.0039	0.004
ARCN1	132	163	73	192	146	143	107	127	120	125	127	91	170	140	169	109	145	121	133.14	114	160	125	1.375	0.459	0.00120418	0.0884061	0.0073	0.0048
COL26A1	99	121	63	122	121	137	97	97	97	94	94	79	108	116	162	99	111	98	106.79	89	129	103	1.42	0.506	0.00125567	0.0895136	0.0084	0.0053
LOC101930053	11	16	10	30	19	20	25	16	18	10	12	12	26	18	24	26	18	18	18.42	11	23	21	1.93	0.948	0.0012533	0.0895136	0.0038	0.0144
NUP214	409	446	282	468	450	426	421	403	402	389	347	352	413	432	505	430	461	406	414.95	363	450	432	1.237	0.306	0.00128288	0.090296	0.0041	0.0041
SLC25A1	290	344	172	341	345	271	261	248	281	276	268	214	301	331	321	266	283	284	282.83	253	318	278	1.246	0.317	0.00130095	0.0907356	0.0035	0.004
RNU1-16P	4	2	0	12	5	9	13	6	4	4	2	0	11	5	11	13	7	4	6.18	2	9	8	4.332	2.115	0.00134541	0.0921607	0.0822	0.0405
CNN2	1435	1403	782	1532	1477	1372	882	870	1010	1364	1092	975	1353	1419	1626	900	994	1021	1193.79	1144	1466	972	1.279	0.355	0.00142612	0.0958349	0.0081	0.0047
WASH2P	23	24	9	45	35	23	45	21	28	22	19	11	40	34	27	46	24	28	27.85	17	34	33	1.909	0.933	0.00143028	0.0958349	0.0219	0.0103
TNC	18	18	10	27	25	27	17	14	18	17	14	12	24	24	32	17	16	18	19.44	14	27	17	1.78	0.832	0.0014639	0.0972381	0.0002	0.0137
YWHAZP4	13	16	9	26	33	14	24	19	16	12	12	11	23	32	17	25	22	16	18.85	12	24	21	1.982	0.987	0.00148433	0.0981702	0.0131	0.014

## Sheet: BDNFvsAD.down
Id	AD1	AD2	AD3	BDNF1	BDNF2	BDNF3	ENTA1	ENTA2	ENTA3	norm.AD1	norm.AD2	norm.AD3	norm.BDNF1	norm.BDNF2	norm.BDNF3	norm.ENTA1	norm.ENTA2	norm.ENTA3	baseMean	AD	BDNF	ENTA11	FC	log2FoldChange	pvalue	padj	tagwise.dispersion	trended.dispersion
LAPTM4A	1275	1628	1179	1074	1063	803	884	864	940	1212	1267	1470	948	1021	951	902	987	950	1078.92	1316	973	946	0.741	-0.432	3.99421e-07	0.00153218	0.0043	0.0047
FUNDC2P1	39	44	25	17	15	12	12	12	15	37	34	31	15	14	14	12	14	15	20.81	34	14	14	0.426	-1.231	5.12966e-07	0.00157419	0.0002	0.0127
GNPDA1	690	782	521	596	474	380	431	369	421	656	609	650	526	455	450	440	422	426	514.82	638	477	429	0.751	-0.413	8.28815e-07	0.0020341	0.0032	0.0042
FSD1L	125	161	102	98	77	74	119	93	116	119	125	127	87	74	88	121	106	117	107.17	124	83	115	0.668	-0.582	2.4699e-06	0.00313792	0.0013	0.0053
INSIG1	744	995	595	692	580	402	430	379	474	707	774	742	611	557	476	439	433	479	579.93	741	548	450	0.742	-0.431	2.58797e-06	0.00313792	0.0045	0.0043
ND6	265	304	241	228	176	130	199	167	175	252	237	300	201	169	154	203	191	177	209.37	263	175	190	0.674	-0.569	2.275e-06	0.00313792	0.0058	0.0042
TXNIP	1003	1621	955	872	920	612	874	872	1041	954	1262	1191	770	884	725	892	997	1052	969.55	1136	793	980	0.699	-0.517	2.18704e-06	0.00313792	0.0075	0.0046
RAD51AP1	164	174	141	116	109	84	142	117	124	156	135	176	102	105	100	145	134	125	130.87	156	102	135	0.666	-0.586	3.60441e-06	0.00368707	0.0036	0.0049
SNHG1	649	798	479	531	499	390	385	415	453	617	621	597	469	479	462	393	474	458	507.88	612	470	442	0.768	-0.381	4.4457e-06	0.00401263	0.0031	0.0042
ATAD2	265	311	236	206	213	149	236	208	246	252	242	294	182	205	177	241	238	249	230.96	263	188	243	0.722	-0.47	5.51023e-06	0.00458796	0.0032	0.0041
DBI	1272	1856	1112	1244	1081	808	1127	996	1199	1209	1444	1386	1098	1038	957	1151	1138	1212	1181.71	1346	1031	1167	0.767	-0.383	7.39258e-06	0.00540151	0.0044	0.0047
MAN1A2	2901	3644	2374	2474	2503	1898	2267	1834	2067	2758	2836	2960	2185	2404	2249	2314	2096	2090	2432.41	2851	2279	2167	0.8	-0.323	1.44686e-05	0.0090869	0.0036	0.005
TCEAL9	877	1135	779	794	728	569	811	610	764	834	883	971	701	699	674	828	697	772	784.49	896	691	766	0.774	-0.37	1.51382e-05	0.0090869	0.004	0.0045
LPAR4	493	659	429	416	381	344	474	375	535	469	513	535	367	366	408	484	429	541	456.74	506	380	485	0.752	-0.412	1.84824e-05	0.0101283	0.0044	0.0042
OTUD6B-AS1	421	500	291	328	319	253	331	262	324	400	389	363	290	306	300	338	299	328	334.77	384	299	322	0.775	-0.368	2.00715e-05	0.0106199	0.0025	0.004
PTTG1	1321	1840	1252	1209	1201	836	933	966	970	1256	1432	1561	1068	1154	990	953	1104	981	1166.42	1416	1071	1013	0.757	-0.401	2.22151e-05	0.0110285	0.0056	0.0047
RRM1	1596	2296	1519	1505	1478	1042	1442	1198	1404	1517	1787	1894	1329	1420	1235	1472	1369	1419	1493.57	1733	1328	1420	0.767	-0.382	2.22812e-05	0.0110285	0.0052	0.0048
NPM1P27	1187	1385	915	1041	909	743	884	777	782	1128	1078	1141	919	873	880	902	888	791	955.67	1116	891	860	0.8	-0.323	2.36038e-05	0.011318	0.0032	0.0046
GRHPR	299	388	231	256	233	194	256	229	243	284	302	288	226	224	230	261	262	246	258.08	291	227	256	0.775	-0.367	2.5566e-05	0.011875	0.0017	0.0041
CENPQ	159	217	142	115	142	83	133	104	116	151	169	177	102	136	98	136	119	117	133.92	166	112	124	0.681	-0.555	2.99933e-05	0.0124383	0.0055	0.0048
LIG1	410	447	318	340	306	232	309	297	316	390	348	396	300	294	275	315	339	319	330.84	378	290	324	0.772	-0.374	2.97708e-05	0.0124383	0.0028	0.004
RBP1	862	1115	648	785	627	553	693	597	594	820	868	808	693	602	655	707	682	601	715.13	832	650	663	0.781	-0.356	3.08846e-05	0.0124709	0.0039	0.0044
NCAPG	609	822	518	587	522	351	553	485	554	579	640	646	518	501	416	565	554	560	553.24	622	478	560	0.774	-0.371	3.50584e-05	0.0131698	0.004	0.0043
FGFBP3	1433	1936	1204	1383	1198	880	923	966	991	1362	1507	1501	1221	1151	1043	942	1104	1002	1203.67	1457	1138	1016	0.782	-0.354	3.81111e-05	0.0139233	0.0045	0.0047
PLA2G3	99	124	75	80	69	48	47	47	54	94	97	94	71	66	57	48	54	55	70.47	95	65	52	0.688	-0.539	4.09843e-05	0.0146247	0.0001	0.0065
TOP2A	6844	8384	5882	5551	5966	4526	6150	5785	7061	6507	6525	7334	4902	5731	5362	6279	6612	7138	6265.43	6789	5332	6676	0.786	-0.348	4.28211e-05	0.0149329	0.005	0.0053
NUP107	158	208	144	134	121	101	129	114	111	150	162	180	118	116	120	132	130	112	135.56	164	118	125	0.725	-0.464	4.57836e-05	0.0152718	0.0022	0.0048
ZFAND6	240	352	207	213	212	146	191	183	187	228	274	258	188	204	173	195	209	189	213.12	253	188	198	0.744	-0.427	4.50909e-05	0.0152718	0.0034	0.0042
MED31	186	255	158	158	154	119	152	146	163	177	198	197	140	148	141	155	167	165	165.28	191	143	162	0.749	-0.417	5.37177e-05	0.0158509	0.0017	0.0045
PTMS	1173	1250	834	928	895	710	986	863	1030	1115	973	1040	819	860	841	1007	986	1041	964.72	1043	840	1011	0.806	-0.31	5.30911e-05	0.0158509	0.0032	0.0046
RFC3	220	326	169	191	162	138	193	141	157	209	254	211	169	156	164	197	161	159	186.47	225	163	172	0.72	-0.474	5.35119e-05	0.0158509	0.0048	0.0043
RNU4ATAC	1737	1406	684	831	772	615	954	621	728	1651	1094	853	734	742	729	974	710	736	913.57	1199	735	807	0.612	-0.708	5.26211e-05	0.0158509	0.0208	0.0046
DEK	3247	4283	2992	2849	2956	2115	2928	2392	2525	3087	3333	3730	2516	2840	2506	2989	2734	2553	2920.83	3383	2621	2759	0.775	-0.368	5.66313e-05	0.0160917	0.0057	0.0051
RPS10	3754	4833	2829	3197	3118	2335	2328	2584	2584	3569	3761	3527	2823	2995	2766	2377	2953	2612	3042.71	3619	2861	2647	0.791	-0.339	5.62955e-05	0.0160917	0.0048	0.0051
CETN3	2884	3874	2359	2449	2314	1819	1649	2093	2039	2742	3015	2941	2163	2223	2155	1683	2392	2061	2375.04	2899	2180	2045	0.752	-0.411	6.79682e-05	0.0179811	0.0073	0.005
CCDC25	710	857	563	652	567	430	503	502	561	675	667	702	576	545	509	514	574	567	592.02	681	543	552	0.8	-0.321	6.94332e-05	0.0180573	0.0031	0.0043
RPL13A	861	1402	876	841	838	580	772	737	886	819	1091	1092	743	805	687	788	842	896	862.54	1001	745	842	0.745	-0.424	8.45227e-05	0.0216153	0.0072	0.0045
CDK2	821	989	634	723	688	501	669	656	678	781	770	790	638	661	594	683	750	685	705.75	780	631	706	0.811	-0.303	9.08189e-05	0.0228447	0.0029	0.0044
ND4L	2021	2567	1508	1474	1768	1289	1591	1475	1770	1921	1998	1880	1302	1698	1527	1624	1686	1789	1713.99	1933	1509	1700	0.78	-0.359	9.60572e-05	0.0232469	0.0055	0.0049
TERC	41	57	29	29	14	21	24	18	28	39	44	36	26	13	25	25	21	28	28.53	40	21	25	0.528	-0.922	0.000100648	0.0237592	0.0071	0.0101
SNORA79	278	393	222	246	228	163	248	168	207	264	306	277	217	219	193	253	192	209	236.75	282	210	218	0.743	-0.428	0.000104002	0.0238742	0.0047	0.0041
S100A13	240	352	179	226	171	147	172	168	175	228	274	223	200	164	174	176	192	177	200.87	242	179	182	0.739	-0.437	0.000113848	0.0253172	0.0045	0.0042
RPL17P18	325	396	274	256	259	221	202	224	219	309	308	342	226	249	262	206	256	221	264.35	320	246	228	0.769	-0.38	0.000133765	0.0285067	0.0036	0.0041
LRRC17	296	379	219	249	234	154	251	189	185	281	295	273	220	225	182	256	216	187	237.31	283	209	220	0.74	-0.434	0.000154579	0.0308034	0.0054	0.0041
SESN3	264	319	247	239	216	141	215	190	185	251	248	308	211	207	167	219	217	187	224.05	269	195	208	0.735	-0.444	0.000153363	0.0308034	0.0056	0.0041
PCNA	581	781	493	551	518	363	435	426	442	552	608	615	487	498	430	444	487	447	507.43	592	472	459	0.8	-0.323	0.000156682	0.0308222	0.0034	0.0042
TRMT2B	99	108	55	72	50	43	65	60	71	94	84	69	64	48	51	66	69	72	68.45	82	54	69	0.657	-0.607	0.000175634	0.0332706	0.0043	0.0066
ANKZF1	168	195	117	116	124	103	176	168	194	160	152	146	102	119	122	180	192	196	152.08	153	114	189	0.745	-0.425	0.000188122	0.0347776	0.0019	0.0046
MAGOH	689	856	512	602	561	452	549	455	492	655	666	638	532	539	536	560	520	497	571.5	653	536	526	0.819	-0.289	0.00019412	0.0352066	0.0027	0.0043
POU3F4	766	789	702	671	595	399	505	449	499	728	614	875	593	572	473	516	513	504	598.61	739	546	511	0.743	-0.429	0.000195031	0.0352066	0.0079	0.0043
EIF4E	530	663	417	471	448	330	392	409	400	504	516	520	416	430	391	400	467	404	449.89	513	412	424	0.805	-0.312	0.000201079	0.0358762	0.0029	0.0042
NUP133	342	496	339	334	289	254	312	312	336	325	386	423	295	278	301	319	357	340	335.79	378	291	339	0.773	-0.372	0.000230527	0.0391141	0.0043	0.004
SLF1	262	342	219	223	225	176	238	205	219	249	266	273	197	216	209	243	234	221	234.28	263	207	233	0.789	-0.342	0.000231972	0.0391141	0.002	0.0041
LOC146253	303	381	238	253	245	191	163	195	179	288	297	297	223	235	226	166	223	181	237.4	294	228	190	0.778	-0.363	0.000250945	0.0409628	0.0033	0.0041
SKA2	928	1325	905	956	839	637	831	745	897	882	1031	1128	844	806	755	848	851	907	894.81	1014	802	869	0.793	-0.335	0.000254887	0.0411683	0.0049	0.0046
EXOSC9	329	457	275	292	285	234	320	277	298	313	356	343	258	274	277	327	317	301	307.19	337	270	315	0.797	-0.327	0.000270343	0.0427643	0.0025	0.004
RPL36A	482	623	370	426	346	319	256	312	275	458	485	461	376	332	378	261	357	278	376.32	468	362	299	0.772	-0.373	0.000270128	0.0427643	0.0051	0.0041
RPS7P1	213	314	186	188	185	139	136	157	142	203	244	232	166	178	165	139	179	144	183.22	226	170	154	0.749	-0.418	0.000275829	0.0431869	0.0045	0.0043
ERH	2226	2845	1823	2055	1984	1415	1769	1786	1759	2116	2214	2273	1815	1906	1676	1806	2041	1778	1958.41	2201	1799	1875	0.818	-0.29	0.000303792	0.0466138	0.0041	0.0049
APH1A	1009	1340	907	989	899	679	768	727	733	959	1043	1131	873	864	804	784	831	741	892.26	1044	847	785	0.813	-0.298	0.000311956	0.0473925	0.0039	0.0046
PSIP1	1299	1802	1181	1237	1182	817	1322	966	1076	1235	1402	1472	1092	1135	968	1350	1104	1088	1205.23	1370	1065	1181	0.779	-0.361	0.000322655	0.0482717	0.0064	0.0047
SLC38A2	736	943	602	696	652	428	678	570	706	700	734	751	615	626	507	692	651	714	665.5	728	583	686	0.803	-0.316	0.000324035	0.0482717	0.004	0.0044
TBC1D15	141	168	105	102	96	89	142	106	107	134	131	131	90	92	105	145	121	108	117.53	132	96	125	0.723	-0.468	0.000355457	0.0509733	0.0036	0.0051
RPL30	3052	4451	2601	2821	2840	2208	2309	2301	2498	2902	3464	3243	2491	2728	2616	2357	2630	2525	2772.9	3203	2612	2504	0.815	-0.295	0.000368707	0.0511884	0.0046	0.005
UQCRB	2763	4092	2806	2768	2649	1996	2142	2076	2269	2627	3185	3499	2444	2545	2365	2187	2373	2294	2612.99	3104	2451	2285	0.79	-0.339	0.00036156	0.0511884	0.0061	0.005
NUDT12	84	104	63	64	56	44	50	62	73	80	81	79	57	54	52	51	71	74	66.39	80	54	65	0.68	-0.556	0.000373693	0.0511959	0.0028	0.0067
H4C3	2651	3113	1937	2087	2139	1644	2295	1690	1770	2520	2423	2415	1843	2055	1948	2343	1931	1789	2140.82	2453	1949	2021	0.794	-0.332	0.000404134	0.0528373	0.0059	0.0049
LOC101928156	163	153	94	90	104	82	93	84	89	155	119	117	79	100	97	95	96	90	105.41	130	92	94	0.702	-0.51	0.000409778	0.0528373	0.006	0.0054
LUC7L3	3702	4809	3067	3469	3228	2555	3433	2651	3038	3520	3743	3824	3063	3101	3027	3505	3030	3071	3320.35	3696	3064	3202	0.829	-0.27	0.000401903	0.0528373	0.0039	0.0051
STAG2	1066	1472	882	1038	976	705	950	825	952	1013	1146	1100	917	938	835	970	943	962	980.37	1086	897	958	0.826	-0.276	0.000409314	0.0528373	0.0034	0.0046
RPL9	270	337	170	201	208	159	179	190	191	257	262	212	177	200	188	183	217	193	209.95	244	188	198	0.767	-0.383	0.000423163	0.0536612	0.0039	0.0042
CREBL2	159	189	129	129	123	101	142	121	130	151	147	161	114	118	120	145	138	131	136.17	153	117	138	0.769	-0.378	0.000428601	0.0539054	0.001	0.0048
EEF1B2	1830	2177	1282	1520	1495	1167	1211	1267	1284	1740	1694	1598	1342	1436	1383	1236	1448	1298	1463.98	1677	1387	1327	0.826	-0.275	0.000433878	0.0541254	0.0038	0.0048
FABP5P7	132	157	90	101	91	63	79	91	65	125	122	112	89	87	75	81	104	66	95.72	120	84	84	0.7	-0.515	0.000472957	0.0571421	0.0059	0.0056
PTGR1	108	146	80	92	77	60	98	66	81	103	114	100	81	74	71	100	75	82	88.86	106	75	86	0.715	-0.485	0.000483126	0.057326	0.003	0.0058
RPL15P3	1737	1975	1026	1245	1326	950	1074	1143	1220	1651	1537	1279	1099	1274	1126	1096	1306	1233	1289.16	1489	1166	1212	0.782	-0.355	0.000480727	0.057326	0.0067	0.0047
RPS25P6	2543	3616	1881	2148	2180	1751	1761	1856	1779	2418	2814	2345	1897	2094	2075	1798	2121	1799	2151.11	2526	2022	1906	0.8	-0.323	0.000503808	0.0588202	0.0057	0.0049
SMOC1	437	589	370	419	383	302	377	335	366	415	458	461	370	368	358	385	383	370	396.52	445	365	379	0.822	-0.283	0.000510281	0.0588202	0.0023	0.0041
UBXN4	490	611	382	425	422	306	409	323	448	466	475	476	375	405	363	418	369	453	422.27	472	381	413	0.808	-0.308	0.000511388	0.0588202	0.0033	0.0041
FRMD6	4	11	6	1	2	1	5	5	6	4	9	7	1	2	1	5	6	6	4.52	7	1	6	0.213	-2.232	0.00053925	0.0590583	0.0008	0.0508
MDH1	791	915	529	665	618	485	588	584	628	752	712	660	587	594	575	600	667	635	642.42	708	585	634	0.825	-0.277	0.00053944	0.0590583	0.0031	0.0044
PSMD7	996	1276	755	912	874	652	753	645	776	947	993	941	805	840	772	769	737	785	843.23	960	806	764	0.839	-0.253	0.000542702	0.0590583	0.0027	0.0045
TMCO1	563	791	444	549	477	370	415	370	476	535	616	554	485	458	438	424	423	481	490.39	568	460	443	0.81	-0.304	0.000537472	0.0590583	0.0036	0.0042
TOB1	62	60	46	34	34	34	41	45	42	59	47	57	30	33	40	42	51	42	44.63	54	34	45	0.632	-0.663	0.000524621	0.0590583	0.0034	0.008
TFDP2	463	633	417	454	425	279	496	390	436	440	493	520	401	408	331	506	446	441	442.81	484	380	464	0.789	-0.342	0.000550826	0.059104	0.0047	0.0041
TSEN15	128	155	97	98	94	84	113	102	123	122	121	121	87	90	100	115	117	124	110.66	121	92	119	0.756	-0.404	0.000549622	0.059104	0.0006	0.0053
PRRG1	49	70	43	39	28	32	39	27	33	47	54	54	34	27	38	40	31	33	39.77	52	33	35	0.637	-0.651	0.000566761	0.0600777	0.002	0.0084
SRP9P1	166	172	120	108	127	89	82	77	71	158	134	150	95	122	105	84	88	72	111.96	147	107	81	0.734	-0.446	0.000578138	0.06076	0.0042	0.0052
NUF2	319	430	274	299	274	200	321	222	285	303	335	342	264	263	237	328	254	288	290.37	327	255	290	0.783	-0.352	0.000593752	0.0619764	0.0041	0.004
ITGA1	6	12	7	2	4	0	4	4	3	6	9	9	2	4	0	4	5	3	4.56	8	2	4	0.261	-1.937	0.000614609	0.0628704	0.0008	0.0499
SNUPN	77	71	51	42	44	37	62	39	59	73	55	64	37	42	44	63	45	60	53.64	64	41	56	0.643	-0.638	0.00061411	0.0628704	0.0057	0.0073
TMEM14DP	142	186	100	108	120	69	115	95	94	135	145	125	95	115	82	117	109	95	113.09	135	97	107	0.723	-0.467	0.0006099	0.0628704	0.0049	0.0052
NACA3P	1320	1455	929	989	1001	831	786	911	823	1255	1132	1158	873	962	985	802	1041	832	1004.52	1182	940	892	0.795	-0.332	0.00064698	0.0644627	0.0058	0.0046
C1orf21	328	390	237	282	277	170	248	212	257	312	304	295	249	266	201	253	242	260	264.74	304	239	252	0.791	-0.338	0.00066512	0.0654205	0.0035	0.0041
SLC1A3	221	315	161	208	181	123	187	172	202	210	245	201	184	174	146	191	197	204	194.55	219	168	197	0.767	-0.384	0.00067408	0.0654625	0.0041	0.0042
CSE1L	703	980	664	743	606	450	552	422	569	668	763	828	656	582	533	564	482	575	627.93	753	590	540	0.787	-0.345	0.000680636	0.0656836	0.0059	0.0043
TBL1XR1	252	327	192	220	221	151	225	196	233	240	254	239	194	212	179	230	224	236	223.13	244	195	230	0.799	-0.324	0.000690555	0.0662242	0.0021	0.0041
CKS1B	894	1450	780	952	804	609	867	741	907	850	1128	973	841	772	722	885	847	917	881.6	984	778	883	0.791	-0.338	0.00071448	0.0674204	0.0061	0.0045
LAMTOR5	550	645	428	468	453	358	401	425	402	523	502	534	413	435	424	409	486	406	459.18	520	424	434	0.818	-0.29	0.000720604	0.0674204	0.0032	0.0042
RPL21P16	300	380	225	208	261	200	209	204	225	285	296	281	184	251	237	213	233	227	245.2	287	224	224	0.775	-0.369	0.000719681	0.0674204	0.0046	0.0041
RPS12	6168	8501	5122	5556	5406	4530	4504	4846	4774	5864	6616	6386	4906	5193	5367	4598	5538	4826	5477.24	6289	5155	4987	0.82	-0.287	0.000750627	0.0693833	0.005	0.0053
NACA4P	1235	1388	842	1014	955	736	701	787	737	1174	1080	1050	895	917	872	716	899	745	927.68	1101	895	787	0.812	-0.3	0.000759673	0.0696947	0.0047	0.0046
HOXB5	368	390	241	277	231	240	259	232	234	350	304	300	245	222	284	264	265	237	274.54	318	250	255	0.783	-0.353	0.000778935	0.0707218	0.0044	0.004
PKIA	1008	1136	762	891	844	618	761	734	788	958	884	950	787	811	732	777	839	797	837.18	931	777	804	0.836	-0.258	0.000796086	0.0714336	0.0031	0.0045
RPS24	13717	17694	10730	11741	11861	9773	9494	9960	9985	13041	13770	13378	10368	11394	11579	9693	11383	10095	11633.3	13396	11114	10390	0.829	-0.27	0.000828791	0.073086	0.0046	0.0056
CDC25A	391	546	380	377	376	268	344	321	355	372	425	474	333	361	318	351	367	359	373.22	424	337	359	0.801	-0.321	0.000854993	0.0749658	0.004	0.0041
MFAP1	428	572	351	358	359	323	305	321	326	407	445	438	316	345	383	311	367	330	371.24	430	348	336	0.806	-0.312	0.000881632	0.0768623	0.0037	0.0041
ATP5F1EP2	1033	1361	831	962	934	727	875	821	899	982	1059	1036	849	897	861	893	938	909	936.21	1026	869	913	0.847	-0.239	0.000932715	0.0782473	0.0027	0.0046
CEP57	536	703	441	522	480	330	446	410	424	510	547	550	461	461	391	455	469	429	474.68	536	438	451	0.821	-0.285	0.000911794	0.0782473	0.0033	0.0042
MCM4	969	1193	764	816	888	634	740	719	768	921	928	953	721	853	751	755	822	776	831.18	934	775	784	0.83	-0.269	0.000925544	0.0782473	0.0036	0.0045
NDUFB4	464	547	330	384	385	299	319	289	309	441	426	411	339	370	354	326	330	312	367.76	426	354	323	0.83	-0.269	0.000926128	0.0782473	0.0022	0.0041
TSPAN6	921	1139	735	854	811	621	657	611	681	876	886	916	754	779	736	671	698	688	778.32	893	756	686	0.848	-0.237	0.000928513	0.0782473	0.0025	0.0045
IFTAP	145	231	123	132	131	96	147	118	140	138	180	153	117	126	114	150	135	142	139.29	157	119	142	0.752	-0.411	0.000977637	0.0806498	0.004	0.0047
SLC9B2	45	55	41	29	30	28	33	31	33	43	43	51	26	29	33	34	35	33	36.31	46	29	34	0.643	-0.638	0.00100659	0.0821551	0.0001	0.0089
RECQL	93	100	70	67	59	51	61	52	40	88	78	87	59	57	60	62	59	40	65.77	84	59	54	0.699	-0.516	0.0010293	0.0831239	0.0039	0.0067
STMN4	1499	2135	1286	1419	1316	924	982	1275	1203	1425	1662	1603	1253	1264	1095	1003	1457	1216	1330.88	1563	1204	1225	0.771	-0.376	0.00105827	0.0837017	0.0087	0.0048
TOMM5	1146	1416	920	1008	1024	759	749	794	868	1090	1102	1147	890	984	899	765	907	878	962.36	1113	924	850	0.831	-0.266	0.00111978	0.0881121	0.0038	0.0046
CDC45	34	44	26	23	19	17	34	27	44	32	34	32	20	18	20	35	31	44	29.75	33	19	37	0.592	-0.757	0.0011756	0.0882497	0.0012	0.0099
EDNRB	171	243	145	153	146	111	132	88	102	163	189	181	135	140	132	135	101	103	141.98	178	136	113	0.764	-0.388	0.00116047	0.0882497	0.004	0.0047
RPA3	175	239	158	168	144	115	178	142	147	166	186	197	148	138	136	182	162	149	162.77	183	141	164	0.775	-0.368	0.00119356	0.0882497	0.0032	0.0045
RPS3AP26	177	247	123	166	125	109	140	130	147	168	192	153	147	120	129	143	149	149	149.97	171	132	147	0.765	-0.387	0.00118714	0.0882497	0.0038	0.0046
BECN1	214	300	194	180	182	169	198	184	192	203	233	242	159	175	200	202	210	194	202.15	226	178	202	0.783	-0.353	0.00121555	0.0888162	0.0036	0.0042
TOR3A	135	195	113	124	116	81	101	94	126	128	152	141	109	111	96	103	107	127	119.53	140	105	112	0.754	-0.407	0.00123486	0.0894241	0.0034	0.0051
TSHZ1	121	135	104	94	101	63	117	105	115	115	105	130	83	97	75	119	120	116	106.68	117	85	118	0.742	-0.431	0.00123553	0.0894241	0.0029	0.0053
EXOSC8	422	544	316	389	354	282	378	320	354	401	423	394	343	340	334	386	366	358	371.75	406	339	370	0.833	-0.263	0.00125974	0.0895136	0.0021	0.0041
RPL36AP37	10578	15111	8915	9693	9421	7691	7079	7860	7306	10057	11760	11115	8559	9050	9112	7227	8983	7386	9249.93	10977	8907	7865	0.811	-0.302	0.0012601	0.0895136	0.0062	0.0055
MORF4L2	3290	4430	2649	3306	2917	2321	2742	2537	2801	3128	3448	3303	2919	2802	2750	2799	2900	2832	2986.68	3293	2824	2844	0.858	-0.222	0.00126769	0.0896378	0.0031	0.0051
VPS35	1050	1389	810	983	932	695	895	764	998	998	1081	1010	868	895	823	914	873	1009	941.3	1030	862	932	0.837	-0.256	0.00130018	0.0907356	0.0035	0.0046
LIX1	974	1232	840	915	869	681	822	779	767	926	959	1047	808	835	807	839	890	775	876.29	977	817	835	0.837	-0.257	0.00131218	0.0911044	0.0035	0.0045
CASP8AP2	467	645	443	439	462	317	434	403	424	444	502	552	388	444	376	443	461	429	448.62	499	403	444	0.809	-0.305	0.00133571	0.0919065	0.0043	0.0041
SOX3	2719	3610	2270	2642	2464	1922	1937	1952	2141	2585	2809	2830	2333	2367	2277	1978	2231	2164	2397.18	2741	2326	2124	0.849	-0.237	0.00133381	0.0919065	0.0035	0.005
LOC105373017	6	6	5	1	0	2	3	4	4	6	5	6	1	0	2	3	5	4	3.5	6	1	4	0.202	-2.308	0.00137136	0.0935204	0.001	0.0609
TRNF	630	661	405	457	496	376	580	517	585	599	514	505	404	476	445	592	591	591	524.25	539	442	591	0.817	-0.291	0.00138118	0.0937738	0.0039	0.0042
MNS1	155	192	119	136	119	101	112	102	116	147	149	148	120	114	120	114	117	117	127.49	148	118	116	0.795	-0.331	0.00139922	0.0945797	0.0004	0.0049
RPL15	4562	6878	3858	4350	4304	3269	3522	3609	4216	4337	5353	4810	3841	4134	3873	3596	4125	4262	4259.04	4833	3949	3994	0.817	-0.292	0.00145613	0.0971426	0.0058	0.0052
MIX23P4	10	6	6	3	1	0	3	4	11	10	5	7	3	1	0	3	5	11	4.89	7	1	6	0.199	-2.329	0.00149247	0.0982853	0.0844	0.0482

## Sheet: ENTA11vsAD.up
Id	AD1	AD2	AD3	BDNF1	BDNF2	BDNF3	ENTA1	ENTA2	ENTA3	norm.AD1	norm.AD2	norm.AD3	norm.BDNF1	norm.BDNF2	norm.BDNF3	norm.ENTA1	norm.ENTA2	norm.ENTA3	baseMean	AD	BDNF	ENTA11	FC	log2FoldChange	pvalue	padj	tagwise.dispersion	trended.dispersion
COPG2IT1	610	636	428	934	725	662	918	879	920	580	495	534	825	696	784	937	1005	930	753.99	536	768	957	1.787	0.837	4.73954e-21	7.27236e-17	0.0042	0.0045
LOC101929594	12	33	13	55	36	41	65	76	78	11	26	16	49	35	49	66	87	79	46.34	18	44	77	4.189	2.066	1.69959e-18	1.30393e-14	0.0122	0.0079
VGF	179	169	90	400	272	264	397	251	322	170	132	112	353	261	313	405	287	326	262.1	138	309	339	2.448	1.291	9.86583e-17	5.04604e-13	0.0123	0.0041
PCDHG@	310	332	229	421	338	338	515	399	451	295	258	286	372	325	400	526	456	456	374.81	280	366	479	1.72	0.783	6.55993e-15	2.01311e-11	0.0044	0.0041
LINC00342	391	441	262	520	427	412	565	464	573	372	343	327	459	410	488	577	530	579	453.94	347	452	562	1.617	0.693	9.69256e-15	2.47871e-11	0.0035	0.0042
LOC107984805	40	40	27	42	28	50	97	87	92	38	31	34	37	27	59	99	99	93	57.5	34	41	97	2.837	1.504	7.52788e-14	1.28342e-10	0.0111	0.0072
MEST	473	664	382	697	610	488	696	645	711	450	517	476	615	586	578	711	737	719	598.76	481	593	722	1.498	0.583	4.29548e-13	5.99181e-10	0.0029	0.0043
RNU6-37P	9	16	5	29	23	32	49	34	38	9	12	6	26	22	38	50	39	38	26.68	9	29	42	4.428	2.147	4.20005e-13	5.99181e-10	0.0128	0.0108
RPS12P16	52	48	35	86	57	70	110	93	92	49	37	44	76	55	83	112	106	93	72.85	43	71	104	2.402	1.264	8.89583e-13	1.13748e-09	0.0073	0.0064
TM9SF5P	55	91	54	110	83	84	140	115	118	52	71	67	97	80	100	143	131	119	95.61	63	92	131	2.06	1.042	1.75387e-12	2.0701e-09	0.0047	0.0056
CCSER1	36	40	26	55	51	38	67	76	67	34	31	32	49	49	45	68	87	68	51.48	32	48	74	2.269	1.182	2.13121e-11	2.33581e-08	0.0021	0.0075
LOC112268151	63	54	35	90	72	79	99	88	102	60	42	44	79	69	94	101	101	103	76.95	49	81	102	2.094	1.066	4.09742e-11	3.92943e-08	0.0044	0.0063
LOC101928096	42	31	20	56	49	56	70	67	71	40	24	25	49	47	66	71	77	72	52.41	30	54	73	2.461	1.299	9.34474e-11	8.43445e-08	0.0073	0.0075
LOC107984127	9	8	3	19	7	13	28	26	29	9	6	4	17	7	15	29	30	29	16.12	6	13	29	4.519	2.176	1.01917e-10	8.68782e-08	0.0091	0.0165
USP54	93	99	71	97	100	87	142	123	145	88	77	89	86	96	103	145	141	147	107.88	85	95	144	1.717	0.78	1.17294e-10	9.47239e-08	0.0014	0.0053
PCDHA@	276	296	198	412	290	368	639	374	436	262	230	247	364	279	436	652	427	441	370.96	246	360	507	2.058	1.042	1.75416e-10	1.29683e-07	0.016	0.0041
SRSF11P1	128	103	82	148	106	107	221	146	214	122	80	102	131	102	127	226	167	216	141.36	101	120	203	2.019	1.014	1.80998e-10	1.29683e-07	0.0109	0.0047
EMC3-AS1	139	164	102	161	133	143	206	177	232	132	128	127	142	128	169	210	202	235	163.72	129	146	216	1.674	0.743	1.97637e-10	1.3185e-07	0.0038	0.0045
NPTN-IT1	21	24	15	38	30	31	48	40	51	20	19	19	34	29	37	49	46	52	33.64	19	33	49	2.547	1.349	2.13857e-10	1.36726e-07	0.0001	0.0093
APLP1	960	1233	657	1143	1084	924	1198	1065	1336	913	960	819	1009	1041	1095	1223	1217	1351	1069.74	897	1048	1264	1.405	0.491	2.24945e-09	1.04592e-06	0.0039	0.0046
LOC105373063	65	66	36	81	70	75	120	76	109	62	51	45	72	67	89	123	87	110	78.36	53	76	107	2.012	1.009	4.76919e-09	2.03273e-06	0.0079	0.0062
MAGI2	133	175	107	156	157	111	204	176	191	126	136	133	138	151	132	208	201	193	157.63	132	140	201	1.519	0.603	5.80724e-09	2.40828e-06	0.0016	0.0045
TSHZ2	294	280	198	304	309	246	377	314	360	280	218	247	268	297	291	385	359	364	300.97	248	285	369	1.495	0.58	6.48182e-09	2.61729e-06	0.0038	0.004
CHSY3	13	9	1	21	21	14	27	21	27	12	7	1	19	20	17	28	24	27	17.2	7	19	26	3.56	1.832	1.19626e-08	4.37034e-06	0.0039	0.0153
COX20P1	32	43	25	50	37	56	75	58	73	30	33	31	44	36	66	77	66	74	50.86	31	49	72	2.269	1.182	1.17304e-08	4.37034e-06	0.0098	0.0076
CUX1	1232	1447	926	1549	1460	1214	1511	1260	1573	1171	1126	1155	1368	1402	1438	1543	1440	1590	1359.27	1151	1403	1524	1.326	0.407	1.17267e-08	4.37034e-06	0.0029	0.0048
LOC101060066	65	72	41	71	84	79	95	93	119	62	56	51	63	81	94	97	106	120	81.06	56	79	108	1.904	0.929	1.47181e-08	5.25196e-06	0.0064	0.0061
NRXN3	317	390	209	438	372	320	442	332	424	301	304	261	387	357	379	451	379	429	360.89	289	374	420	1.449	0.535	1.55683e-08	5.42909e-06	0.0035	0.0041
CELF3	650	819	483	865	764	605	837	686	856	618	637	602	764	734	717	855	784	865	730.67	619	738	835	1.347	0.43	2.18766e-08	7.29729e-06	0.0028	0.0044
NEAT1	245	264	185	371	290	325	381	275	352	233	205	231	328	279	385	389	314	356	302.16	223	331	353	1.59	0.669	2.69352e-08	8.61028e-06	0.0067	0.004
ZC3H12C	83	102	62	133	105	84	136	103	128	79	79	77	117	101	100	139	118	129	104.38	78	106	129	1.639	0.712	3.45146e-08	1.01845e-05	0.0021	0.0054
GPR173	214	253	149	261	220	213	267	253	274	203	197	186	230	211	252	273	289	277	235.45	195	231	280	1.425	0.511	1.0691e-07	2.7804e-05	0.0023	0.0041
LOC107984581	39	34	23	45	35	54	97	52	71	37	26	29	40	34	64	99	59	72	51.09	31	46	77	2.503	1.324	1.61804e-07	3.93879e-05	0.0244	0.0076
LOC105375213	19	25	14	42	28	28	47	32	42	18	19	17	37	27	33	48	37	42	31.02	18	32	42	2.294	1.198	1.7653e-07	4.0428e-05	0.0025	0.0097
RAD51B	55	52	40	68	53	55	81	72	82	52	40	50	60	51	65	83	82	83	62.96	47	59	83	1.761	0.816	1.7537e-07	4.0428e-05	0.0015	0.0069
DANT2	27	35	21	41	31	43	53	50	55	26	27	26	36	30	51	54	57	56	40.32	26	39	56	2.097	1.069	2.32128e-07	5.16199e-05	0.0047	0.0084
EBF1	276	280	222	353	312	222	373	298	361	262	218	277	312	300	263	381	341	365	301.99	252	292	362	1.448	0.534	2.87244e-07	6.12148e-05	0.0044	0.004
PHF8	133	186	88	174	169	118	201	155	206	126	145	110	154	162	140	205	177	208	158.59	127	152	197	1.532	0.616	3.1293e-07	6.48864e-05	0.0041	0.0045
XKR6	46	67	42	88	78	60	81	69	86	44	52	52	78	75	71	83	79	87	68.94	49	75	83	1.679	0.748	4.0261e-07	7.92006e-05	0.0001	0.0066
ERLEC1P1	214	253	137	222	211	210	311	221	291	203	197	171	196	203	249	318	253	294	231.44	190	216	288	1.507	0.592	4.30893e-07	8.06294e-05	0.0056	0.0041
MIAT	1742	1976	1170	1999	1679	1561	1953	1813	2031	1656	1538	1459	1765	1613	1849	1994	2072	2053	1777.71	1551	1742	2040	1.314	0.394	4.28992e-07	8.06294e-05	0.0038	0.0049
ZCCHC12	144	152	104	186	157	143	181	156	196	137	118	130	164	151	169	185	178	198	158.95	128	161	187	1.467	0.553	4.6002e-07	8.50428e-05	0.0022	0.0045
LOC101930112	37	46	31	53	44	41	64	57	64	35	36	39	47	42	49	65	65	65	49.16	37	46	65	1.789	0.839	7.00634e-07	0.00011945	0.0001	0.0077
SND1-IT1	43	66	31	76	59	69	83	69	77	41	51	39	67	57	82	85	79	78	64.21	44	69	81	1.81	0.856	6.99931e-07	0.00011945	0.0047	0.0068
RPS20P22	49	48	36	74	52	66	80	61	90	47	37	45	65	50	78	82	70	91	62.74	43	64	81	1.903	0.929	7.86316e-07	0.000131144	0.0082	0.0069
ZDHHC21	183	236	140	240	189	181	232	219	266	174	184	175	212	182	214	237	250	269	210.69	178	203	252	1.417	0.503	8.50521e-07	0.000138834	0.0028	0.0042
LOC107985783	20	19	12	27	22	23	37	32	35	19	15	15	24	21	27	38	37	35	25.64	16	24	37	2.241	1.164	9.6424e-07	0.000149448	0.0002	0.0111
PPM1B	176	220	155	242	201	158	229	217	266	167	171	193	214	193	187	234	248	269	208.5	177	198	250	1.421	0.507	9.62728e-07	0.000149448	0.0029	0.0042
NKTR	1463	1447	1034	1688	1445	1379	1915	1416	1712	1391	1126	1289	1491	1388	1634	1955	1618	1731	1513.65	1269	1504	1768	1.395	0.48	1.08113e-06	0.000164247	0.0063	0.0048
WSB1	1057	1136	716	1132	1008	827	1236	1042	1144	1005	884	893	1000	968	980	1262	1191	1157	1037.63	927	983	1203	1.297	0.376	1.23183e-06	0.000176646	0.0033	0.0046
SHANK1	58	66	45	74	88	73	109	67	98	55	51	56	65	85	86	111	77	99	76.21	54	79	96	1.779	0.831	1.32309e-06	0.000187977	0.0072	0.0063
MCPH1	164	203	128	210	178	174	224	184	225	156	158	160	185	171	206	229	210	227	189.17	158	187	222	1.41	0.496	1.42131e-06	0.00019826	0.0022	0.0043
PHF2	223	266	148	245	255	195	256	244	318	212	207	185	216	245	231	261	279	321	239.73	201	231	287	1.421	0.507	1.4112e-06	0.00019826	0.0038	0.0041
LOC100421404	106	107	69	116	88	88	131	119	141	101	83	86	102	85	104	134	136	143	108.18	90	97	138	1.528	0.612	1.52229e-06	0.000208554	0.0026	0.0053
LOC112268009	24	25	18	29	31	32	47	34	45	23	19	22	26	30	38	48	39	45	32.26	21	31	44	2.068	1.048	1.69221e-06	0.000225785	0.0022	0.0095
TNRC6C	954	962	671	1126	1062	836	1126	911	1078	907	749	837	994	1020	990	1150	1041	1090	975.3	831	1001	1094	1.319	0.399	1.73919e-06	0.000228087	0.0039	0.0046
ASTN1	90	101	68	114	101	68	125	114	117	86	79	85	101	97	81	128	130	118	100.38	83	93	125	1.516	0.6	2.01421e-06	0.000257551	0.0016	0.0055
PCDH9	696	816	443	785	721	583	796	675	831	662	635	552	693	693	691	813	771	840	705.53	616	692	808	1.307	0.386	2.35631e-06	0.000296355	0.0034	0.0044
PPP2R2C	89	119	61	155	141	107	117	109	161	85	93	76	137	135	127	119	125	163	117.68	85	133	136	1.592	0.671	2.5184e-06	0.000309138	0.0053	0.0051
DOK5	95	111	68	106	94	64	125	112	129	90	86	85	94	90	76	128	128	130	100.8	87	87	129	1.474	0.56	2.66259e-06	0.000324244	0.0008	0.0055
CCDC18-AS1	69	99	55	91	81	88	107	102	110	66	77	69	80	78	104	109	117	111	90.07	71	87	112	1.581	0.661	2.79916e-06	0.000338191	0.0031	0.0058
AAK1	300	313	217	360	286	266	371	329	335	285	244	271	318	275	315	379	376	339	311.18	267	303	365	1.372	0.456	2.90019e-06	0.000347122	0.0036	0.004
CRYBB1	45	51	17	48	57	39	76	60	60	43	40	21	42	55	46	78	69	61	50.43	35	48	69	1.93	0.948	3.01585e-06	0.000355963	0.0095	0.0075
RPL23AP32	25	29	12	49	30	25	48	42	39	24	23	15	43	29	30	49	48	39	33.27	21	34	45	2.16	1.111	3.06672e-06	0.000359204	0.0085	0.0093
TRDMT1	274	298	168	334	269	255	320	268	340	260	232	209	295	258	302	327	306	344	281.56	234	285	326	1.387	0.471	3.21046e-06	0.000370385	0.0037	0.004
LOC107985851	35	33	21	46	32	47	54	45	86	33	26	26	41	31	56	55	51	87	45.08	28	43	64	2.275	1.186	3.60081e-06	0.000402361	0.0231	0.008
SV2C	6	6	4	12	10	3	25	17	14	6	5	5	11	10	4	26	19	14	10.91	5	8	20	3.793	1.923	3.63e-06	0.000402361	0.0251	0.024
SRRM2	2859	2951	1770	3354	3039	3033	3298	2697	3558	2718	2297	2207	2962	2919	3593	3367	3082	3597	2971.37	2407	3158	3349	1.391	0.476	3.80286e-06	0.000413837	0.0073	0.0051
TRIO	164	184	156	205	211	164	263	198	220	156	143	195	181	203	194	269	226	222	198.76	165	193	239	1.473	0.559	4.18514e-06	0.000449069	0.0054	0.0042
FAM193B	62	77	44	88	76	58	104	65	126	59	60	55	78	73	69	106	74	127	77.89	58	73	102	1.773	0.826	4.3411e-06	0.000462568	0.0102	0.0062
PRKAA2	273	324	192	335	292	266	364	263	351	260	252	239	296	280	315	372	301	355	296.62	250	297	343	1.367	0.451	4.54454e-06	0.000477612	0.0035	0.004
PAK5	142	198	102	186	162	117	197	162	216	135	154	127	164	156	139	201	185	218	164.38	139	153	201	1.441	0.527	4.76551e-06	0.000497429	0.0036	0.0045
SNORD115@	45	48	42	80	55	44	93	55	83	43	37	52	71	53	52	95	63	84	61.09	44	59	81	1.863	0.898	5.87642e-06	0.000589332	0.0111	0.0069
CDIPT	179	218	130	206	193	149	236	184	228	170	170	162	182	185	177	241	210	231	191.94	167	181	227	1.357	0.44	7.11721e-06	0.000697372	0.0018	0.0043
PTPRS	1093	1334	809	1450	1331	1064	1154	1191	1443	1039	1038	1009	1280	1279	1261	1178	1361	1459	1211.52	1029	1273	1333	1.295	0.373	7.44605e-06	0.000716588	0.0041	0.0047
SCN3A	629	712	437	657	571	499	801	662	656	598	554	545	580	549	591	818	757	663	628.26	566	573	746	1.317	0.398	7.47225e-06	0.000716588	0.0041	0.0043
SMPD3	84	91	60	117	98	79	108	92	117	80	71	75	103	94	94	110	105	118	94.47	75	97	111	1.487	0.573	7.56068e-06	0.000720566	0.0008	0.0057
MAML3	97	101	77	96	96	64	120	112	157	92	79	96	85	92	76	123	128	159	103.21	89	84	137	1.551	0.633	7.85602e-06	0.000732654	0.0052	0.0054
AMD1P3	39	33	27	51	48	43	55	60	50	37	26	34	45	46	51	56	69	51	45.98	32	47	59	1.834	0.875	8.59905e-06	0.000788146	0.0045	0.0079
NCK2	159	203	105	201	169	146	203	187	193	151	158	131	177	162	173	207	214	195	174.33	147	171	205	1.383	0.468	9.41428e-06	0.000839841	0.0023	0.0044
ARX	525	621	354	611	523	391	577	534	660	499	483	441	540	502	463	589	610	667	532.84	474	502	622	1.308	0.387	9.88108e-06	0.00086145	0.0037	0.0042
KIAA1958	678	784	503	710	678	560	770	678	785	645	610	627	627	651	663	786	775	794	686.46	627	647	785	1.252	0.325	1.0473e-05	0.000892762	0.0025	0.0044
LOC100286945	15	19	7	25	19	11	29	29	27	14	15	9	22	18	13	30	33	27	20.13	13	18	30	2.279	1.189	1.0895e-05	0.000910939	0.0026	0.0133
LOC107985903	2	0	3	2	3	6	16	10	8	2	0	4	2	3	7	16	11	8	5.92	2	4	12	6.911	2.789	1.13961e-05	0.000941682	0.0661	0.0437
MCF2L	186	205	144	269	212	171	227	196	248	177	160	180	238	204	203	232	224	251	207.35	172	215	236	1.379	0.463	1.26444e-05	0.00102964	0.0031	0.0042
MICOS10P1	15	13	9	23	18	20	30	32	21	14	10	11	20	17	24	31	37	21	20.59	12	20	30	2.463	1.301	1.26826e-05	0.00102964	0.0104	0.0132
HSP90AB4P	17	12	14	20	17	14	38	24	29	16	9	17	18	16	17	39	27	29	21.01	14	17	32	2.311	1.209	1.27521e-05	0.00102984	0.0078	0.013
STAT2	50	55	44	65	62	53	74	61	80	48	43	55	57	60	63	76	70	81	61.23	49	60	76	1.59	0.669	1.36893e-05	0.00108833	0.0004	0.007
POLR2A	1063	1157	671	1295	1062	966	1193	1025	1149	1011	900	837	1144	1020	1145	1218	1171	1162	1067.43	916	1103	1184	1.291	0.368	1.42321e-05	0.00111417	0.0042	0.0046
SAMD5	28	26	22	46	33	38	46	43	42	27	20	27	41	32	45	47	49	42	36.69	25	39	46	1.896	0.923	1.41695e-05	0.00111417	0.0027	0.0089
LINC02481	2	1	3	5	5	6	11	7	11	2	1	4	4	5	7	11	8	11	5.9	2	5	10	5.068	2.341	1.50359e-05	0.00115355	0.0007	0.043
GOLGA8A	189	229	136	222	203	198	232	201	250	180	178	170	196	195	235	237	230	253	208.05	176	209	240	1.361	0.445	1.51705e-05	0.00115809	0.0027	0.0042
ATP9A	470	535	289	552	501	441	492	487	546	447	416	360	487	481	522	502	557	552	480.62	408	497	537	1.31	0.389	1.5465e-05	0.00117472	0.0037	0.0042
OLFM2	51	53	36	69	70	52	71	64	68	48	41	45	61	67	62	72	73	69	59.86	45	63	71	1.599	0.677	1.63234e-05	0.00121586	0.0001	0.007
LINC01089	94	101	56	95	89	74	107	109	117	89	79	70	84	85	88	109	125	118	94.1	79	86	117	1.465	0.551	1.66012e-05	0.00123057	0.0014	0.0057
NALF1-IT1	14	9	6	26	9	16	30	18	32	13	7	7	23	9	19	31	21	32	17.99	9	17	28	2.997	1.584	1.68033e-05	0.00123957	0.0344	0.0148
PIAS3	67	57	40	88	81	55	81	80	80	64	44	50	78	78	65	83	91	81	70.4	53	74	85	1.619	0.695	1.74171e-05	0.0012606	0.0038	0.0065
RNU6-130P	5	4	2	12	5	7	13	10	15	5	3	2	11	5	8	13	11	15	8.21	3	8	13	3.716	1.894	1.74064e-05	0.0012606	0.0005	0.0316
LOC105371630	11	12	8	12	11	14	31	16	26	10	9	10	11	11	17	32	18	26	15.97	10	13	25	2.573	1.363	1.85352e-05	0.00132281	0.0108	0.0166
MDM4	392	416	268	505	378	353	455	389	446	373	324	334	446	363	418	465	445	451	401.98	344	409	454	1.321	0.401	2.10276e-05	0.00145995	0.0038	0.0041
KIAA0895L	262	292	165	304	263	241	294	285	286	249	227	206	268	253	286	300	326	289	267.08	227	269	305	1.333	0.415	2.15966e-05	0.00149269	0.003	0.0041
GAL3ST4	89	132	61	124	87	71	120	127	144	85	103	76	109	84	84	123	145	146	105.98	88	92	138	1.544	0.627	2.36407e-05	0.00159098	0.0067	0.0053
LOC107986515	9	16	10	23	15	26	31	20	30	9	12	12	20	14	31	32	23	30	20.43	11	22	28	2.533	1.341	2.5109e-05	0.00166785	0.0169	0.0133
RPS26P18	38	40	29	44	46	65	76	57	60	36	31	36	39	44	77	78	65	61	51.87	34	53	68	1.977	0.984	2.61971e-05	0.00172519	0.0182	0.0075
DLEU2L	31	42	26	57	37	30	54	44	62	29	33	32	50	36	36	55	50	63	42.68	31	41	56	1.78	0.832	2.72965e-05	0.00177474	0.0046	0.0082
TTLL7	178	159	121	194	161	164	228	190	192	169	124	151	171	155	194	233	217	194	178.68	148	173	215	1.46	0.546	2.74714e-05	0.00177857	0.0064	0.0044
PTPRD	671	852	490	764	691	599	752	767	769	638	663	611	675	664	710	768	877	777	709.09	637	683	807	1.263	0.337	2.94763e-05	0.0018767	0.0033	0.0044
CTNNA2	209	263	176	254	243	166	264	245	265	199	205	219	224	233	197	270	280	268	232.74	208	218	273	1.317	0.397	2.99041e-05	0.00189429	0.0023	0.0041
LOC286437	46	51	39	55	56	34	75	58	66	44	40	49	49	54	40	77	66	67	53.81	44	48	70	1.612	0.688	3.05956e-05	0.00190837	0.0015	0.0074
LOC107985957	30	19	17	28	33	24	52	36	37	29	15	21	25	32	28	53	41	37	31.22	22	28	44	2.071	1.05	3.15499e-05	0.00195992	0.0128	0.0097
MPPED2	307	370	197	336	326	250	324	344	369	292	288	246	297	313	296	331	393	373	314.27	275	302	366	1.319	0.399	3.36304e-05	0.00207239	0.0035	0.004
LOC107986997	36	40	23	37	29	34	49	45	66	34	31	29	33	28	40	50	51	67	40.34	31	34	56	1.781	0.832	3.41669e-05	0.00209703	0.0053	0.0084
SNRNP70	346	481	278	442	427	344	449	356	541	329	374	347	390	410	408	458	407	547	407.79	350	403	471	1.345	0.427	3.47418e-05	0.00212382	0.0052	0.0041
SAMD4B	439	547	368	554	527	431	620	429	565	417	426	459	489	506	511	633	490	571	500.27	434	502	565	1.306	0.386	3.7971e-05	0.00230288	0.0043	0.0042
LOC107984131	12	14	9	16	19	12	27	18	27	11	11	11	14	18	14	28	21	27	17.28	11	15	25	2.257	1.174	3.93171e-05	0.00236581	0.0002	0.0153
RORA	14	26	10	29	23	23	44	30	26	13	20	12	26	22	27	45	34	26	25.16	15	25	35	2.214	1.147	4.0571e-05	0.00243173	0.0139	0.0112
GPATCH8	832	861	649	936	865	750	998	838	908	791	670	809	827	831	889	1019	958	918	856.76	757	849	965	1.279	0.355	4.31841e-05	0.00253643	0.0042	0.0045
LOC100421641	13	13	7	30	11	12	26	27	25	12	10	9	26	11	14	27	31	25	18.35	10	17	28	2.599	1.378	4.57358e-05	0.00265822	0.0232	0.0144
LOC107986813	7	13	11	26	14	18	30	17	25	7	10	14	23	13	21	31	19	25	18.17	10	19	25	2.531	1.34	4.66002e-05	0.00269824	0.0151	0.0147
EGFR	45	37	34	73	68	52	58	52	64	43	29	42	64	65	62	59	59	65	54.3	38	64	61	1.65	0.723	4.78661e-05	0.00276112	0.0018	0.0073
TSEN2	84	100	65	120	98	96	103	100	124	80	78	81	106	94	114	105	114	125	99.71	80	105	115	1.448	0.534	4.9171e-05	0.00281522	0.002	0.0055
RNY1P9	23	24	11	40	36	25	27	34	50	22	19	14	35	35	30	28	39	51	30.08	18	33	39	2.112	1.079	4.98982e-05	0.0028357	0.0136	0.0099
LOC105376279	6	13	10	16	6	21	29	21	29	6	10	12	14	6	25	30	24	29	17.33	9	15	28	2.959	1.565	5.04495e-05	0.00285645	0.0434	0.0155
TBC1D5	198	235	143	239	231	182	218	236	236	188	183	178	211	222	216	223	270	239	214.32	183	216	244	1.325	0.406	5.19872e-05	0.00291128	0.0025	0.0042
ATXN2	419	414	238	469	390	347	470	363	469	398	322	297	414	375	411	480	415	474	398.45	339	400	456	1.343	0.425	5.27436e-05	0.00292392	0.0054	0.0041
PCDH17	233	297	166	306	280	245	271	251	289	222	231	207	270	269	290	277	287	292	260.53	220	276	285	1.289	0.367	5.3195e-05	0.00293361	0.0019	0.0041
EP400	276	274	170	295	252	226	297	247	342	262	213	212	260	242	268	303	282	346	265.46	229	257	310	1.355	0.438	5.43856e-05	0.00298033	0.0047	0.0041
KMT5C	63	98	45	79	79	56	84	92	111	60	76	56	70	76	66	86	105	112	78.6	64	71	101	1.547	0.63	6.06648e-05	0.00323208	0.0054	0.0062
POGZ	547	610	438	666	556	534	697	533	651	520	475	546	588	534	633	712	609	658	586.07	514	585	660	1.289	0.367	6.12484e-05	0.00325189	0.0043	0.0043
FAM227A	146	134	100	154	153	132	166	159	161	139	104	125	136	147	156	169	182	163	146.79	123	146	171	1.406	0.492	6.27533e-05	0.00329176	0.0039	0.0047
DOT1L	126	167	78	197	174	113	156	146	176	120	130	97	174	167	134	159	167	178	147.34	116	158	168	1.433	0.519	6.61332e-05	0.00334374	0.005	0.0046
ERCC3	175	196	120	225	188	157	220	171	203	166	153	150	199	181	186	225	195	205	184.34	156	189	208	1.334	0.416	6.62472e-05	0.00334374	0.0023	0.0043
LOC107986022	24	24	12	32	15	20	63	31	34	23	19	15	28	14	24	64	35	34	28.55	19	22	44	2.349	1.232	6.58936e-05	0.00334374	0.0336	0.0102
NRXN2	292	284	172	330	301	202	322	272	324	278	221	214	291	289	239	329	311	328	277.79	238	273	323	1.354	0.438	6.58258e-05	0.00334374	0.005	0.004
RN7SL674P	47	42	29	76	46	55	77	45	74	45	33	36	67	44	65	79	51	75	54.98	38	59	68	1.817	0.862	7.02195e-05	0.00348689	0.014	0.0073
TBR1	72	95	58	89	87	53	96	89	115	68	74	72	79	84	63	98	102	116	83.96	71	75	105	1.471	0.557	7.00609e-05	0.00348689	0.0026	0.006
ZNF793	244	283	182	304	259	223	279	286	271	232	220	227	268	249	264	285	327	274	260.69	226	260	295	1.302	0.381	6.99977e-05	0.00348689	0.0027	0.0041
SEC31B	76	75	55	84	76	59	104	99	82	72	58	69	74	73	70	106	113	83	79.83	66	72	101	1.524	0.608	7.16737e-05	0.00353621	0.0045	0.0061
LOC107987258	34	38	25	57	44	56	60	38	62	32	30	31	50	42	66	61	43	63	46.6	31	53	56	1.81	0.856	7.75704e-05	0.0037547	0.0097	0.0079
CHRM3	61	60	39	82	52	52	100	61	82	58	47	49	72	50	62	102	70	83	65.78	51	61	85	1.668	0.738	7.8893e-05	0.00378473	0.0099	0.0067
DNAAF9	143	141	96	152	154	118	196	138	157	136	110	120	134	148	140	200	158	159	144.88	122	141	172	1.42	0.506	7.96664e-05	0.00379628	0.0049	0.0047
NFASC	88	113	51	119	112	105	114	90	149	84	88	64	105	108	124	116	103	151	104.68	79	112	123	1.555	0.637	8.11895e-05	0.00384497	0.0086	0.0054
DMRTA2	82	102	73	89	92	69	108	102	116	78	79	91	79	88	82	110	117	117	93.46	83	83	115	1.399	0.484	8.28262e-05	0.00391042	0.0006	0.0057
SYT7	136	145	93	183	169	141	160	128	175	129	113	116	162	162	167	163	146	177	148.4	119	164	162	1.364	0.448	9.4505e-05	0.00431573	0.0023	0.0046
RNU6-1016P	89	81	74	137	88	100	130	109	112	85	63	92	121	85	118	133	125	113	103.82	80	108	124	1.568	0.649	9.88202e-05	0.00444665	0.0096	0.0054
ZNF462	1089	1099	778	1198	1133	931	1262	969	1203	1035	855	970	1058	1088	1103	1288	1107	1216	1080.22	953	1083	1204	1.265	0.339	9.88209e-05	0.00444665	0.0045	0.0047
LOC102724322	6	4	7	10	8	5	13	16	15	6	3	9	9	8	6	13	18	15	9.63	6	8	15	2.815	1.493	0.000100842	0.00449802	0.0004	0.0277
SULT4A1	100	132	73	133	90	94	155	107	142	95	103	91	117	86	111	158	122	144	114.24	96	105	141	1.463	0.549	0.000101619	0.00451952	0.0058	0.0052
TNRC6A	1019	1067	657	1053	957	856	1132	889	1135	969	830	819	930	919	1014	1156	1016	1147	977.86	873	954	1106	1.268	0.342	0.00010336	0.0045837	0.0046	0.0046
LOC105371637	21	23	16	40	22	20	34	40	34	20	18	20	35	21	24	35	46	34	28.08	19	27	38	1.982	0.987	0.000103728	0.00458676	0.0095	0.0104
LOC100421561	151	156	90	171	115	120	206	158	161	144	121	112	151	110	142	210	181	163	148.27	126	134	185	1.462	0.548	0.000105417	0.00463471	0.0078	0.0046
LINC00265	16	7	9	22	15	16	23	24	22	15	5	11	19	14	19	23	27	22	17.54	10	17	24	2.354	1.235	0.000105798	0.00463816	0.0103	0.0153
LOC107986406	32	29	14	35	36	34	50	40	36	30	23	17	31	35	40	51	46	36	34.37	23	35	44	1.854	0.891	0.000106235	0.00464405	0.0074	0.0092
PTK7	278	345	175	300	319	254	334	272	333	264	268	218	265	306	301	341	311	337	290.2	250	291	330	1.307	0.386	0.000116155	0.00494116	0.0037	0.004
LOC105374809	1	11	3	15	6	6	15	14	18	1	9	4	13	6	7	15	16	18	9.88	5	9	16	3.444	1.784	0.000118182	0.00499555	0.0428	0.0262
HS6ST3	37	38	26	45	39	40	58	41	52	35	30	32	40	37	47	59	47	53	42.27	32	41	53	1.647	0.72	0.000121554	0.0050821	0.0012	0.0082
LOC112268114	24	17	18	27	21	21	51	25	38	23	13	22	24	20	25	52	29	38	27.38	19	23	40	2.095	1.067	0.000121963	0.00508532	0.0188	0.0106
PWAR6	613	673	479	745	555	594	659	681	785	583	524	597	658	533	704	673	778	794	649.25	568	632	748	1.32	0.4	0.000123037	0.00511623	0.0062	0.0044
LSAMP	341	431	258	384	394	330	408	373	391	324	335	322	339	378	391	417	426	395	369.77	327	369	413	1.259	0.332	0.000124335	0.0051423	0.0026	0.0041
FIGN	280	362	263	386	337	284	380	310	366	266	282	328	341	324	336	388	354	370	332.13	292	334	371	1.28	0.356	0.000124674	0.00514246	0.0031	0.004
LOC100287825	37	38	28	42	38	31	56	39	58	35	30	35	37	37	37	57	45	59	41.15	33	37	54	1.636	0.71	0.000129554	0.00528691	0.0011	0.0083
APOLD1	42	59	44	81	70	41	86	58	72	40	46	55	72	67	49	88	66	73	61.66	47	63	76	1.634	0.709	0.000130008	0.00529138	0.0077	0.0069
CCZ1P1	92	94	56	83	81	82	109	106	104	87	73	70	73	78	97	111	121	105	90.7	77	83	112	1.456	0.542	0.00013933	0.00559654	0.0038	0.0058
LINC00562	27	26	13	20	21	19	32	43	38	26	20	16	18	20	23	33	49	38	26.97	21	20	40	1.891	0.919	0.000139005	0.00559654	0.0074	0.0107
GLCCI1	231	264	200	237	238	196	292	236	295	220	205	249	209	229	232	298	270	298	245.62	225	223	289	1.298	0.376	0.000140933	0.00563145	0.003	0.0041
BRAT1	112	154	93	136	141	108	160	128	150	106	120	116	120	135	128	163	146	152	131.9	114	128	154	1.347	0.429	0.000144508	0.0057444	0.0016	0.0049
GALK2	63	84	49	82	98	84	78	89	107	60	65	61	72	94	100	80	102	108	82.44	62	89	97	1.545	0.628	0.000146232	0.00579787	0.0067	0.006
WTIP	30	56	33	65	40	50	65	48	76	29	44	41	57	38	59	66	55	77	51.82	38	51	66	1.75	0.807	0.000157759	0.00615438	0.0127	0.0075
WNK2	186	184	128	223	165	163	198	203	215	177	143	160	197	158	193	202	232	217	186.63	160	183	217	1.362	0.445	0.000158516	0.00615764	0.0046	0.0043
SZT2	116	144	67	152	137	121	145	131	132	110	112	84	134	132	143	148	150	133	127.36	102	136	144	1.384	0.469	0.000160908	0.00623479	0.0029	0.0049
ID3	88	116	63	108	92	59	119	94	141	84	90	79	95	88	70	121	107	143	97.51	84	84	124	1.465	0.551	0.000161768	0.00625154	0.0056	0.0056
KCNQ1OT1	1202	1388	907	1487	1222	1321	1661	1183	1378	1143	1080	1131	1313	1174	1565	1696	1352	1393	1316.3	1118	1351	1480	1.325	0.406	0.000166321	0.00637344	0.0076	0.0047
ARHGAP39	35	28	21	39	33	32	44	35	59	33	22	26	34	32	38	45	40	60	36.65	27	35	48	1.801	0.849	0.000167494	0.00637723	0.0088	0.0088
RPS15AP10	16	22	14	30	17	18	31	25	35	15	17	17	26	16	21	32	29	35	23.28	16	21	32	1.924	0.944	0.000168112	0.00638495	0.0024	0.0119
HNRNPA1P77	17	15	26	25	25	27	39	34	39	16	12	32	22	24	32	40	39	39	28.49	20	26	39	2.077	1.055	0.000169698	0.00639764	0.0193	0.0104
LOC101929165	14	26	11	21	19	22	29	31	30	13	20	14	19	18	26	30	35	30	22.83	16	21	32	1.945	0.959	0.000169318	0.00639764	0.0032	0.0121
MDH1B	6	17	9	19	11	10	21	20	25	6	13	11	17	11	12	21	23	25	15.44	10	13	23	2.264	1.179	0.000173509	0.00649347	0.0069	0.017
MARK2P3	18	15	18	20	15	20	38	29	28	17	12	22	18	14	24	39	33	28	23.03	17	19	33	2.033	1.023	0.000174048	0.00649779	0.0107	0.0121
LOC107986461	4	4	4	5	4	9	13	10	12	4	3	5	4	4	11	13	11	12	7.52	4	6	12	3.149	1.655	0.000175305	0.00652586	0.0005	0.0351
LOC107986275	7	1	1	7	3	8	11	11	12	7	1	1	6	3	9	11	13	12	7.02	3	6	12	4.027	2.01	0.000176787	0.00653644	0.041	0.0371
TARBP1	155	161	138	200	161	158	200	167	203	147	125	172	177	155	187	204	191	205	173.72	148	173	200	1.371	0.455	0.000182856	0.00668034	0.0047	0.0044
KANSL1L	59	61	48	77	61	51	73	67	88	56	47	60	68	59	60	75	77	89	65.61	54	62	80	1.494	0.579	0.000197206	0.00703101	0.0021	0.0067
SATB1	65	71	57	74	67	56	82	80	89	62	55	71	65	64	66	84	91	90	72.14	63	65	88	1.434	0.52	0.000197495	0.00703101	0.0005	0.0064
LOC112543491	45	35	35	83	57	59	59	53	63	43	27	44	73	55	70	60	61	64	55.12	38	66	62	1.665	0.735	0.000200392	0.00708484	0.007	0.0073
ING2	153	191	123	174	168	143	187	159	209	145	149	153	154	161	169	191	182	211	168.43	149	161	195	1.31	0.39	0.000202331	0.00713694	0.002	0.0044
SETD1B	230	261	155	256	240	191	260	215	269	219	203	193	226	231	226	265	246	272	231.23	205	228	261	1.271	0.346	0.00020413	0.00716742	0.0019	0.0041
WBP2	174	238	125	219	192	161	204	186	258	165	185	156	193	184	191	208	213	261	195.19	169	189	227	1.337	0.419	0.000213182	0.00740059	0.0041	0.0042
ENPP7P1	12	13	3	11	9	8	23	17	18	11	10	4	10	9	9	23	19	18	12.69	8	9	20	2.27	1.183	0.000218191	0.00750654	0.0011	0.0205
FAM193A	490	520	327	498	470	431	500	471	554	466	405	408	440	451	511	510	538	560	476.55	426	467	536	1.258	0.331	0.000218141	0.00750654	0.0037	0.0042
MICU3	77	125	58	109	104	90	145	106	101	73	97	72	96	100	107	148	121	102	101.87	81	101	124	1.508	0.593	0.000220374	0.00756471	0.0086	0.0055
CACNB3	218	257	146	235	219	184	248	208	259	207	200	182	208	210	218	253	238	262	219.77	196	212	251	1.272	0.347	0.000221437	0.00756733	0.0019	0.0041
RAI1	292	279	159	316	292	230	291	266	314	278	217	198	279	280	273	297	304	317	271.51	231	277	306	1.32	0.401	0.000221217	0.00756733	0.0047	0.004
LOC105369559	2	4	0	8	3	8	11	4	15	2	3	0	7	3	9	11	5	15	6.16	2	6	10	5.282	2.401	0.000223651	0.00760908	0.0867	0.0405
DCLK2	283	320	172	313	281	237	312	270	305	269	249	214	276	270	281	319	309	308	277.23	244	276	312	1.268	0.342	0.000237766	0.00801821	0.0026	0.004
EBLN2	29	35	23	52	38	27	54	43	39	28	27	29	46	37	32	55	49	39	37.96	28	38	48	1.722	0.784	0.000240125	0.00808	0.0054	0.0087
SRP14P3	2	7	9	14	13	13	19	10	18	2	5	11	12	12	15	19	11	18	11.98	6	13	16	2.816	1.494	0.000249495	0.00834042	0.019	0.0222
LOC107984434	22	13	27	31	27	33	50	33	43	21	10	34	27	26	39	51	38	43	32.15	22	31	44	2.153	1.106	0.000250512	0.0083562	0.0311	0.0097
L2HGDH	41	28	21	43	39	36	52	50	42	39	22	26	38	37	43	53	57	42	39.75	29	39	51	1.76	0.815	0.000251235	0.00836216	0.0094	0.0085
TENM3	326	380	271	370	383	280	390	319	421	310	296	338	327	368	332	398	365	426	350.92	315	342	396	1.268	0.342	0.000255595	0.00845226	0.0034	0.0041
SPINK5	244	266	188	246	224	186	290	228	290	232	207	234	217	215	220	296	261	293	241.78	224	217	283	1.272	0.347	0.000256891	0.00847259	0.0025	0.0041
RPS16P7	15	22	11	26	28	21	37	26	23	14	17	14	23	27	25	38	30	23	23.4	15	25	30	1.973	0.98	0.000259687	0.00853242	0.0058	0.0118
DGCR2	432	546	258	490	469	368	512	398	515	411	425	322	433	451	436	523	455	521	441.64	386	440	500	1.286	0.363	0.000260449	0.00853915	0.0048	0.0041
MTUS2	63	62	48	79	66	58	89	59	90	60	48	60	70	63	69	91	67	91	68.79	56	67	83	1.51	0.594	0.000263266	0.0085948	0.0043	0.0066
RN7SKP30	13	20	7	12	10	18	32	20	28	12	16	9	11	10	21	33	23	28	18	12	14	28	2.208	1.143	0.000263103	0.0085948	0.018	0.0148
EZH1	80	82	57	90	72	62	97	87	94	76	64	71	79	69	73	99	99	95	80.73	70	74	98	1.4	0.485	0.000268492	0.00874679	0.0007	0.0061
LOC100419620	12	7	10	18	9	12	24	18	20	11	5	12	16	9	14	25	21	20	14.82	9	13	22	2.328	1.219	0.000272265	0.00885093	0.0112	0.0179
LOC107986513	29	21	18	49	30	51	40	32	61	28	16	22	43	29	60	41	37	62	37.55	22	44	47	2.121	1.085	0.000275654	0.00892839	0.0319	0.0088
RNU6-469P	11	4	11	8	7	9	24	19	19	10	3	14	7	7	11	25	22	19	13.02	9	8	22	2.562	1.357	0.000275812	0.00892839	0.0262	0.0208
PPP2R1A	1075	1163	511	1062	1051	938	1270	923	1242	1022	905	637	938	1010	1111	1297	1055	1256	1025.56	855	1020	1203	1.404	0.489	0.000277985	0.00896094	0.012	0.0046
ALG13	80	84	51	100	92	81	108	80	90	76	65	64	88	88	96	110	91	91	85.59	68	91	97	1.426	0.512	0.00028128	0.0090292	0.0021	0.0059
LINC01000	23	13	11	27	16	19	36	30	25	22	10	14	24	15	23	37	34	25	22.64	15	21	32	2.119	1.084	0.000283069	0.00903914	0.0185	0.0122
NCOA1	279	294	181	296	284	243	282	276	310	265	229	226	261	273	288	288	315	313	273.17	240	274	305	1.271	0.346	0.000283946	0.00903914	0.0028	0.004
BAHCC1	102	132	78	111	117	87	125	111	150	97	103	97	98	112	103	128	127	152	112.95	99	104	136	1.365	0.449	0.000284955	0.00905249	0.0024	0.0052
SYNJ1	37	48	27	52	53	43	64	43	53	35	37	34	46	51	51	65	49	54	46.89	35	49	56	1.575	0.655	0.000287578	0.00911692	0.0013	0.0078
ZSCAN16-AS1	142	191	111	175	155	145	180	157	186	135	149	138	155	149	172	184	179	188	160.94	141	159	184	1.301	0.38	0.000294758	0.0093253	0.0017	0.0045
GALNT16	212	271	138	268	255	219	255	198	284	202	211	172	237	245	259	260	226	287	233.26	195	247	258	1.315	0.396	0.000298863	0.00941632	0.0041	0.0041
ADGRL3	287	284	213	289	269	238	319	270	327	273	221	266	255	258	282	326	309	331	279.98	253	265	322	1.28	0.356	0.000300864	0.00945996	0.0034	0.004
BCL11B	337	309	193	349	332	233	384	322	316	320	240	241	308	319	276	392	368	319	309.35	267	301	360	1.345	0.427	0.000316839	0.00978186	0.0069	0.004
LOC107984113	8	13	9	22	8	7	31	25	16	8	10	11	19	8	8	32	29	16	15.64	10	12	26	2.63	1.395	0.000322039	0.00990253	0.0432	0.0168
LOC107986401	7	4	5	16	6	8	24	13	11	7	3	6	14	6	9	25	15	11	10.65	5	10	17	3.219	1.686	0.000323664	0.00993259	0.0506	0.0248
FAM219A	391	511	268	489	420	334	442	395	470	372	398	334	432	403	396	451	451	475	412.49	368	410	459	1.241	0.311	0.000331417	0.0100995	0.003	0.0041
UNC80	27	28	18	56	35	25	43	40	37	26	22	22	49	34	30	44	46	37	34.4	23	38	42	1.811	0.856	0.000331737	0.0100995	0.0091	0.0091
CHD2	593	637	460	667	605	475	766	593	602	564	496	574	589	581	563	782	678	609	603.81	545	578	690	1.27	0.345	0.000334025	0.0101491	0.005	0.0043
PSTK	21	31	23	36	34	26	43	32	40	20	24	29	32	33	31	44	37	40	32.1	24	32	40	1.689	0.756	0.00034029	0.010319	0.0001	0.0095
ST3GAL3	40	53	27	65	42	44	61	48	62	38	41	34	57	40	52	62	55	63	49.18	38	50	60	1.573	0.653	0.000344268	0.010419	0.0032	0.0076
EEF1DP7	16	29	8	43	20	16	32	30	41	15	23	10	38	19	19	33	34	41	25.81	16	25	36	2.176	1.121	0.000346376	0.0104622	0.0299	0.0109
RPS27AP12	74	100	74	119	105	116	100	105	127	70	78	92	105	101	137	102	120	128	103.81	80	114	117	1.471	0.556	0.000354156	0.0106762	0.007	0.0054
PSD3	445	537	340	517	453	393	522	425	512	423	418	424	457	435	466	533	486	518	462.05	422	453	512	1.216	0.282	0.000357198	0.0106894	0.0023	0.0042
LOC105371711	21	31	17	20	20	19	42	34	32	20	24	21	18	19	23	43	39	32	26.53	22	20	38	1.724	0.786	0.000359251	0.0107244	0.0006	0.0108
LOC105375844	11	23	18	24	24	30	34	40	26	10	18	22	21	23	36	35	46	26	26.37	17	27	36	2.115	1.08	0.000367617	0.0109316	0.0245	0.011
ZNF780B	63	82	66	101	87	70	110	88	83	60	64	82	89	84	83	112	101	84	84.28	69	85	99	1.463	0.549	0.000367576	0.0109316	0.0047	0.006
LINC00648	32	35	19	33	30	30	45	33	52	30	27	24	29	29	36	46	38	53	34.56	27	31	46	1.665	0.736	0.000371877	0.0110086	0.0027	0.0091
TMEM121B	109	114	83	122	142	91	127	114	147	104	89	103	108	136	108	130	130	149	117.37	99	117	136	1.393	0.478	0.000379699	0.0111825	0.0043	0.0051
CTDSP2	179	236	147	195	197	164	231	186	234	170	184	183	172	189	194	236	213	237	197.54	179	185	229	1.278	0.353	0.000381125	0.0111989	0.0022	0.0042
ZNF467	25	34	26	34	38	33	42	36	50	24	26	32	30	37	39	43	41	51	35.87	27	35	45	1.658	0.729	0.00038226	0.0111989	0.0018	0.009
SLC35E2A	873	1019	634	966	901	678	871	873	1061	830	793	790	853	866	803	889	998	1073	877.21	804	841	987	1.226	0.294	0.000392372	0.0114459	0.0038	0.0045
RNF165	792	725	580	765	802	611	804	764	915	753	564	723	676	770	724	821	873	925	758.8	680	723	873	1.288	0.365	0.000400432	0.0116368	0.0063	0.0045
RFX1	205	176	119	201	191	182	221	214	197	195	137	148	177	183	216	226	245	199	191.8	160	192	223	1.393	0.478	0.000408665	0.0118472	0.0078	0.0043
RN7SL329P	7	9	5	16	14	10	22	8	20	7	7	6	14	13	12	22	9	20	12.35	7	13	17	2.591	1.373	0.000409218	0.0118472	0.0181	0.021
ANK3	452	506	380	485	498	364	563	438	531	430	394	474	428	478	431	575	501	537	471.93	433	446	538	1.25	0.322	0.000423558	0.0121007	0.0039	0.0042
C21orf58	100	99	66	89	76	58	114	104	110	95	77	82	79	73	69	116	119	111	91.24	85	74	115	1.365	0.449	0.000424282	0.0121007	0.0015	0.0058
GTF2IP20	8	9	4	6	11	14	15	18	17	8	7	5	5	11	17	15	21	17	11.68	7	11	18	2.609	1.383	0.000422268	0.0121007	0.0202	0.0229
KIFC2	103	117	60	114	94	74	118	121	112	98	91	75	101	90	88	120	138	113	101.6	88	93	124	1.389	0.474	0.000422944	0.0121007	0.0034	0.0055
ZNF503	708	745	493	771	692	478	740	678	774	673	580	615	681	665	566	755	775	782	676.92	623	637	771	1.239	0.31	0.000420447	0.0121007	0.0041	0.0044
DHX38	262	316	193	315	278	248	290	258	320	249	246	241	278	267	294	296	295	324	276.57	245	280	305	1.243	0.313	0.000434401	0.0123361	0.002	0.004
GRIK2	29	37	16	53	33	30	47	35	45	28	29	20	47	32	36	48	40	45	35.98	26	38	44	1.711	0.774	0.000434946	0.0123361	0.0057	0.0089
USP6NL	114	127	81	135	127	85	151	119	126	108	99	101	119	122	101	154	136	127	118.63	103	114	139	1.356	0.44	0.00045298	0.0127339	0.0029	0.0051
SPNS2	14	18	14	31	21	19	22	24	38	13	14	17	27	20	23	22	27	38	22.57	15	23	29	2.001	1.001	0.000456649	0.0128096	0.0109	0.0122
RN7SL166P	0	1	0	3	2	4	7	4	2	0	1	0	3	2	5	7	5	2	2.65	0	3	5	10.623	3.409	0.000459009	0.0128522	0.0483	0.0715
MRPL45P2	12	16	12	22	11	12	24	29	22	11	12	15	19	11	14	25	33	22	18.1	13	15	27	2.06	1.043	0.000467812	0.0130038	0.0099	0.0148
TRA	5	12	0	14	10	14	17	22	10	5	9	0	12	10	17	17	25	10	11.7	5	13	17	3.274	1.711	0.000467382	0.0130038	0.0681	0.0224
BACH2	499	617	498	639	547	457	707	541	654	474	480	621	564	525	541	722	618	661	578.66	525	543	667	1.278	0.354	0.00046989	0.0130144	0.0056	0.0043
USP4	248	283	127	287	265	221	273	226	281	236	220	158	253	255	262	279	258	284	245.03	205	257	274	1.322	0.402	0.000477688	0.0132066	0.0053	0.0041
RELN	206	189	137	263	228	152	236	232	201	196	147	171	232	219	180	241	265	203	206.04	171	210	236	1.383	0.468	0.000481139	0.013278	0.0078	0.0042
CASC15	67	74	41	72	58	73	88	86	76	64	58	51	64	56	86	90	98	77	71.46	58	69	88	1.521	0.605	0.000489226	0.0134037	0.0076	0.0065
GPC6	156	215	110	146	161	143	215	166	199	148	167	137	129	155	169	219	190	201	168.46	151	151	203	1.338	0.42	0.000492141	0.0134367	0.0047	0.0044
HIVEP3	56	49	32	68	67	53	69	53	65	53	38	40	60	64	63	70	61	66	57.24	44	62	66	1.504	0.589	0.000496165	0.0135225	0.0019	0.0071
ADAM20	25	34	23	40	35	39	60	37	36	24	26	29	35	34	46	61	42	36	37.11	26	38	46	1.783	0.834	0.000502711	0.0136049	0.0127	0.0088
NDRG1	12	12	9	13	19	12	30	17	19	11	9	11	11	18	14	31	19	19	16.13	10	14	23	2.187	1.129	0.000502737	0.0136049	0.0125	0.0164
LOC101928421	44	64	39	70	58	37	78	53	72	42	50	49	62	56	44	80	61	73	57.18	47	54	71	1.522	0.606	0.000511903	0.0138286	0.0046	0.0071
NFYC	168	205	101	193	170	138	210	143	247	160	160	126	170	163	164	214	163	250	174.44	149	166	209	1.403	0.488	0.000515968	0.0138895	0.0085	0.0044
MIR8063	7	5	6	11	7	9	17	14	11	7	4	7	10	7	11	17	16	11	9.96	6	9	15	2.54	1.345	0.000516897	0.0138901	0.0027	0.0267
GRIA2	202	281	181	255	234	190	238	264	268	192	219	226	225	225	225	243	302	271	236.35	212	225	272	1.281	0.358	0.000521232	0.0139655	0.0034	0.0041
H1-10-AS1	15	28	17	18	21	10	41	25	35	14	22	21	16	20	12	42	29	35	23.44	19	16	35	1.851	0.888	0.000524216	0.0140132	0.009	0.0118
LOC112268443	15	22	7	25	18	19	49	23	20	14	17	9	22	17	23	50	26	20	22.06	13	21	32	2.328	1.219	0.000539731	0.0143548	0.0416	0.0123
RPL21P72	21	12	3	18	17	19	30	20	25	20	9	4	16	16	23	31	23	25	18.5	11	18	26	2.298	1.2	0.0005412	0.0143548	0.0291	0.0144
ANKRD10	872	945	618	961	805	708	956	790	930	829	735	771	849	773	839	976	903	940	846.09	778	820	940	1.209	0.273	0.000547124	0.0144743	0.0033	0.0045
ZNF587	105	123	82	124	110	101	124	125	124	100	96	102	109	106	120	127	143	125	114.16	99	112	132	1.328	0.409	0.000563115	0.0148461	0.0013	0.0052
GLULP2	12	22	14	18	14	27	33	25	32	11	17	17	16	13	32	34	29	32	22.44	15	20	32	2.059	1.042	0.000572159	0.0150329	0.0204	0.0124
RNU6-905P	5	8	4	10	4	9	24	13	10	5	6	5	9	4	11	25	15	10	9.86	5	8	17	3.014	1.592	0.000574774	0.0150758	0.0487	0.0268
NEGR1	33	69	33	56	53	43	78	53	63	31	54	41	49	51	51	80	61	64	53.49	42	50	68	1.593	0.672	0.000587567	0.0153327	0.009	0.0074
SNORD63	8	12	7	20	11	17	29	13	18	8	9	9	18	11	20	30	15	18	15.19	9	16	21	2.427	1.279	0.000589488	0.0153567	0.0261	0.0173
GOLGA2P8	17	10	11	25	20	9	28	24	22	16	8	14	22	19	11	29	27	22	18.65	13	17	26	2.125	1.087	0.000596204	0.0154313	0.0162	0.0143
PRRC2B	948	1002	655	1063	935	745	984	846	1026	901	780	817	939	898	883	1005	967	1037	913.99	833	907	1003	1.206	0.27	0.000603538	0.0155904	0.0033	0.0046
SPIN1	770	850	594	804	765	671	824	739	877	732	661	741	710	735	795	841	845	887	771.82	711	747	858	1.209	0.273	0.000609576	0.0157199	0.0033	0.0045
RN7SL743P	3	6	2	8	9	7	7	13	11	3	5	2	7	9	8	7	15	11	7.46	3	8	11	3.041	1.605	0.000611259	0.0157369	0.0035	0.0346
PLXNA3	168	161	70	211	177	189	188	150	184	160	125	87	186	170	224	192	171	186	166.88	124	193	183	1.46	0.546	0.000615716	0.015825	0.0116	0.0044
LIPE	80	87	48	89	74	72	98	71	112	76	68	60	79	71	85	100	81	113	81.45	68	78	98	1.442	0.528	0.000625674	0.0158825	0.0049	0.0061
NR2F1-AS1	91	113	61	96	110	75	104	113	114	87	88	76	85	106	89	106	129	115	97.82	84	93	117	1.383	0.468	0.00062389	0.0158825	0.0033	0.0056
PHC2	271	287	163	249	258	191	301	232	305	258	223	203	220	248	226	307	265	308	251	228	231	293	1.284	0.361	0.000622193	0.0158825	0.0041	0.0041
SS18L1	86	91	65	102	88	80	103	84	114	82	71	81	90	85	95	105	96	115	91.05	78	90	105	1.37	0.454	0.000625306	0.0158825	0.0016	0.0058
ULK1	421	466	301	427	405	291	455	398	459	400	363	375	377	389	345	465	455	464	403.61	379	370	461	1.217	0.283	0.000622035	0.0158825	0.0025	0.0041
ZNF608	359	372	331	363	393	319	482	347	496	341	290	413	321	378	378	492	397	501	389.96	348	359	463	1.343	0.426	0.000626234	0.0158825	0.0086	0.0041
SH3BP2	64	74	32	72	71	47	85	76	68	61	58	40	64	68	56	87	87	69	65.35	53	63	81	1.495	0.58	0.000628533	0.0159145	0.0056	0.0067
TRNI	21	12	8	11	26	22	27	32	28	20	9	10	10	25	26	28	37	28	21.39	13	20	31	2.332	1.221	0.000631831	0.0159717	0.0412	0.0129
LOC107985782	31	41	35	45	33	33	65	40	54	29	32	44	40	32	39	66	46	55	42.47	35	37	56	1.627	0.702	0.00063385	0.0159964	0.0075	0.0082
CHIC2	188	220	131	203	164	138	221	181	216	179	171	163	179	158	164	226	207	218	184.94	171	167	217	1.266	0.34	0.000640157	0.0160762	0.0019	0.0043
RIPOR1	157	169	95	169	154	135	177	139	184	149	132	118	149	148	160	181	159	186	153.55	133	152	175	1.311	0.391	0.00064696	0.0162205	0.0029	0.0046
ZNF335	76	109	64	134	88	93	115	93	111	72	85	80	118	85	110	117	106	112	98.43	79	104	112	1.415	0.501	0.000648849	0.0162413	0.0049	0.0055
SLC9A3-AS1	51	49	34	57	54	41	59	56	64	48	38	42	50	52	49	60	64	65	52.08	43	50	63	1.473	0.559	0.00065042	0.0162541	0.0001	0.0075
ASB16-AS1	109	130	84	115	140	115	129	128	142	104	101	105	102	134	136	132	146	144	122.6	103	124	141	1.363	0.446	0.000661361	0.0165007	0.004	0.005
LOC107984984	11	11	7	20	17	8	30	15	17	10	9	9	18	16	9	31	17	17	15.13	9	14	22	2.335	1.224	0.00066382	0.0165352	0.0231	0.0172
ADD1	400	465	264	468	466	346	417	387	442	380	362	329	413	448	410	426	442	447	406.34	357	424	438	1.222	0.289	0.000667191	0.0165922	0.0027	0.0041
TSC22D2	257	272	190	315	285	243	264	250	305	244	212	237	278	274	288	270	286	308	266.26	231	280	288	1.253	0.325	0.000683858	0.0168547	0.0027	0.0041
APBB1	179	236	131	216	223	169	209	187	230	170	184	163	191	214	200	213	214	233	198	172	202	220	1.268	0.343	0.000694999	0.0168752	0.0022	0.0042
GTSE1	266	297	206	314	299	222	329	251	295	253	231	257	277	287	263	336	287	298	276.6	247	276	307	1.25	0.322	0.000700567	0.0168752	0.0028	0.004
KIRREL1-IT1	24	23	21	21	19	16	35	32	37	23	18	26	19	18	19	36	37	37	25.82	22	19	37	1.684	0.752	0.00069462	0.0168752	0.0002	0.0111
PHF21B	676	852	498	819	741	623	744	642	806	643	663	621	723	712	738	760	734	815	711.99	642	724	770	1.197	0.259	0.000696041	0.0168752	0.0028	0.0044
ZMIZ1	748	806	550	842	785	635	748	714	850	711	627	686	744	754	752	764	816	859	745.89	675	750	813	1.207	0.272	0.000698413	0.0168752	0.0032	0.0045
LOC105374010	22	17	7	22	12	17	37	27	23	21	13	9	19	12	20	38	31	23	20.65	14	17	31	2.089	1.063	0.000704012	0.0169015	0.0236	0.0131
MTND5P45	25	24	8	27	31	28	33	38	27	24	19	10	24	30	33	34	43	27	27.07	18	29	35	1.911	0.934	0.000704964	0.0169015	0.0149	0.0106
GAPDHP62	46	54	28	49	62	46	65	47	66	44	42	35	43	60	55	66	54	67	51.64	40	53	62	1.535	0.618	0.000710264	0.0169393	0.0042	0.0075
XKR4	209	212	141	206	207	158	225	223	209	199	165	176	182	199	187	230	255	211	200.37	180	189	232	1.29	0.367	0.000732569	0.0174002	0.0035	0.0042
ZMAT1	170	232	159	240	200	197	248	194	219	162	181	198	212	192	233	253	222	221	208.24	180	212	232	1.296	0.374	0.000739769	0.01749	0.0039	0.0042
CEP250	80	92	61	88	93	76	93	85	112	76	72	76	78	89	90	95	97	113	87.35	75	86	102	1.372	0.456	0.00074376	0.0175573	0.0017	0.0059
BSN	87	104	69	152	104	98	100	107	124	83	81	86	134	100	116	102	122	125	105.52	83	117	116	1.403	0.489	0.00074703	0.0175826	0.0049	0.0054
ATP2B4	340	340	220	325	330	263	347	366	331	323	265	274	287	317	312	354	418	335	320.55	287	305	369	1.282	0.359	0.00075962	0.017822	0.005	0.004
RPS8P7	10	12	5	17	17	13	17	16	20	10	9	6	15	16	15	17	18	20	14.19	8	15	18	2.15	1.104	0.000763926	0.0178684	0.0003	0.0184
DIP2A	85	104	68	106	115	86	101	99	114	81	81	85	94	110	102	103	113	115	98.22	82	102	110	1.348	0.431	0.000772307	0.0180095	0.0013	0.0056
LOC107985394	7	9	3	11	8	4	14	10	20	7	7	4	10	8	5	14	11	20	9.5	6	8	15	2.528	1.338	0.000779662	0.018126	0.0133	0.0271
USP49	171	202	161	177	180	126	249	168	241	163	157	201	156	173	149	254	192	244	187.65	174	159	230	1.342	0.424	0.000783846	0.0181682	0.0064	0.0043
VPS13C	100	126	105	135	133	107	158	125	130	95	98	131	119	128	127	161	143	131	125.93	108	125	145	1.366	0.45	0.000792674	0.0182624	0.0048	0.005
SLC38A7	66	63	45	78	57	62	84	73	73	63	49	56	69	55	73	86	83	74	67.55	56	66	81	1.456	0.542	0.000800971	0.0183759	0.0038	0.0066
FGF14	77	90	48	98	91	63	83	83	107	73	70	60	87	87	75	85	95	108	82.16	68	83	96	1.403	0.489	0.000807303	0.0184139	0.003	0.006
FAM71F2	24	26	18	27	28	32	59	30	31	23	20	22	24	27	38	60	34	31	31.11	22	30	42	1.932	0.95	0.000820626	0.0186267	0.0246	0.0098
RBFOX1	51	47	40	54	51	57	75	57	62	48	37	50	48	49	68	77	65	63	55.95	45	55	68	1.541	0.624	0.000831848	0.0187981	0.0068	0.0073
SMIM14	125	169	112	142	147	91	165	152	164	119	132	140	125	141	108	168	174	166	141.38	130	125	169	1.306	0.386	0.000833413	0.0188057	0.0028	0.0047
GALNS	50	63	46	72	84	65	75	66	68	48	49	57	64	81	77	77	75	69	66.22	51	74	74	1.448	0.534	0.000845865	0.0190115	0.0021	0.0067
ELF2P1	25	31	24	27	32	21	35	39	44	24	24	30	24	31	25	36	45	44	31.34	26	27	42	1.624	0.7	0.000847656	0.0190153	0.0011	0.0097
HMGN2P4	4	7	4	7	8	7	14	10	12	4	5	5	6	8	8	14	11	12	8.25	5	7	12	2.607	1.382	0.000880988	0.0195628	0.0005	0.0316
TRIM66	43	54	33	51	40	40	65	47	61	41	42	41	45	38	47	66	54	62	48.52	41	43	61	1.467	0.553	0.000891638	0.0197137	0.0001	0.0077
CFP	2	1	1	4	1	4	6	4	8	2	1	1	4	1	5	6	5	8	3.55	1	3	6	4.612	2.206	0.000894203	0.0197329	0.001	0.0609
TTLL5	67	90	65	79	83	63	89	85	102	64	70	81	70	80	75	91	97	103	81.12	72	75	97	1.37	0.455	0.000908994	0.0199537	0.0014	0.0061
KCNIP4-IT1	2	2	3	8	3	2	10	6	8	2	2	4	7	3	2	10	7	8	4.96	3	4	8	3.629	1.859	0.000924553	0.0202373	0.0109	0.0482
FAT3	727	822	630	878	872	676	830	766	827	691	640	785	775	838	801	847	875	836	787.68	705	805	853	1.214	0.28	0.000935275	0.0203701	0.0038	0.0045
ARHGAP36	5	5	4	18	6	4	25	13	8	5	4	5	16	6	5	26	15	8	9.83	5	9	16	3.532	1.821	0.000950024	0.0204736	0.098	0.0265
RNPEP	71	93	41	99	81	69	106	86	76	68	72	51	87	78	82	108	98	77	80.15	64	82	94	1.454	0.54	0.000948911	0.0204736	0.0064	0.0061
ARID1A	841	1019	565	955	868	729	953	775	888	800	793	704	843	834	864	973	886	898	843.8	766	847	919	1.197	0.26	0.000957133	0.0205091	0.0032	0.0045
ENPP7P2	6	7	0	10	4	5	14	8	13	6	5	0	9	4	6	14	9	13	7.37	4	6	12	2.933	1.552	0.000961006	0.0205091	0.0235	0.0342
FCF1P1	3	3	2	4	5	5	8	9	8	3	2	2	4	5	6	8	10	8	5.39	2	5	9	3.335	1.738	0.000955874	0.0205091	0.0007	0.0459
LOC105378046	4	3	1	6	4	1	7	9	9	4	2	1	5	4	1	7	10	9	4.92	2	3	9	3.335	1.738	0.000956422	0.0205091	0.0008	0.0482
RPS12P30	3	5	0	4	5	6	10	7	8	3	4	0	4	5	7	10	8	8	5.39	2	5	9	3.336	1.738	0.000953963	0.0205091	0.0007	0.0452
ZNF585A	99	124	77	120	113	103	130	103	124	94	97	96	106	109	122	133	118	125	111	96	112	125	1.313	0.393	0.000982524	0.0208807	0.0011	0.0052
RNU6-116P	16	16	6	25	13	15	24	16	34	15	12	7	22	12	18	25	18	34	18.29	11	17	26	2.142	1.099	0.000985323	0.0209112	0.024	0.0144
GAPDHP66	12	14	12	11	12	17	20	26	24	11	11	15	10	12	20	20	30	24	17	12	14	25	2.02	1.014	0.000995659	0.0210143	0.011	0.0158
SETD5	1700	2048	1244	1911	1770	1550	1814	1668	1802	1616	1594	1551	1687	1700	1836	1852	1906	1822	1729.48	1587	1741	1860	1.171	0.228	0.000994896	0.0210143	0.0029	0.0049
PHB1P19	19	18	7	18	16	22	35	19	27	18	14	9	16	15	26	36	22	27	20.32	14	19	28	2.028	1.02	0.00100226	0.0210867	0.0194	0.0133
TRNT	4	8	6	4	5	6	12	13	15	4	6	7	4	5	7	12	15	15	8.36	6	5	14	2.422	1.276	0.00100415	0.0210867	0.0005	0.0316
CASTOR2	170	241	130	211	191	154	212	182	221	162	188	162	186	183	182	216	208	223	190.15	171	184	216	1.258	0.331	0.00103357	0.0214302	0.0021	0.0043
IRGQ	291	363	197	346	315	241	312	315	318	277	282	246	306	303	286	319	360	321	299.83	268	298	333	1.233	0.302	0.00104563	0.0215359	0.0027	0.004
MORN3	4	4	5	15	9	5	12	9	12	4	3	6	13	9	6	12	10	12	8.4	4	9	11	2.746	1.458	0.00104732	0.0215417	0.0039	0.0308
MAP3K4	210	240	179	264	229	203	273	201	253	200	187	223	233	220	241	279	230	256	229.71	203	231	255	1.267	0.341	0.00106505	0.021877	0.0034	0.0041
NKAIN3	1283	1462	939	1326	1281	1024	1340	1238	1335	1220	1138	1171	1171	1231	1213	1368	1415	1350	1252.84	1176	1205	1378	1.171	0.228	0.00107464	0.0220151	0.0027	0.0047
LOC107984656	26	22	15	30	13	31	54	37	29	25	17	19	26	12	37	55	42	29	29.22	20	25	42	2.09	1.063	0.00108267	0.0221204	0.0411	0.0102
CASTOR3	86	113	67	112	112	77	99	131	109	82	88	84	99	108	91	101	150	110	101.33	85	99	120	1.414	0.5	0.00109299	0.0222426	0.0068	0.0055
EEF1A1P4	3	6	5	9	7	10	9	10	16	3	5	6	8	7	12	9	11	16	8.56	5	9	12	2.708	1.437	0.00109845	0.0222945	0.0094	0.0308
NECAB1	15	23	16	24	20	21	32	31	24	14	18	20	21	19	25	33	35	24	23.31	17	22	31	1.773	0.826	0.00109837	0.0222945	0.003	0.0119
OGDH	101	127	86	143	140	115	124	116	129	96	99	107	126	134	136	127	133	130	120.96	101	132	130	1.296	0.374	0.00110215	0.02234	0.0007	0.0051
C16orf46	25	37	18	34	30	28	44	33	39	24	29	22	30	29	33	45	38	39	32.12	25	31	41	1.598	0.676	0.00111005	0.0223986	0.0001	0.0095
FAM222B	332	337	236	365	378	291	340	327	353	316	262	294	322	363	345	347	374	357	331.12	291	343	359	1.239	0.31	0.00111064	0.0223986	0.0033	0.004
PXDN	1251	1555	805	1546	1273	1245	1263	1283	1461	1189	1210	1004	1365	1223	1475	1289	1466	1477	1299.89	1134	1354	1411	1.241	0.312	0.00112378	0.0225403	0.0058	0.0047
NEPNP	2	4	1	2	6	3	6	8	9	2	3	1	2	6	4	6	9	9	4.63	2	4	8	3.488	1.802	0.00112627	0.0225607	0.0008	0.0507
BEND7P1	10	21	8	14	19	12	34	24	17	10	16	10	12	18	14	35	27	17	17.78	12	15	26	2.135	1.094	0.00112806	0.0225671	0.0262	0.0149
USP11	1400	1315	900	1345	1241	935	1400	1234	1411	1331	1023	1122	1188	1192	1108	1429	1410	1426	1247.79	1159	1163	1422	1.228	0.296	0.0011386	0.0227483	0.0052	0.0047
NPM1P44	15	22	3	27	12	21	40	22	22	14	17	4	24	12	25	41	25	22	20.4	12	20	29	2.373	1.247	0.00115475	0.0230287	0.0536	0.0131
RBM17P4	10	28	11	23	21	22	33	21	31	10	22	14	20	20	26	34	24	31	22.29	15	22	30	1.919	0.94	0.00115564	0.0230287	0.0142	0.0122
FRG1HP	71	77	50	70	72	41	91	84	78	68	60	62	62	69	49	93	96	79	70.79	63	60	89	1.41	0.495	0.00116571	0.0231992	0.0034	0.0065
SIK3	63	53	48	73	64	73	81	59	92	60	41	60	64	61	86	83	67	93	68.51	54	70	81	1.539	0.622	0.00116871	0.0232046	0.011	0.0066
MGAT4C	77	82	49	76	77	48	88	93	83	73	64	61	67	74	57	90	106	84	75.12	66	66	93	1.402	0.488	0.00117292	0.0232524	0.0035	0.0063
SLIT2	178	218	161	230	220	182	243	182	219	169	170	201	203	211	216	248	208	221	205.24	180	210	226	1.269	0.344	0.00118965	0.0235231	0.0031	0.0042
MOB3A	80	86	57	103	94	65	90	79	109	76	67	71	91	90	77	92	90	110	84.96	71	86	97	1.374	0.458	0.00120135	0.0237226	0.0024	0.0059
SHISA7	19	9	6	30	25	14	23	17	27	18	7	7	26	24	17	23	19	27	18.87	11	22	23	2.152	1.106	0.00120283	0.0237226	0.0218	0.014
IGSF9B	68	81	59	93	76	70	98	68	96	65	63	74	82	73	83	100	78	97	79.35	67	79	92	1.386	0.471	0.00120827	0.0237688	0.0024	0.0062
MAF	174	195	117	168	183	130	202	158	204	165	152	146	148	176	154	206	181	206	170.47	154	159	198	1.28	0.356	0.00122135	0.0239648	0.003	0.0044
CD24P4	142	174	112	189	181	123	189	135	180	135	135	140	167	174	146	193	154	182	158.42	137	162	176	1.297	0.375	0.00124247	0.024229	0.0032	0.0045
FAM238C	0	1	1	5	2	1	7	4	3	0	1	1	4	2	1	7	5	3	2.7	1	2	5	6.617	2.726	0.0012403	0.024229	0.0358	0.07
VCAN	3829	4484	2858	4462	3987	3127	4144	3552	4034	3640	3490	3563	3940	3830	3705	4231	4060	4078	3837.4	3564	3825	4123	1.157	0.21	0.00124137	0.024229	0.0028	0.0052
GREB1L	89	99	51	92	99	69	107	83	105	85	77	64	81	95	82	109	95	106	88.18	75	86	103	1.364	0.448	0.00127505	0.0246937	0.0026	0.0058
LOC107984993	16	14	15	22	13	17	28	19	31	15	11	19	19	12	20	29	22	31	19.83	15	17	27	1.894	0.921	0.00127407	0.0246937	0.0089	0.0136
RIC3	109	103	92	115	123	91	133	107	140	104	80	115	102	118	108	136	122	142	113.96	100	109	133	1.365	0.449	0.00128098	0.0246937	0.0051	0.0052
RNU6ATAC27P	17	18	16	23	13	20	31	31	24	16	14	20	20	12	24	32	35	24	21.99	17	19	30	1.85	0.888	0.00127815	0.0246937	0.0099	0.0126
SNRNP48	269	268	172	302	245	242	336	240	266	256	209	214	267	235	287	343	274	269	261.53	226	263	295	1.307	0.386	0.00128103	0.0246937	0.0064	0.0041
TUBG2	41	62	39	59	48	44	64	51	71	39	48	49	52	46	52	65	58	72	53.51	45	50	65	1.444	0.53	0.00127885	0.0246937	0.0012	0.0074
NMRK1	2	3	1	5	8	4	6	7	8	2	2	1	4	8	5	6	8	8	4.95	2	6	7	3.688	1.883	0.0013014	0.0248985	0.0008	0.0482
RNA5SP87	12	7	7	12	7	12	32	11	19	11	5	9	11	7	14	33	13	19	13.51	8	11	22	2.562	1.357	0.00130467	0.0249301	0.0532	0.0196
EIF4EBP2	472	580	366	580	516	421	527	446	559	449	451	456	512	496	499	538	510	565	497.33	452	502	538	1.191	0.252	0.0013123	0.0249826	0.0024	0.0042
YPEL1	99	113	54	111	93	78	117	90	119	94	88	67	98	89	92	119	103	120	96.86	83	93	114	1.356	0.439	0.00131169	0.0249826	0.0033	0.0056
MEG3	8271	9718	5997	9574	8349	8038	9358	7669	8902	7863	7563	7477	8454	8020	9523	9554	8765	9000	8468.79	7634	8666	9106	1.193	0.254	0.0013253	0.0251988	0.0044	0.0054
MUC1	5	9	8	15	17	8	13	18	15	5	7	10	13	16	9	13	21	15	12.2	7	13	16	2.284	1.192	0.0013289	0.0252359	0.0075	0.0216
LOC112268084	9	8	10	7	7	11	18	14	22	9	6	12	6	7	13	18	16	22	12.2	9	9	19	2.177	1.123	0.00134801	0.0254479	0.0114	0.022
PRKCB	132	95	61	135	126	81	141	103	148	125	74	76	119	121	96	144	118	150	113.67	92	112	137	1.493	0.579	0.00135469	0.0255361	0.0144	0.0052
LOC107986833	9	6	1	13	6	9	14	20	9	9	5	1	11	6	11	14	23	9	9.85	5	9	15	2.975	1.573	0.0013609	0.0256217	0.0607	0.0268
RNU6-611P	5	4	2	5	4	4	17	7	8	5	3	2	4	4	5	17	8	8	6.31	3	4	11	3.13	1.646	0.0013778	0.0258763	0.0366	0.0399
LOC105370459	2	3	2	7	3	4	12	7	5	2	2	2	6	3	5	12	8	5	5.09	2	5	8	3.636	1.862	0.00138046	0.0258946	0.0269	0.0474
NCAPH	94	106	80	85	94	78	111	99	136	89	82	100	75	90	92	113	113	137	99.26	90	86	121	1.357	0.44	0.00139078	0.025975	0.004	0.0055
MAPRE2	569	683	467	636	611	515	644	581	632	541	532	582	562	587	610	657	664	639	597.1	552	586	653	1.188	0.248	0.00144797	0.0267683	0.0027	0.0043
UBE3B	148	172	90	157	134	110	164	160	153	141	134	112	139	129	130	167	183	155	143.27	129	133	168	1.289	0.367	0.00147195	0.0271135	0.0028	0.0047
WDR26	145	174	121	161	170	137	179	145	185	138	135	151	142	163	162	183	166	187	158.6	141	156	179	1.273	0.348	0.00147441	0.0271262	0.0023	0.0045
TASOR2	249	231	149	318	230	214	306	202	263	237	180	186	281	221	254	312	231	266	240.75	201	252	270	1.345	0.428	0.0014874	0.0272178	0.0087	0.0041
LOC112268421	34	43	34	60	31	46	73	53	46	32	33	42	53	30	55	75	61	47	47.45	36	46	61	1.696	0.762	0.00150008	0.0273364	0.0196	0.0078
CCDC57	58	52	35	94	74	67	81	62	55	55	40	44	83	71	79	83	71	56	64.65	46	78	70	1.504	0.589	0.00150754	0.027436	0.0071	0.0068
LOC107987128	13	8	5	8	10	10	14	16	23	12	6	6	7	10	12	14	18	23	12.13	8	10	18	2.229	1.156	0.00154037	0.0278063	0.0168	0.0218
RIMS2	236	232	206	349	273	252	286	253	264	224	181	257	308	262	299	292	289	267	264.31	221	290	283	1.296	0.374	0.00156277	0.0281115	0.0059	0.0041
STXBP5	65	80	33	95	57	66	93	65	84	62	62	41	84	55	78	95	74	85	70.69	55	72	85	1.513	0.597	0.00156261	0.0281115	0.0111	0.0065
ANP32A-IT1	6	8	9	12	12	12	16	20	12	6	6	11	11	12	14	16	23	12	12.31	8	12	17	2.277	1.187	0.00157373	0.0282426	0.0135	0.0218
UBAP1L	29	36	14	43	30	30	41	30	46	28	28	17	38	29	36	42	34	47	33.11	24	34	41	1.636	0.71	0.00157731	0.0282737	0.0054	0.0093
RPS6KA2	360	416	275	381	400	366	401	345	438	342	324	343	336	384	434	409	394	443	378.85	336	385	415	1.239	0.309	0.00159282	0.0285183	0.0042	0.0041
ATP7A	22	27	15	26	23	21	32	27	37	21	21	19	23	22	25	33	31	37	25.72	20	23	34	1.652	0.724	0.00160971	0.0287422	0.0002	0.011
CMC1	26	50	34	43	33	40	53	50	53	25	39	42	38	32	47	54	57	54	43.1	35	39	55	1.563	0.644	0.00161477	0.0287437	0.0072	0.0082
LOC105373774	30	20	16	36	30	33	36	28	39	29	16	20	32	29	39	37	32	39	30.21	22	33	36	1.712	0.776	0.00161477	0.0287437	0.0075	0.0099
KCNA3	19	22	12	30	30	19	26	29	28	18	17	15	26	29	23	27	33	28	24	17	26	29	1.723	0.785	0.00162781	0.0288753	0.0002	0.0116
LOC100505912	25	41	28	55	30	42	54	36	53	24	32	35	49	29	50	55	41	54	40.84	30	43	50	1.669	0.739	0.00163755	0.0289238	0.0138	0.0084
SDK1	84	96	55	92	122	63	108	90	105	80	75	69	81	117	75	110	103	106	90.61	75	91	106	1.425	0.511	0.0016379	0.0289238	0.0077	0.0058
ZNF318	162	178	122	165	169	144	209	143	194	154	139	152	146	162	171	213	163	196	166.25	148	160	191	1.298	0.376	0.00163488	0.0289238	0.0043	0.0045
AOAH	3	4	2	5	4	2	6	7	15	3	3	2	4	4	2	6	8	15	5.38	3	3	10	3.331	1.736	0.00164509	0.0289668	0.0386	0.0452
EFHD1	36	41	23	50	44	38	45	36	58	34	32	29	44	42	45	46	41	59	41.33	32	44	49	1.532	0.615	0.00166476	0.0292266	0.0023	0.0083
DCC	552	600	419	621	626	537	580	562	585	525	467	522	548	601	636	592	642	591	569.55	505	595	608	1.208	0.273	0.00167642	0.029319	0.0036	0.0043
HSF2BP	0	3	3	7	7	3	11	4	7	0	2	4	6	7	4	11	5	7	5.05	2	6	8	3.841	1.942	0.00167834	0.029319	0.0319	0.0474
MCC	96	96	60	111	88	76	113	83	114	91	75	75	98	85	90	115	95	115	93.21	80	91	108	1.355	0.439	0.00168149	0.029319	0.0033	0.0057
LAMA5	28	39	24	34	51	36	46	44	42	27	30	30	30	49	43	47	50	42	38.7	29	41	46	1.6	0.678	0.0016985	0.029515	0.0064	0.0086
KCNC1	139	140	94	170	154	123	170	112	169	132	109	117	150	148	146	174	128	171	141.61	119	148	158	1.327	0.409	0.00171885	0.0298012	0.0049	0.0047
HMGN1P3	1	6	3	12	4	8	13	5	13	1	5	4	11	4	9	13	6	13	7.27	3	8	11	3.325	1.733	0.00172127	0.0298094	0.0555	0.0351
LINC01204	3	5	1	12	3	6	14	14	4	3	4	1	11	3	7	14	16	4	6.99	3	7	11	3.9	1.964	0.00173946	0.0300906	0.1087	0.0366
TSC2	207	199	125	175	209	142	208	202	218	197	155	156	155	201	168	212	231	220	188.3	169	175	221	1.305	0.384	0.00174535	0.0301583	0.0056	0.0043
PACS2	291	383	202	385	379	293	311	308	345	277	298	252	340	364	347	318	352	349	321.78	276	350	340	1.222	0.289	0.00174759	0.0301632	0.0029	0.004
NYAP2	32	31	20	29	24	31	38	34	52	30	24	25	26	23	37	39	39	53	32.79	26	29	44	1.643	0.716	0.00175287	0.0301863	0.0083	0.0094
LINGO1	318	331	210	386	366	297	311	306	334	302	258	262	341	352	352	318	350	338	319	274	348	335	1.222	0.289	0.00176232	0.030315	0.0028	0.004
MLLT1	306	314	236	376	304	238	325	293	353	291	244	294	332	292	282	332	335	357	306.57	276	302	341	1.242	0.313	0.00176819	0.030348	0.0039	0.004
SPEN	673	677	451	756	672	572	741	610	640	640	527	562	668	646	678	757	697	647	646.72	576	664	700	1.216	0.282	0.00177038	0.0303516	0.0043	0.0044
NBPF11	30	44	24	53	46	38	70	32	46	29	34	30	47	44	45	71	37	47	42.58	31	45	52	1.663	0.734	0.0017865	0.0305257	0.0148	0.0082
RPS26P23	7	9	3	14	2	5	17	14	14	7	7	4	12	2	6	17	16	14	9.46	6	7	16	2.602	1.38	0.00180963	0.0308521	0.0401	0.0274
RPS6KA6	120	167	109	147	153	93	155	148	162	114	130	136	130	147	110	158	169	164	139.79	127	129	164	1.295	0.373	0.0018665	0.0315414	0.0034	0.0047
TMEM225B	2	3	2	4	1	4	8	6	8	2	2	2	4	1	5	8	7	8	4.34	2	3	8	3.338	1.739	0.00188145	0.031759	0.0008	0.0535
CRMP1	958	1217	739	1174	1021	847	1169	863	1120	911	947	921	1037	981	1004	1193	986	1132	1012.48	926	1007	1104	1.192	0.254	0.0018874	0.0318245	0.0038	0.0046
RAI2	25	38	15	45	34	32	45	38	32	24	30	19	40	33	38	46	43	32	33.79	24	37	40	1.632	0.707	0.00190558	0.0320254	0.0059	0.0092
CRTC1	144	221	116	200	195	161	182	182	188	137	172	145	177	187	191	186	208	190	176.9	151	185	195	1.274	0.349	0.00191799	0.032111	0.0033	0.0044
ROBO1	289	372	244	304	334	224	374	285	359	275	290	304	268	321	265	382	326	363	310.4	290	285	357	1.237	0.307	0.0019339	0.0323018	0.0039	0.004
ZNF316	731	847	486	921	875	781	722	705	804	695	659	606	813	841	925	737	806	813	766.1	653	860	785	1.199	0.262	0.0019693	0.0327377	0.0037	0.0045
SH3RF3	23	19	10	26	24	24	28	24	29	22	15	12	23	23	28	29	27	29	23.21	16	25	28	1.714	0.777	0.00202812	0.0334584	0.0002	0.0119
HMGXB4	358	454	301	402	421	361	388	405	443	340	353	375	355	404	428	396	463	448	395.88	356	396	436	1.224	0.292	0.00204785	0.0336066	0.0039	0.0041
MAU2	214	259	164	221	241	158	261	227	231	203	202	204	195	232	187	266	259	234	220.31	203	205	253	1.246	0.317	0.00206685	0.033738	0.0032	0.0041
MYO9B	181	250	154	219	223	185	215	205	236	172	195	192	193	214	219	219	234	239	208.65	186	209	231	1.239	0.309	0.00210308	0.0341117	0.0024	0.0042
LOC107985680	5	6	5	4	4	4	17	9	10	5	5	6	4	4	5	17	10	10	7.28	5	4	12	2.445	1.29	0.00211204	0.0342209	0.0064	0.0356
LOC107986699	5	6	6	13	9	8	17	10	10	5	5	7	11	9	9	17	11	10	9.49	6	10	13	2.369	1.244	0.00214686	0.034566	0.003	0.0277
KCND3	29	27	16	36	32	25	37	42	29	28	21	20	32	31	30	38	48	29	30.64	23	31	38	1.656	0.727	0.00216606	0.0347658	0.0068	0.0098
CREB3L2	62	68	47	86	87	63	92	67	67	59	53	59	76	84	75	94	77	68	71.43	57	78	80	1.406	0.492	0.00216952	0.0347849	0.0036	0.0065
LOC107985658	7	11	1	6	8	7	15	9	18	7	9	1	5	8	8	15	10	18	9.06	6	7	14	2.431	1.281	0.0021885	0.0349795	0.0226	0.0284
ZNF846	109	139	79	136	107	91	138	130	118	104	108	98	120	103	108	141	149	119	116.64	103	110	136	1.306	0.385	0.00220734	0.0352439	0.003	0.0051
SEC16A	335	319	172	356	314	262	350	268	340	318	248	214	314	302	310	357	306	344	301.66	260	309	336	1.285	0.361	0.00221138	0.0352717	0.0066	0.004
ZADH2	104	160	75	123	117	77	153	137	122	99	125	94	109	112	91	156	157	123	118.36	106	104	145	1.356	0.44	0.00223706	0.0355336	0.0068	0.0051
PRICKLE1	62	53	24	52	63	38	74	55	65	59	41	30	46	61	45	76	63	66	53.97	43	51	68	1.546	0.629	0.00226373	0.035772	0.0122	0.0073
PRKCA	125	152	82	161	142	118	158	140	124	119	118	102	142	136	140	161	160	125	133.82	113	139	149	1.302	0.381	0.00227385	0.0358213	0.0035	0.0048
NANOGP5	6	12	8	6	17	15	20	14	21	6	9	10	5	16	18	20	16	21	13.56	8	13	19	2.308	1.207	0.00228365	0.0359021	0.0343	0.0196
MEF2D	41	54	32	76	46	39	63	43	73	39	42	40	67	44	46	64	49	74	51.74	40	52	62	1.551	0.633	0.00230349	0.036103	0.0112	0.0075
PUM2	659	895	499	740	667	580	754	657	770	627	697	622	653	641	687	770	751	778	691.74	649	660	766	1.179	0.237	0.00230891	0.0361509	0.0029	0.0044
ZNF529	60	68	45	88	77	55	72	67	75	57	53	56	78	74	65	74	77	76	67.65	55	72	76	1.365	0.448	0.00231547	0.0361798	0.0001	0.0066
AOPEP	25	20	13	28	25	21	31	21	40	24	16	16	25	24	25	32	24	40	25.03	19	25	32	1.741	0.8	0.00234768	0.0364972	0.0091	0.0112
RPL31P61	10	5	2	12	8	3	14	11	14	10	4	2	11	8	4	14	13	14	8.75	5	8	14	2.499	1.321	0.00236036	0.0366201	0.0228	0.0294
ARIH1	346	425	262	391	364	303	369	333	414	329	331	327	345	350	359	377	381	419	357.35	329	351	392	1.192	0.254	0.0023973	0.037096	0.0022	0.0041
RNU6-1331P	7	13	4	13	8	11	18	12	16	7	10	5	11	8	13	18	14	16	11.36	7	11	16	2.099	1.07	0.00239905	0.037096	0.0016	0.0229
POU2F1	702	837	525	817	791	619	734	703	747	667	651	655	721	760	733	749	803	755	721.78	658	738	769	1.169	0.225	0.00240354	0.0371025	0.0025	0.0044
LOC102723512	4	8	9	8	24	8	24	11	19	4	6	11	7	23	9	25	13	19	13.01	7	13	19	2.737	1.453	0.00240978	0.0371177	0.075	0.0203
C1orf226	37	50	29	63	49	43	64	46	46	35	39	36	56	47	51	65	53	47	47.59	37	51	55	1.484	0.569	0.00241762	0.0371702	0.0032	0.0078
ACIN1	198	223	148	190	205	154	270	176	221	188	174	185	168	197	182	276	201	223	199.3	182	182	233	1.287	0.364	0.00245824	0.0376064	0.0055	0.0042
CDH12	13	10	4	12	12	8	14	15	22	12	8	5	11	12	9	14	17	22	12.27	8	11	18	2.071	1.051	0.0024941	0.038117	0.0079	0.0212
PAK4	5	3	1	6	4	6	11	5	9	5	2	1	5	4	7	11	6	9	5.63	3	5	9	2.979	1.575	0.00250048	0.0381385	0.0069	0.0437
SLC20A2	38	53	24	48	52	42	61	43	50	36	41	30	42	50	50	62	49	51	45.71	36	47	54	1.479	0.565	0.00252848	0.0384129	0.0028	0.0079
SBF2	59	78	37	88	61	49	66	79	81	56	61	46	78	59	58	67	90	82	66.32	54	65	80	1.443	0.529	0.00255456	0.0386596	0.007	0.0067
SEMA6C	124	143	96	144	137	122	129	139	153	118	111	120	127	132	145	132	159	155	133.05	116	135	149	1.279	0.355	0.00256959	0.0387687	0.0023	0.0048
RNU1-16P	4	2	0	12	5	9	13	6	4	4	2	0	11	5	11	13	7	4	6.18	2	9	8	4.054	2.019	0.00259813	0.0391224	0.0822	0.0405
WASH2P	23	24	9	45	35	23	45	21	28	22	19	11	40	34	27	46	24	28	27.85	17	34	33	1.855	0.892	0.00259774	0.0391224	0.0219	0.0103
DCAF16	407	491	279	467	382	331	453	373	444	387	382	348	412	367	392	462	426	449	402.89	372	390	446	1.194	0.256	0.00261543	0.0392931	0.0027	0.0041
PIANP	146	179	100	187	170	128	160	134	206	139	139	125	165	163	152	163	153	208	156.4	134	160	175	1.299	0.378	0.00262826	0.0393443	0.0048	0.0045
TROAP	133	132	72	132	102	125	142	144	134	126	103	90	117	98	148	145	165	135	125.18	106	121	148	1.384	0.469	0.00262576	0.0393443	0.0095	0.005
ATG13	159	179	94	162	162	102	184	150	168	151	139	117	143	156	121	188	171	170	150.7	136	140	176	1.287	0.364	0.00263942	0.039473	0.0041	0.0046
SCUBE3	165	194	122	182	183	153	199	167	176	157	151	152	161	176	181	203	191	178	172.19	153	173	191	1.243	0.314	0.00265462	0.0395077	0.002	0.0044
ANKRD36B	22	21	18	23	22	17	41	24	29	21	16	22	20	21	20	42	27	29	24.43	20	20	33	1.69	0.757	0.00266845	0.0396368	0.0066	0.0115
BBS1	108	153	95	145	142	128	146	113	160	103	119	118	128	136	152	149	129	162	132.92	113	139	147	1.297	0.376	0.0026856	0.0397759	0.0035	0.0048
JAKMIP1	12	5	8	23	13	18	19	15	16	11	4	10	20	12	21	19	17	16	14.68	8	18	17	2.172	1.119	0.00268502	0.0397759	0.017	0.0181
SYN2	8	10	3	13	11	5	14	16	12	8	8	4	11	11	6	14	18	12	10.2	7	9	15	2.189	1.13	0.00269696	0.0399056	0.0042	0.0254
KMT2A	1508	1542	1223	1696	1560	1272	1845	1330	1662	1434	1200	1525	1498	1499	1507	1884	1520	1680	1527.29	1386	1501	1695	1.225	0.293	0.00271539	0.040101	0.0062	0.0048
POLI	40	51	43	52	52	45	65	51	58	38	40	54	46	50	53	66	58	59	51.53	44	50	61	1.43	0.516	0.00272154	0.0401531	0.0018	0.0075
HOOK3	788	950	576	857	817	660	819	789	827	749	739	718	757	785	782	836	902	836	789.35	735	775	858	1.165	0.22	0.00275135	0.0402651	0.0026	0.0045
INPP5J	12	15	10	31	14	16	17	25	25	11	12	12	27	13	19	17	29	25	18.5	12	20	24	1.991	0.993	0.00275034	0.0402651	0.0197	0.0144
MARCHF6	2206	2433	1541	2316	2158	1714	2264	1998	2208	2097	1893	1921	2045	2073	2031	2311	2284	2232	2098.66	1970	2050	2276	1.155	0.208	0.0027547	0.0402651	0.003	0.0049
POU6F1	73	95	53	87	87	91	99	71	110	69	74	66	77	84	108	101	81	111	85.67	70	90	98	1.398	0.484	0.00275537	0.0402651	0.0067	0.0059
PRR12	344	388	205	389	445	335	368	310	372	327	302	256	343	427	397	376	354	376	350.95	295	389	369	1.244	0.315	0.00275043	0.0402651	0.0049	0.0041
LINC01004	228	234	165	273	213	203	287	197	246	217	182	206	241	205	241	293	225	249	228.63	202	229	256	1.276	0.351	0.0027666	0.0403025	0.0054	0.0041
PPP1R14C	18	17	10	21	13	15	29	24	20	17	13	12	19	12	18	30	27	20	18.76	14	16	26	1.784	0.836	0.00276843	0.0403025	0.0046	0.0142
LZTS3	127	124	53	113	117	111	138	103	149	121	97	66	100	112	132	141	118	151	115.14	95	115	137	1.428	0.514	0.00279051	0.0405469	0.0125	0.0052
RALGAPA2	137	177	133	176	167	120	167	157	192	130	138	166	155	160	142	170	179	194	159.54	145	152	181	1.268	0.343	0.00279957	0.0405634	0.0032	0.0045
MYADM	148	156	98	149	182	101	183	154	151	141	121	122	132	175	120	187	176	153	147.32	128	142	172	1.34	0.422	0.00280793	0.0406322	0.0075	0.0046
NOVA1	1060	1229	733	1127	1062	845	1137	1033	1029	1008	956	914	995	1020	1001	1161	1181	1040	1030.7	959	1005	1127	1.173	0.23	0.00280962	0.0406322	0.0033	0.0046
RNU7-115P	1	2	1	5	4	2	7	5	4	1	2	1	4	4	2	7	6	4	3.48	1	3	6	4.11	2.039	0.00282497	0.0407087	0.001	0.0609
PURG	36	66	37	52	58	48	63	50	71	34	51	46	46	56	57	64	57	72	53.72	44	53	64	1.462	0.548	0.00283628	0.0408255	0.0055	0.0073
LHFPL4	47	52	33	66	58	54	55	50	64	45	40	41	58	56	64	56	57	65	53.59	42	59	59	1.412	0.498	0.00285925	0.0411175	0.0001	0.0074
G6PC3	204	179	131	183	182	138	199	197	204	194	139	163	162	175	164	203	225	206	181.23	165	167	211	1.283	0.359	0.00291637	0.0417433	0.005	0.0043
ANO8	487	539	347	487	483	415	525	438	518	463	419	433	430	464	492	536	501	524	473.45	438	462	520	1.188	0.248	0.00293519	0.0419706	0.0029	0.0042
ISLR2	2158	2372	1427	2698	2251	1808	2075	1964	2327	2052	1846	1779	2382	2162	2142	2118	2245	2353	2119.91	1892	2229	2239	1.182	0.242	0.00296637	0.0423219	0.0043	0.0049
LOC145474	1	1	1	3	5	5	4	3	7	1	1	1	3	5	6	4	3	7	3.44	1	5	5	4.671	2.224	0.00296805	0.0423219	0.001	0.062
CIT	114	112	67	125	133	83	134	101	120	108	87	84	110	128	98	137	115	121	109.9	93	112	124	1.336	0.418	0.00303795	0.0429179	0.005	0.0053
KLF16	19	24	12	27	22	20	29	30	24	18	19	15	24	21	24	30	34	24	23.17	17	23	29	1.661	0.732	0.00303229	0.0429179	0.0002	0.0119
LOC105373071	5	5	5	5	13	7	13	7	17	5	4	6	4	12	8	13	8	17	8.73	5	8	13	2.651	1.407	0.00304039	0.0429179	0.0383	0.0301
MYL5	21	26	16	21	25	13	26	39	32	20	20	20	19	24	15	27	45	32	24.62	20	19	35	1.7	0.766	0.00303983	0.0429179	0.01	0.0114
SLC35E3	252	282	200	270	230	242	271	265	292	240	219	249	238	221	287	277	303	295	258.8	236	249	292	1.24	0.31	0.00302454	0.0429179	0.004	0.0041
SEMA6D	39	76	38	65	61	55	70	57	71	37	59	47	57	59	65	71	65	72	59.24	48	60	69	1.432	0.518	0.00308428	0.0432984	0.0049	0.007
ANKZF1	168	195	117	116	124	103	176	168	194	160	152	146	102	119	122	180	192	196	152.08	153	114	189	1.238	0.308	0.00310893	0.0436046	0.0019	0.0046
LYST	71	90	62	68	66	64	88	90	90	68	70	77	60	63	76	90	103	91	77.53	72	66	95	1.326	0.407	0.0031249	0.0437087	0.0014	0.0062
UBE2FP1	7	14	5	11	5	6	15	17	16	7	11	6	10	5	7	15	19	16	10.7	8	7	17	2.025	1.018	0.00312326	0.0437087	0.0027	0.0243
FHIP1B	61	92	48	74	85	63	79	71	102	58	72	60	65	82	75	81	81	103	75.11	63	74	88	1.387	0.472	0.00315281	0.0440189	0.0051	0.0063
IRS2	331	378	239	321	321	250	373	297	358	315	294	298	283	308	296	381	339	362	319.67	302	296	361	1.195	0.257	0.00316063	0.0440478	0.0024	0.004
EGFEM1P	10	13	6	19	18	11	24	16	13	10	10	7	17	17	13	25	18	13	14.46	9	16	19	2.007	1.005	0.00317299	0.0440888	0.0087	0.018
RNF113A	41	58	31	64	47	42	51	51	68	39	45	39	57	45	50	52	58	69	50.37	41	51	60	1.444	0.53	0.00317811	0.0440888	0.0032	0.0076
TMEM232	36	25	16	37	33	40	37	33	48	34	19	20	33	32	47	38	38	49	34.38	24	37	42	1.683	0.751	0.00317927	0.0440888	0.0153	0.0092
TTC17	502	470	346	485	518	423	518	452	508	477	366	431	428	498	501	529	517	514	473.38	425	476	520	1.227	0.295	0.00319349	0.0442247	0.0051	0.0042
RCAN2	93	97	81	139	128	79	103	115	118	88	75	101	123	123	94	105	131	119	106.67	88	113	118	1.359	0.443	0.00319799	0.0442471	0.0063	0.0053
CYLD	127	171	97	174	139	116	150	143	155	121	133	121	154	134	137	153	163	157	141.4	125	142	158	1.254	0.326	0.00321713	0.0444317	0.0017	0.0047
GALNT18	31	32	22	41	34	38	49	34	37	29	25	27	36	33	45	50	39	37	35.78	27	38	42	1.554	0.636	0.00321618	0.0444317	0.0041	0.009
SLC12A9	43	53	29	54	45	40	45	62	59	41	41	36	48	43	47	46	71	60	48.11	39	46	59	1.469	0.555	0.00324325	0.0446719	0.0048	0.0077
KLHL5	279	345	235	293	334	267	352	284	323	265	268	293	259	321	316	359	325	327	303.68	275	299	337	1.227	0.295	0.00327724	0.0449785	0.0039	0.004
FNBP1	334	354	262	412	356	301	382	287	394	318	275	327	364	342	357	390	328	398	344.27	307	354	372	1.223	0.29	0.0032829	0.0449995	0.004	0.004
LOC102723985	55	81	38	74	67	52	76	57	86	52	63	47	65	64	62	78	65	87	64.86	54	64	77	1.392	0.477	0.00328566	0.0449995	0.0036	0.0067
KDM6B	192	184	140	214	168	152	216	165	220	183	143	175	189	161	180	221	189	222	184.69	167	177	211	1.274	0.35	0.00330882	0.0451695	0.0048	0.0043
ZFP90	187	223	111	196	183	155	201	173	210	178	174	138	173	176	184	205	198	212	181.94	163	178	205	1.242	0.313	0.00334434	0.0454926	0.0028	0.0043
AMIGO3	24	27	15	27	33	31	33	31	32	23	21	19	24	32	37	34	35	32	28.47	21	31	34	1.602	0.68	0.00337155	0.0456116	0.0015	0.0103
LOC105370519	4	3	2	2	2	1	8	9	7	4	2	2	2	2	1	8	10	7	4.34	3	2	8	2.862	1.517	0.00336449	0.0456116	0.0008	0.0535
LOC107985430	5	5	4	17	9	13	12	6	15	5	4	5	15	9	15	12	7	15	9.66	5	13	11	2.548	1.349	0.0033636	0.0456116	0.0182	0.0271
LOC107985977	3	8	1	6	5	5	21	6	8	3	6	1	5	5	6	21	7	8	6.97	3	5	12	3.209	1.682	0.00337185	0.0456116	0.0929	0.0361
NAA30	178	215	115	230	203	157	191	178	196	169	167	143	203	195	186	195	203	198	184.51	160	195	199	1.231	0.3	0.00336693	0.0456116	0.0019	0.0043
NRXN1	171	193	137	193	198	129	188	177	202	163	150	171	170	190	153	192	202	204	177.28	161	171	199	1.245	0.317	0.00338944	0.0457813	0.0028	0.0044
PIAS2	244	227	155	255	223	215	272	195	263	232	177	193	225	214	255	278	223	266	229.16	201	231	256	1.278	0.354	0.0034141	0.0460334	0.0061	0.0041
LOC114224	8	14	5	15	14	9	20	9	23	8	11	6	13	13	11	20	10	23	12.89	8	12	18	2.114	1.08	0.00341853	0.0460527	0.0195	0.02
PRDM2	279	258	187	304	285	210	266	269	285	265	201	233	268	274	249	272	307	288	261.93	233	264	289	1.244	0.315	0.00342735	0.046131	0.0044	0.0041
LOC105371870	32	36	13	51	26	51	37	39	56	30	28	16	45	25	60	38	45	57	38.23	25	43	47	1.821	0.865	0.00344103	0.0462715	0.0336	0.0086
SRRM4	268	232	173	277	271	223	281	252	247	255	181	216	245	260	264	287	288	250	249.42	217	256	275	1.271	0.346	0.00344986	0.0462715	0.0059	0.0041
NVL	83	121	78	116	99	84	112	96	122	79	94	97	102	95	100	114	110	123	101.64	90	99	116	1.291	0.368	0.00347644	0.0464656	0.0016	0.0055
LOC107986862	13	13	9	19	15	12	14	19	29	12	10	11	17	14	14	14	22	29	16.05	11	15	22	1.942	0.957	0.0034977	0.0466279	0.014	0.0164
IKBKB	48	72	54	71	76	56	68	68	84	46	56	67	63	73	66	69	78	85	67.01	56	67	77	1.391	0.477	0.00350887	0.0467097	0.0039	0.0067
KAT6A	1501	1874	1176	1807	1628	1384	1517	1496	1791	1427	1458	1466	1596	1564	1640	1549	1710	1811	1580.01	1450	1600	1690	1.165	0.22	0.00350993	0.0467097	0.0034	0.0048
MITF	41	36	39	64	43	38	70	45	52	39	28	49	57	41	45	71	51	53	48.21	39	48	58	1.562	0.643	0.00352736	0.0468199	0.0134	0.0077
CHPF	97	134	67	143	146	99	127	100	123	92	104	84	126	140	117	130	114	124	114.68	93	128	123	1.3	0.378	0.00353208	0.0468388	0.0028	0.0052
ZNF875	72	77	51	80	72	67	85	69	86	68	60	64	71	69	79	87	79	87	73.75	64	73	84	1.324	0.405	0.00355249	0.0469909	0.0002	0.0064
DCX	4688	5743	3965	5201	5150	3847	4847	4947	5667	4457	4469	4944	4593	4947	4558	4948	5654	5729	4922.11	4623	4699	5444	1.178	0.236	0.00357676	0.0471904	0.0045	0.0052
SNX10-AS1	48	68	46	49	58	42	69	61	71	46	53	57	43	56	50	70	70	72	57.4	52	50	71	1.368	0.452	0.0035803	0.0471904	0.0008	0.0071
LOC107984868	1	2	1	7	7	5	2	8	6	1	2	1	6	7	6	2	9	6	4.43	1	6	6	4.12	2.043	0.00359902	0.0472399	0.0185	0.0525
PLA2G12A	37	54	42	61	47	59	73	57	53	35	42	52	54	45	70	75	65	54	54.64	43	56	65	1.51	0.594	0.00359883	0.0472399	0.0108	0.0073
NSRP1P1	34	39	32	58	41	40	53	47	42	32	30	40	51	39	47	54	54	42	43.43	34	46	50	1.488	0.574	0.00364159	0.0476356	0.0036	0.0081
RN7SL76P	11	10	8	9	12	8	19	12	20	10	8	10	8	12	9	19	14	20	12.28	9	10	18	1.928	0.947	0.00363849	0.0476356	0.0003	0.0214
TACC3	880	972	516	870	787	653	1017	710	896	837	756	643	768	756	774	1038	811	906	809.99	745	766	918	1.23	0.299	0.00363548	0.0476356	0.0064	0.0045
HIPK2	1856	2106	1383	2157	1788	1568	2033	1654	1965	1765	1639	1724	1905	1718	1858	2076	1890	1987	1840.03	1709	1827	1984	1.162	0.216	0.00364933	0.0476556	0.0034	0.0049
GTF2IRD1	160	202	124	210	170	153	201	155	189	152	157	155	185	163	181	205	177	191	174.15	155	176	191	1.237	0.307	0.00367434	0.04786	0.0022	0.0044
PGAP1	200	195	119	205	203	140	196	180	210	190	152	148	181	195	166	200	206	212	183.37	163	181	206	1.258	0.331	0.00367188	0.04786	0.0039	0.0043
PBX1	2250	2892	1588	2474	2302	1915	2391	2100	2496	2139	2251	1980	2185	2211	2269	2441	2400	2523	2266.55	2123	2222	2455	1.155	0.208	0.00369012	0.047984	0.0032	0.005
TTN-AS1	32	32	16	33	26	33	37	45	35	30	25	20	29	25	39	38	51	35	32.56	25	31	41	1.62	0.696	0.00374023	0.0485123	0.0107	0.0095
RBM5	232	302	174	270	270	190	303	225	258	221	235	217	238	259	225	309	257	261	246.97	224	241	276	1.227	0.296	0.00375189	0.0486224	0.0034	0.0041
C18orf54	48	70	36	70	57	49	76	53	65	46	54	45	62	55	58	78	61	66	58.17	48	58	68	1.391	0.476	0.00379951	0.0488121	0.0022	0.0071
TRPC1	60	112	71	107	96	75	92	102	108	57	87	89	94	92	89	94	117	109	92	78	92	107	1.374	0.458	0.00380151	0.0488121	0.0069	0.0057
ZSWIM5	117	134	63	142	132	87	130	119	122	111	104	79	125	127	103	133	136	123	115.71	98	118	131	1.312	0.392	0.00379849	0.0488121	0.0044	0.0051
BLCAP	446	482	273	514	453	367	452	383	462	424	375	340	454	435	435	461	438	467	425.51	380	441	455	1.195	0.257	0.00380484	0.0488139	0.0033	0.0041
CAMTA1	809	927	575	816	792	654	814	767	848	769	721	717	721	761	775	831	877	857	780.95	736	752	855	1.161	0.216	0.00381483	0.0489012	0.0027	0.0045
LOC105375363	9	5	4	9	9	9	20	11	9	9	4	5	8	9	11	20	13	9	9.64	6	9	14	2.413	1.271	0.00382951	0.0490075	0.0301	0.0274
CPLX2	108	134	69	156	148	119	116	124	120	103	104	86	138	142	141	118	142	121	121.71	98	140	127	1.281	0.358	0.00386871	0.049148	0.0021	0.005
DTX2P1	13	10	1	18	11	12	21	16	12	12	8	1	16	11	14	21	18	12	12.66	7	14	17	2.262	1.178	0.0038667	0.049148	0.0338	0.0205
LOC100131429	0	1	3	7	4	3	8	2	7	0	1	4	6	4	4	8	2	7	3.96	2	5	6	4.296	2.103	0.00386932	0.049148	0.0522	0.0565
CRIPT	131	168	92	119	105	92	149	123	179	125	131	115	105	101	109	152	141	181	128.73	124	105	158	1.275	0.35	0.00387571	0.0491885	0.0034	0.0049
TMCC2	68	88	50	100	82	72	98	66	86	65	68	62	88	79	85	100	75	87	78.92	65	84	87	1.339	0.421	0.00387922	0.0491924	0.0021	0.0062
DISP2	62	68	35	76	84	47	78	56	78	59	53	44	67	81	56	80	64	79	64.61	52	68	74	1.419	0.505	0.00388762	0.0492582	0.006	0.0067
TIAM1	120	149	100	175	153	118	134	122	173	114	116	125	155	147	140	137	139	175	138.57	118	147	150	1.28	0.356	0.00395732	0.0498603	0.0034	0.0048
ASXL1	470	521	337	501	443	432	470	454	515	447	405	420	442	426	512	480	519	521	463.51	424	460	507	1.195	0.256	0.00396642	0.0499268	0.0035	0.0042
GOT1-DT	10	3	3	3	7	9	15	12	12	10	2	4	3	7	11	15	14	12	8.53	5	7	14	2.633	1.397	0.00397072	0.0499399	0.0518	0.0312
LMO1	121	109	94	123	118	115	143	130	123	115	85	117	109	113	136	146	149	124	121.58	106	119	140	1.337	0.419	0.00402475	0.0503717	0.0068	0.0051
SF3B4	309	341	193	321	335	267	341	246	366	294	265	241	283	322	316	348	281	370	302.3	267	307	333	1.248	0.32	0.00403914	0.0505107	0.0055	0.004
CRYBA4	31	35	22	44	36	21	36	43	43	29	27	27	39	35	25	37	49	43	34.65	28	33	43	1.529	0.612	0.00404875	0.0505896	0.004	0.0091
AKR7L	18	20	10	31	23	32	26	21	29	17	16	12	27	22	38	27	24	29	23.6	15	29	27	1.743	0.802	0.00406845	0.0506579	0.0071	0.0118
DLGAP4	567	663	361	628	630	541	515	614	631	539	516	450	555	605	641	526	702	638	574.58	502	600	622	1.235	0.304	0.00406749	0.0506579	0.0063	0.0043
LINC00173	15	26	9	21	14	14	21	25	34	14	20	11	19	13	17	21	29	34	19.85	15	16	28	1.773	0.826	0.00406662	0.0506579	0.0127	0.0134
CHD6	336	379	262	352	319	273	352	314	391	319	295	327	311	306	323	359	359	395	332.81	314	313	371	1.189	0.25	0.00408777	0.0508288	0.0025	0.004
LOC101929356	47	56	46	60	60	65	70	52	74	45	44	57	53	58	77	71	59	75	59.88	49	63	68	1.441	0.527	0.00411781	0.0510781	0.0068	0.007
FARP2	12	17	6	15	14	11	19	15	24	11	13	7	13	13	13	19	17	24	14.74	10	13	20	1.82	0.864	0.00415842	0.0513427	0.0003	0.0176
ZNF746	52	82	49	87	64	70	79	62	90	49	64	61	77	61	83	81	71	91	70.9	58	74	81	1.392	0.477	0.00415922	0.0513427	0.0054	0.0065
STK32B	20	17	16	28	22	23	40	27	20	19	13	20	25	21	27	41	31	20	24.14	17	24	31	1.793	0.843	0.00417417	0.0514032	0.0184	0.0116
LOC107984747	10	17	10	16	16	12	26	21	15	10	13	12	14	15	14	27	24	15	16.07	12	14	22	1.843	0.882	0.00423546	0.0520328	0.007	0.0164
LOC105369477	176	212	123	207	192	182	174	186	219	167	165	153	183	184	216	178	213	221	186.68	162	194	204	1.254	0.326	0.0042503	0.0521315	0.0038	0.0043
MGAT5	203	251	146	230	238	184	225	191	244	193	195	182	203	229	218	230	218	247	212.75	190	217	232	1.215	0.281	0.00426375	0.0522548	0.0022	0.0042
KIF1A	1141	1182	698	1217	1198	1001	1092	1029	1121	1085	920	870	1075	1151	1186	1115	1176	1133	1078.94	958	1137	1141	1.189	0.25	0.00427595	0.0523624	0.0046	0.0047
CDON	177	183	109	181	161	147	170	166	195	168	142	136	160	155	174	174	190	197	166.18	149	163	187	1.251	0.323	0.00428081	0.0523801	0.0031	0.0045
RAB33B	30	26	13	30	30	15	29	39	36	29	20	16	26	29	18	30	45	36	27.62	22	24	37	1.668	0.738	0.00428812	0.0523899	0.0129	0.0104
NALF1	164	194	116	214	202	130	239	156	170	156	151	145	189	194	154	244	178	172	175.86	151	179	198	1.315	0.395	0.00429272	0.0524006	0.0079	0.0044
FSIP2	293	422	259	393	348	311	440	302	353	279	328	323	347	334	368	449	345	357	347.88	310	350	384	1.239	0.31	0.00431399	0.0525348	0.0055	0.0041
SLC6A16	37	22	17	43	29	30	42	33	39	35	17	21	38	28	36	43	38	39	32.77	24	34	40	1.644	0.717	0.00432591	0.0525549	0.0134	0.0094
PHLDA1	114	97	70	135	100	87	125	107	111	108	75	87	119	96	103	128	122	112	105.73	90	106	121	1.342	0.424	0.00434925	0.0527548	0.0062	0.0054
SSH2	80	99	51	96	92	69	102	74	97	76	77	64	85	88	82	104	85	98	84.26	72	85	96	1.311	0.39	0.0043921	0.0530652	0.0016	0.006
LIME1	31	35	25	33	45	26	41	43	41	29	27	31	29	43	31	42	49	41	35.94	29	34	44	1.513	0.598	0.00441008	0.0532402	0.0038	0.0089
FOXP1	760	946	602	786	756	572	791	773	859	723	736	751	694	726	678	808	883	868	762.97	737	699	853	1.159	0.212	0.00444203	0.0534608	0.0027	0.0045
ZBTB20	1607	1750	1204	1932	1528	1450	1822	1445	1670	1528	1362	1501	1706	1468	1718	1860	1651	1688	1609.17	1464	1631	1733	1.185	0.245	0.00445568	0.0534961	0.0047	0.0048
SGK1	2	4	2	5	9	5	4	9	10	2	3	2	4	9	6	4	10	10	5.66	2	6	8	3.081	1.623	0.00448186	0.0537262	0.0269	0.0437
ARHGAP32	223	282	165	279	242	206	235	225	268	212	219	206	246	232	244	240	257	271	236.46	212	241	256	1.201	0.264	0.00450417	0.0538144	0.0019	0.0041
SH3GL2	35	39	27	44	44	32	50	31	57	33	30	34	39	42	38	51	35	58	40.05	32	40	48	1.501	0.586	0.00449369	0.0538144	0.0054	0.0084
TERF2IPP1	16	7	9	20	7	10	28	18	18	15	5	11	18	7	12	29	21	18	15.05	10	12	23	2.158	1.11	0.00451657	0.0538479	0.044	0.0176
INTS6	145	204	128	167	174	125	198	152	188	138	159	160	147	167	148	202	174	190	164.98	152	154	189	1.244	0.315	0.00455485	0.0541915	0.0029	0.0045
MED26	84	85	72	103	83	78	113	86	94	80	66	90	91	80	92	115	98	95	89.73	79	88	103	1.333	0.415	0.00458986	0.0544678	0.0041	0.0058
WDFY3	176	230	187	271	238	185	225	208	245	167	179	233	239	229	219	230	238	248	220.19	193	229	239	1.25	0.321	0.00458858	0.0544678	0.0045	0.0041
FYN	633	714	471	665	679	485	702	597	642	602	556	587	587	652	575	717	682	649	622.98	582	605	683	1.175	0.233	0.00464496	0.0549334	0.0033	0.0043
LOC107986000	27	28	15	33	15	25	31	36	38	26	22	19	29	14	30	32	41	38	27.84	22	24	37	1.657	0.729	0.00465058	0.0549334	0.013	0.0104
PALD1	5	11	5	4	4	3	15	11	14	5	9	6	4	4	4	15	13	14	8.06	7	4	14	2.082	1.058	0.00466751	0.0550487	0.0005	0.032
CREBBP	470	436	314	449	433	388	455	390	537	447	339	392	396	416	460	465	446	543	433.66	393	424	485	1.238	0.308	0.00471074	0.0552653	0.0062	0.0041
PLPPR2	99	58	58	102	89	74	112	80	101	94	45	72	90	85	88	114	91	102	86.97	70	88	102	1.474	0.56	0.00471109	0.0552653	0.0162	0.0059
RPL5P18	12	15	18	27	16	21	28	17	32	11	12	22	24	15	25	29	19	32	21.11	15	21	27	1.851	0.888	0.00471042	0.0552653	0.0206	0.0129
TACC2	73	109	66	122	113	77	119	84	96	69	85	82	108	109	91	121	96	97	95.4	79	103	105	1.33	0.412	0.004708	0.0552653	0.0043	0.0056
FKRP	25	25	17	27	34	18	40	29	29	24	19	21	24	33	21	41	33	29	27.28	21	26	34	1.609	0.686	0.00474927	0.0555857	0.0059	0.0106
PCDHB@	642	696	461	782	637	542	800	590	607	610	542	575	691	612	642	817	674	614	641.79	576	648	702	1.22	0.287	0.00474719	0.0555857	0.0058	0.0044
LINC02614	7	5	1	10	2	14	18	8	12	7	4	1	9	2	17	18	9	12	8.75	4	9	13	3.185	1.671	0.00479635	0.0560085	0.118	0.0301
LOC107985725	30	21	11	25	17	18	37	29	29	29	16	14	22	16	21	38	33	29	24.28	20	20	33	1.689	0.756	0.00483252	0.0561937	0.013	0.0115
CAMK2N1	370	420	281	397	414	338	377	358	422	352	327	350	351	398	400	385	409	427	377.6	343	383	407	1.189	0.25	0.00485252	0.0563642	0.003	0.0041
GTPBP1	322	343	196	327	314	255	311	307	319	306	267	244	289	302	302	318	351	323	300.09	272	298	331	1.206	0.27	0.00486464	0.0564503	0.0032	0.004
WDR90	238	276	199	292	265	216	247	241	297	226	215	248	258	255	256	252	275	300	253.93	230	256	276	1.21	0.275	0.00487098	0.0564503	0.0028	0.0041
LOC107984972	26	26	14	22	30	18	35	33	28	25	20	17	19	29	21	36	38	28	25.97	21	23	34	1.604	0.682	0.0048954	0.0566478	0.005	0.0109
SNORD38C	25	20	7	17	15	25	29	22	39	24	16	9	15	14	30	30	25	39	22.36	16	20	31	1.915	0.938	0.00491029	0.0567593	0.0361	0.0123
WHAMM	41	34	27	57	35	44	55	48	41	39	26	34	50	34	52	56	55	41	43.07	33	45	51	1.55	0.632	0.00491243	0.0567593	0.0117	0.0082
KLF7	311	358	225	366	328	220	335	287	354	296	279	281	323	315	261	342	328	358	309.07	285	300	343	1.203	0.267	0.00492439	0.0568546	0.0033	0.004
BICD1	413	545	315	425	412	333	475	406	463	393	424	393	375	396	395	485	464	468	421.35	403	389	472	1.168	0.225	0.00493747	0.05692	0.0023	0.0041
BTBD19	0	2	2	7	9	4	4	4	7	0	2	2	6	9	5	4	5	7	4.37	1	7	5	3.859	1.948	0.00495695	0.0570161	0.0008	0.0525
GAB1	148	145	113	121	98	115	201	138	158	141	113	141	107	94	136	205	158	160	139.37	132	112	174	1.336	0.418	0.00497737	0.0571135	0.0092	0.0048
LRBA	69	75	44	59	68	55	74	82	75	66	58	55	52	65	65	76	94	76	67.39	60	61	82	1.358	0.441	0.00504986	0.0578246	0.0035	0.0066
PRRT4	1	1	2	7	6	1	5	5	5	1	1	2	6	6	1	5	6	5	3.69	1	4	5	3.858	1.948	0.00507212	0.0580363	0.0025	0.0586
SLC41A2	9	16	5	17	8	10	22	18	14	9	12	6	15	8	12	22	21	14	13.22	9	12	19	1.99	0.993	0.00508597	0.0581513	0.0173	0.0196
LOC105373302	2	2	3	4	3	2	7	6	7	2	2	4	4	3	2	7	7	7	4.12	3	3	7	3.039	1.604	0.00509725	0.0582001	0.0009	0.0554
GSDMB	29	41	22	42	42	46	41	45	40	28	32	27	37	40	55	42	51	40	39.17	29	44	44	1.514	0.598	0.00514519	0.0585666	0.0052	0.0086
NBPF26	11	5	5	7	9	7	15	11	14	10	4	6	6	9	8	15	13	14	9.53	7	8	14	2.081	1.057	0.00515511	0.0586361	0.0025	0.0277
TPM3P6	5	8	5	8	9	9	13	6	21	5	6	6	7	9	11	13	7	21	9.44	6	9	14	2.407	1.267	0.00516838	0.0587435	0.0387	0.0277
TVP23A	20	21	15	31	23	17	21	30	34	19	16	19	27	22	20	21	34	34	23.75	18	23	30	1.67	0.74	0.00519437	0.0589515	0.0075	0.0117
GMIP	18	25	15	33	28	21	24	24	38	17	19	19	29	27	25	25	27	38	25.17	18	27	30	1.632	0.707	0.00521376	0.0590842	0.0041	0.0111
TMX4	171	196	139	215	184	172	197	173	191	163	153	173	190	177	204	201	198	193	183.41	163	190	197	1.221	0.288	0.00521189	0.0590842	0.002	0.0043
EXOG	146	157	107	161	141	134	158	145	157	139	122	133	142	135	159	161	166	159	146.28	131	145	162	1.237	0.307	0.00523505	0.0592409	0.0018	0.0047
DGKQ	29	23	13	52	20	22	31	37	39	28	18	16	46	19	26	32	42	39	29.58	21	30	38	1.819	0.863	0.00524495	0.0593061	0.0327	0.01
FGF9	80	99	78	96	80	78	110	91	102	76	77	97	85	77	92	112	104	103	91.53	83	85	106	1.297	0.375	0.00528116	0.0595401	0.0023	0.0058
ACVR2B	574	576	393	524	517	381	592	496	577	546	448	490	463	497	451	604	567	583	516.59	495	470	585	1.185	0.245	0.00532251	0.0598305	0.0037	0.0042
ZIC2	768	916	647	936	881	680	845	721	920	730	713	807	827	846	806	863	824	930	816.11	750	826	872	1.167	0.223	0.00534439	0.0599447	0.0034	0.0045
SLITRK3	2	4	5	8	5	3	11	6	9	2	3	6	7	5	4	11	7	9	5.98	4	5	9	2.552	1.352	0.00539107	0.0602919	0.0017	0.0418
PFKM	110	157	72	122	109	96	123	118	153	105	122	90	108	105	114	126	135	155	117.54	106	109	139	1.292	0.369	0.00543627	0.0605767	0.0045	0.0051
TMTC4	243	360	188	305	295	236	301	262	294	231	280	234	269	283	280	307	299	297	275.76	248	277	301	1.203	0.267	0.00546803	0.0606795	0.003	0.004
XPO6	600	715	369	668	639	570	623	511	694	570	556	460	590	614	675	636	584	702	598.62	529	626	641	1.207	0.271	0.00546922	0.0606795	0.0051	0.0043
EXOC3-AS1	22	15	11	25	19	17	37	19	23	21	12	14	22	18	20	38	22	23	21.06	16	20	28	1.8	0.848	0.00549314	0.0608775	0.0189	0.0128
ANKRD52	90	124	81	135	114	96	102	108	136	86	97	101	119	110	114	104	123	137	110.06	95	114	121	1.293	0.371	0.00550812	0.0609655	0.0035	0.0053
LTBP1	95	151	83	119	116	88	141	110	129	90	118	103	105	111	104	144	126	130	114.69	104	107	133	1.278	0.353	0.0055282	0.0609655	0.0032	0.0052
RN7SL37P	24	31	19	22	25	20	39	21	55	23	24	24	19	24	24	40	24	56	28.58	24	22	40	1.701	0.766	0.00551513	0.0609655	0.0223	0.0102
RNF40	323	341	213	415	345	298	312	298	341	307	265	266	366	331	353	319	341	345	321.42	279	350	335	1.197	0.259	0.00551945	0.0609655	0.003	0.004
TRIOBP	227	265	172	271	267	218	261	204	258	216	206	214	239	256	258	266	233	261	239	212	251	253	1.199	0.262	0.00553491	0.0609674	0.0021	0.0041
L1TD1P1	1	7	0	5	3	1	5	9	11	1	5	0	4	3	1	5	10	11	4.6	2	3	9	3.454	1.788	0.00555103	0.0611011	0.0964	0.0499
SPTAN1	98	139	93	165	114	98	144	102	153	93	108	116	146	110	116	147	117	155	122.99	106	124	140	1.327	0.409	0.00556126	0.0611699	0.0073	0.005
GAD1	39	47	17	38	36	28	42	39	60	37	37	21	34	35	33	43	45	61	38.25	32	34	50	1.519	0.603	0.00558072	0.061296	0.0093	0.0086
PHKA2	72	73	49	100	72	74	78	64	103	68	57	61	88	69	88	80	73	104	76.49	62	82	86	1.387	0.472	0.00559955	0.0614589	0.0072	0.0063
CENATAC	168	182	124	188	156	128	194	144	197	160	142	155	166	150	152	198	165	199	165.03	152	156	187	1.241	0.311	0.00561159	0.0614797	0.0031	0.0045
TXN2P1	25	23	10	22	13	21	33	41	22	24	18	12	19	12	25	34	47	22	23.75	18	19	34	1.849	0.887	0.00561748	0.0614797	0.0337	0.0118
TMEM91	20	35	9	50	31	20	28	31	42	19	27	11	44	30	24	29	35	42	29.06	19	33	35	1.775	0.827	0.00572877	0.0623863	0.0273	0.01
FBH1	138	142	78	158	118	111	130	143	145	131	111	97	140	113	132	133	163	147	129.56	113	128	148	1.294	0.372	0.00573718	0.0624336	0.0053	0.0049
CSMD2	17	22	22	21	21	22	39	18	43	16	17	27	19	20	26	40	21	43	25.48	20	22	35	1.769	0.823	0.00577638	0.0627711	0.0256	0.0112
DDX50P1	30	34	23	40	27	36	43	39	37	29	26	29	35	26	43	44	45	37	34.83	28	35	42	1.507	0.592	0.00580708	0.0630601	0.0039	0.0091
GDI1	524	614	407	596	540	421	527	494	629	498	478	507	526	519	499	538	565	636	529.53	494	515	580	1.174	0.232	0.00585044	0.0633963	0.0032	0.0042
NOS1AP	165	137	134	215	159	130	187	164	183	157	107	167	190	153	154	191	187	185	165.61	144	166	188	1.326	0.407	0.00584955	0.0633963	0.0094	0.0045
PLXNB1	197	221	133	222	230	183	191	202	217	187	172	166	196	221	217	195	231	219	200.46	175	211	215	1.224	0.291	0.00587673	0.0636363	0.0029	0.0042
CCDC157	26	36	11	36	20	19	35	32	39	25	28	14	32	19	23	36	37	39	27.97	22	25	37	1.615	0.691	0.00589068	0.0637423	0.0115	0.0103
B4GALT6	39	60	26	51	52	43	56	45	58	37	47	32	45	50	51	57	51	59	47.71	39	49	56	1.405	0.491	0.00592182	0.0640162	0.0017	0.0077
RNF38	143	142	95	148	114	105	152	130	151	136	111	118	131	110	124	155	149	153	131.77	122	122	152	1.255	0.328	0.00592434	0.0640162	0.0028	0.0049
TRMT44	44	53	38	47	48	40	60	48	60	42	41	47	42	46	47	61	55	61	49.14	43	45	59	1.372	0.457	0.00600119	0.0646191	0.0001	0.0077
SUZ12P1	125	116	80	117	126	105	135	105	138	119	90	100	103	121	124	138	120	140	117.22	103	116	133	1.294	0.372	0.00601048	0.0646691	0.0046	0.0051
CCNB3	1	8	3	6	5	5	17	10	5	1	6	4	5	5	6	17	11	5	6.75	4	5	11	2.924	1.548	0.00604465	0.0649049	0.0798	0.0377
LOC105377134	12	24	13	24	25	17	30	25	20	11	19	16	21	24	20	31	29	20	21.23	15	22	27	1.687	0.754	0.00607448	0.0651647	0.0057	0.0127
AHI1	383	492	336	454	377	333	467	360	491	364	383	419	401	362	395	477	411	496	412.01	389	386	461	1.193	0.255	0.00609158	0.0652263	0.0038	0.0041
LRCH1	37	45	24	42	43	48	44	43	54	35	35	30	37	41	57	45	49	55	42.67	33	45	50	1.469	0.555	0.00610048	0.065264	0.005	0.0082
MRTFB	147	182	93	172	153	134	147	147	182	140	142	116	152	147	159	150	168	184	150.78	133	153	167	1.25	0.322	0.00610579	0.065264	0.0032	0.0046
RAD54L2	396	363	248	380	398	324	376	362	382	376	282	309	336	382	384	384	414	386	361.52	322	367	395	1.224	0.291	0.006178	0.0658758	0.0053	0.0041
CROCCP2	59	88	56	82	82	70	76	79	87	56	68	70	72	79	83	78	90	88	76.04	65	78	85	1.316	0.396	0.00618758	0.0659238	0.0016	0.0063
CRYBB3	4	3	2	11	6	7	5	7	11	4	2	2	10	6	8	5	8	11	6.29	3	8	8	2.744	1.456	0.00619969	0.0659238	0.0076	0.0399
ZSCAN23	69	82	61	111	75	71	109	76	80	66	64	76	98	72	84	111	87	81	82.07	69	85	93	1.372	0.456	0.0061913	0.0659238	0.0073	0.0061
ANKRD36C	344	457	262	417	351	286	375	357	396	327	356	327	368	337	339	383	408	400	360.53	337	348	397	1.175	0.233	0.00620466	0.0659309	0.0025	0.0041
LRP2	69	82	69	80	81	67	95	83	85	66	64	86	71	78	79	97	95	86	80.12	72	76	93	1.315	0.395	0.00623413	0.0661525	0.0025	0.0061
AKAP13	367	364	262	334	367	279	370	346	375	349	283	327	295	353	331	378	395	379	343.24	320	326	384	1.206	0.27	0.00627995	0.0665007	0.0041	0.004
PCDH7	261	295	221	287	261	223	321	250	282	248	230	276	253	251	264	328	286	285	268.91	251	256	300	1.203	0.267	0.00627721	0.0665007	0.0032	0.004
B3GALNT2	42	69	47	62	60	54	62	58	79	40	54	59	55	58	64	63	66	80	59.78	51	59	70	1.387	0.472	0.00630231	0.0666455	0.0046	0.007
ABCB6	68	94	62	100	66	59	100	76	95	65	73	77	88	63	70	102	87	96	80.19	72	74	95	1.333	0.414	0.00631926	0.0667462	0.0044	0.0061
TRPM3	65	82	60	73	64	50	94	65	89	62	64	75	64	61	59	96	74	90	71.76	67	61	87	1.319	0.399	0.00632053	0.0667462	0.0022	0.0064
BAIAP3	21	24	21	45	29	28	34	27	33	20	19	26	40	28	33	35	31	33	29.39	22	34	33	1.566	0.647	0.0063264	0.0667623	0.0028	0.0101
FAM168B	638	783	469	751	628	538	642	613	732	607	609	585	663	603	637	655	701	740	644.51	600	634	699	1.163	0.217	0.00637789	0.0671671	0.003	0.0044
ZNF124	145	149	91	155	130	124	135	134	176	138	116	113	137	125	147	138	153	178	138.31	122	136	156	1.275	0.351	0.00639591	0.0672943	0.0046	0.0048
RN7SL233P	10	15	11	16	11	10	30	14	18	10	12	14	14	11	12	31	16	18	15.14	12	12	22	1.883	0.913	0.00642491	0.0675231	0.0183	0.0173
GPR21	26	23	21	25	23	17	37	25	36	25	18	26	22	22	20	38	29	36	26.21	23	21	34	1.54	0.623	0.0064485	0.0677247	0.0018	0.0109
MEMO1	70	114	45	111	68	67	99	91	95	67	89	56	98	65	79	101	104	96	83.91	71	81	100	1.395	0.48	0.00649242	0.0679534	0.0106	0.006
MLXIP	293	299	179	271	265	226	270	277	299	279	233	223	239	255	268	276	317	302	265.62	245	254	298	1.214	0.279	0.00655936	0.0684207	0.0039	0.0041
LINC01122	7	9	5	10	12	6	17	11	11	7	7	6	9	12	7	17	13	11	9.82	7	9	14	2.031	1.022	0.00660295	0.0686886	0.0004	0.0265
RNU6-826P	9	11	13	17	12	12	24	14	18	9	9	16	15	12	14	25	16	18	14.75	11	14	20	1.853	0.89	0.00661007	0.068716	0.0089	0.018
CRYBA1	13	14	6	10	10	6	21	17	16	12	11	7	9	10	7	21	19	16	12.59	10	9	19	1.797	0.846	0.00662099	0.0687365	0.0003	0.0207
LOC105372976	4	4	2	3	3	2	9	7	8	4	3	2	3	3	2	9	8	8	4.73	3	3	8	2.587	1.371	0.0066192	0.0687365	0.0008	0.0499
TIAM2	89	131	68	126	121	64	132	86	141	85	102	85	111	116	76	135	98	143	105.58	91	101	125	1.379	0.464	0.00664406	0.0688828	0.0116	0.0053
ABCC5	198	248	158	223	206	177	228	210	215	188	193	197	197	198	210	233	240	217	208.1	193	202	230	1.193	0.255	0.00665439	0.0689412	0.0016	0.0042
FHIP2B	94	102	43	91	90	75	102	90	94	89	79	54	80	86	89	104	103	95	86.67	74	85	101	1.33	0.411	0.00666457	0.0689556	0.005	0.0059
ADGRB3	75	81	54	69	76	64	90	68	92	71	63	67	61	73	76	92	78	93	74.89	67	70	88	1.312	0.392	0.00670958	0.0690504	0.002	0.0063
ERO1B	20	16	12	27	29	28	28	24	21	19	12	15	24	28	33	29	27	21	23.17	15	28	26	1.672	0.742	0.0067376	0.0690504	0.004	0.012
KDM5B	634	637	456	679	609	486	659	573	619	603	496	569	600	585	576	673	655	626	597.87	556	587	651	1.175	0.233	0.00675024	0.0690504	0.0036	0.0043
LOC107985541	1	4	5	5	1	4	7	8	10	1	3	6	4	1	5	7	9	10	5.2	3	3	9	2.684	1.424	0.00674642	0.0690504	0.0191	0.0474
LOC112268021	3	7	5	15	8	11	12	8	11	3	5	6	13	8	13	12	9	11	9	5	11	11	2.248	1.169	0.00670793	0.0690504	0.0005	0.029
MAST1	96	83	46	89	96	75	89	93	94	91	65	57	79	92	89	91	106	95	85.01	71	87	97	1.357	0.441	0.00668949	0.0690504	0.007	0.0059
NTAN1P2	15	17	19	23	27	17	32	22	24	14	13	24	20	26	20	33	25	24	22.18	17	22	27	1.674	0.743	0.00673997	0.0690504	0.0072	0.0124
SLC7A6OS	177	195	132	200	173	146	186	189	182	168	152	165	177	166	173	190	216	184	176.7	162	172	197	1.219	0.286	0.00676028	0.0691071	0.0023	0.0044
MMADHCP2	9	18	8	18	3	14	25	16	25	9	14	10	16	3	17	26	18	25	15.22	11	12	23	2.083	1.058	0.00677252	0.0691862	0.0478	0.0172
BRWD3	111	137	70	138	106	94	129	117	118	106	107	87	122	102	111	132	134	119	113.24	100	112	128	1.268	0.342	0.00680448	0.0692819	0.0027	0.0052
SHISAL1	60	65	51	81	71	49	65	71	79	57	51	64	72	68	58	66	81	80	66.26	57	66	76	1.345	0.428	0.00680074	0.0692819	0.0026	0.0067
KLHDC10	607	771	478	694	658	548	650	579	715	577	600	596	613	632	649	664	662	723	635.05	591	631	683	1.156	0.209	0.00681399	0.0693328	0.0027	0.0044
RPS20P16	13	8	6	16	12	7	15	16	16	12	6	7	14	12	8	15	18	16	12.2	8	11	16	1.908	0.932	0.00681865	0.0693342	0.0033	0.0214
APC2	1631	1853	1080	1869	1829	1486	1490	1588	1744	1551	1442	1347	1650	1757	1761	1521	1815	1763	1622.93	1447	1723	1700	1.174	0.231	0.00683648	0.0693357	0.0046	0.0048
EFCAB5	4	2	2	3	4	1	9	4	8	4	2	2	3	4	1	9	5	8	4.15	3	3	7	2.808	1.489	0.00683237	0.0693357	0.0021	0.0544
KLHL25	89	117	88	99	118	90	124	97	127	85	91	110	87	113	107	127	111	128	106.52	95	102	122	1.299	0.377	0.00684495	0.0693357	0.0046	0.0054
LOC107985002	18	30	7	26	28	20	30	26	26	17	23	9	23	27	24	31	30	26	23.26	16	25	29	1.654	0.726	0.00685121	0.0693357	0.0078	0.0117
MAST2	171	212	120	211	205	173	180	186	187	163	165	150	186	197	205	184	213	189	183.42	159	196	195	1.217	0.283	0.0068442	0.0693357	0.0022	0.0043
NCOA2	119	141	83	133	110	111	148	104	143	113	110	103	117	106	132	151	119	145	121.72	109	118	138	1.27	0.345	0.00686045	0.0693357	0.0036	0.005
CBX1P2	5	3	11	5	11	7	24	11	13	5	2	14	4	11	8	25	13	13	10.48	7	8	17	2.608	1.383	0.00687828	0.0693544	0.0886	0.0258
XKR7	31	43	27	35	30	24	52	42	38	29	33	34	31	29	28	53	48	38	36.03	32	29	46	1.441	0.527	0.00692508	0.0697234	0.0017	0.0089
LOC107985635	4	6	4	7	5	6	16	7	8	4	5	5	6	5	7	16	8	8	7.11	5	6	11	2.401	1.264	0.0069328	0.0697459	0.0193	0.0361
LOC107985664	3	9	3	11	11	2	15	8	11	3	7	4	10	11	2	15	9	11	7.98	5	8	12	2.481	1.311	0.00694832	0.0697742	0.0411	0.0317
BCAR1	118	142	86	132	131	99	148	118	124	112	111	107	117	126	117	151	135	125	122.33	110	120	137	1.244	0.315	0.00703591	0.0704694	0.0017	0.005
BCL2L15	1	3	3	2	4	2	10	5	5	1	2	4	2	4	2	10	6	5	4	2	3	7	3.033	1.601	0.0070587	0.0706054	0.0184	0.0564
VAMP2	182	184	104	182	204	178	176	195	176	173	143	130	161	196	211	180	223	178	177.1	149	189	194	1.293	0.371	0.0071244	0.0711698	0.0077	0.0044
HARS1	93	94	74	121	94	89	98	101	108	88	73	92	107	90	105	100	115	109	97.9	84	101	108	1.294	0.372	0.00714282	0.0712611	0.0031	0.0056
CDKN2D	150	196	91	172	156	112	185	137	173	143	153	113	152	150	133	189	157	175	151.49	136	145	174	1.258	0.332	0.00715027	0.071289	0.0045	0.0046
TBC1D22B	44	70	35	70	76	49	65	53	67	42	54	44	62	73	58	66	61	68	58.61	47	64	65	1.372	0.456	0.00717496	0.0714423	0.0028	0.0071
ATP6V0A1	287	331	187	350	306	271	306	252	306	273	258	233	309	294	321	312	288	309	288.61	255	308	303	1.187	0.247	0.00721634	0.0716896	0.0025	0.004
FGF3	43	52	40	63	54	47	76	47	52	41	40	50	56	52	56	78	54	53	53.14	44	55	62	1.423	0.509	0.00722315	0.0716896	0.0064	0.0074
KCND2	6	4	5	10	9	11	17	7	9	6	3	6	9	9	13	17	8	9	8.89	5	10	11	2.373	1.247	0.00725447	0.0717061	0.0252	0.0297
PIGG	44	41	31	43	55	33	52	50	49	42	32	39	38	53	39	53	57	50	44.67	38	43	53	1.433	0.519	0.00725617	0.0717061	0.0044	0.008
VSTM2A	2	3	4	6	12	7	3	11	12	2	2	5	5	12	8	3	13	12	6.9	3	8	9	3.076	1.621	0.00727903	0.0718669	0.0747	0.0376
PLXNA2	183	153	81	201	155	117	210	137	172	174	119	101	177	149	139	214	157	174	155.99	131	155	182	1.377	0.462	0.00733412	0.0722766	0.0148	0.0045
POM121C	115	115	94	116	110	101	108	126	159	109	89	117	102	106	120	110	144	161	117.64	105	109	138	1.326	0.407	0.00737821	0.0726645	0.0082	0.0051
GLG1	508	603	412	558	550	458	581	492	538	483	469	514	493	528	543	593	562	544	525.44	489	521	566	1.163	0.218	0.00742613	0.0730427	0.0028	0.0042
FAM110A	74	79	54	92	93	56	74	94	86	70	61	67	81	89	66	76	107	87	78.45	66	79	90	1.354	0.437	0.00743704	0.073077	0.0061	0.0062
ENOX1	38	51	36	55	45	33	58	58	45	36	40	45	49	43	39	59	66	45	46.95	40	44	57	1.42	0.506	0.00747603	0.0732986	0.0047	0.0078
MRAS	148	191	125	159	180	123	163	159	203	141	149	156	140	173	146	166	182	205	161.95	149	153	184	1.247	0.318	0.00747259	0.0732986	0.0041	0.0045
C10orf67	2	5	2	4	6	6	10	3	11	2	4	2	4	6	7	10	3	11	5.49	3	6	8	2.86	1.516	0.00757875	0.0737735	0.0387	0.0445
LOC105378798	9	7	7	19	4	4	21	18	12	9	5	9	17	4	5	21	21	12	11.36	8	9	18	2.402	1.264	0.00756876	0.0737735	0.0739	0.0231
XRCC2	124	175	105	132	149	100	142	137	187	118	136	131	117	143	118	145	157	189	139.31	128	126	164	1.274	0.349	0.00757431	0.0737735	0.0054	0.0048
KCNMA1	60	65	48	94	66	43	91	55	80	57	51	60	83	63	51	93	63	81	66.83	56	66	79	1.429	0.515	0.00763388	0.0741356	0.0116	0.0066
LOC112268100	12	4	5	8	5	8	17	11	14	11	3	6	7	5	9	17	13	14	9.58	7	7	15	2.167	1.116	0.00766427	0.0743366	0.0276	0.0277
FBN3	73	100	54	91	90	67	89	79	94	69	78	67	80	86	79	91	90	95	81.88	71	82	92	1.274	0.349	0.00768483	0.074442	0.0001	0.006
ETV1	313	319	215	290	307	237	356	267	310	298	248	268	256	295	281	363	305	313	291.96	271	277	327	1.21	0.275	0.00777031	0.0748434	0.0043	0.004
LOC105369250	14	10	8	18	18	9	29	12	17	13	8	10	16	17	11	30	14	17	15.05	10	15	20	1.972	0.98	0.0077394	0.0748434	0.0288	0.0173
MAP1LC3B	334	384	227	332	283	267	318	338	362	318	299	283	293	272	316	325	386	366	317.52	300	294	359	1.193	0.255	0.00777505	0.0748434	0.0035	0.004
NOL4	141	161	122	147	130	110	151	164	162	134	125	152	130	125	130	154	187	164	144.65	137	128	168	1.238	0.308	0.0077544	0.0748434	0.0029	0.0047
PDYN	2	2	2	6	2	2	12	2	7	2	2	2	5	2	2	12	2	7	4.13	2	3	7	3.631	1.86	0.00776181	0.0748434	0.0999	0.0545
ZNF382	37	53	35	54	56	36	55	40	66	35	41	44	48	54	43	56	46	67	48.09	40	48	56	1.418	0.504	0.00775526	0.0748434	0.0047	0.0077
TUB	146	144	99	152	163	109	146	144	152	139	112	123	134	157	129	149	165	154	140.17	125	140	156	1.252	0.324	0.0078828	0.0756433	0.0035	0.0047
LOC101930053	11	16	10	30	19	20	25	16	18	10	12	12	26	18	24	26	18	18	18.42	11	23	21	1.752	0.809	0.00788776	0.0756436	0.0038	0.0144
WDR17	14	12	10	20	15	16	21	17	19	13	9	12	18	14	19	21	19	19	16.25	11	17	20	1.74	0.799	0.00790789	0.0757893	0.0003	0.0163
LOC105376577	17	25	9	26	18	31	31	22	27	16	19	11	23	17	37	32	25	27	23.1	15	26	28	1.739	0.799	0.00791985	0.0758565	0.0186	0.0119
AXIN1	117	144	60	114	111	85	122	112	137	111	112	75	101	107	101	125	128	139	110.8	99	103	131	1.286	0.363	0.00792558	0.0758641	0.0048	0.0052
ZNF235	6	4	5	21	16	7	9	10	13	6	3	6	19	15	8	9	11	13	10.11	5	14	11	2.311	1.208	0.00796827	0.0761302	0.0175	0.0256
CEP164	102	107	68	120	110	91	111	87	120	97	83	85	106	106	108	113	99	121	102.06	88	107	111	1.266	0.34	0.00801166	0.076402	0.0017	0.0055
MRPS10	223	284	175	277	270	232	239	216	288	212	221	218	245	259	275	244	247	291	245.79	217	260	261	1.202	0.265	0.00804815	0.0764649	0.003	0.0041
KAZN	120	153	82	157	150	128	151	120	128	114	119	102	139	144	152	154	137	129	132.28	112	145	140	1.243	0.314	0.00809301	0.0768435	0.0021	0.0049
NPDC1	153	181	99	203	171	112	168	148	172	145	141	123	179	164	133	172	169	174	155.61	136	159	172	1.248	0.319	0.00810287	0.0768896	0.0039	0.0045
ZNF738	135	155	102	152	145	116	161	139	136	128	121	127	134	139	137	164	159	137	138.65	125	137	153	1.227	0.295	0.00811694	0.0769483	0.0017	0.0048
ALMS1-IT1	16	8	5	10	16	15	20	20	14	15	6	6	9	15	18	20	23	14	14.12	9	14	19	2.044	1.031	0.0081516	0.0771611	0.0347	0.0188
LYPD1	148	152	90	166	143	120	149	144	144	141	118	112	147	137	142	152	165	146	139.96	124	142	154	1.238	0.308	0.00817641	0.0772529	0.0025	0.0047
KDM1B	17	21	17	31	34	20	27	27	25	16	16	21	27	33	24	28	31	25	24.57	18	28	28	1.581	0.661	0.00819799	0.0774092	0.0002	0.0114
RNU6-598P	3	3	1	7	7	7	4	7	8	3	2	1	6	7	8	4	8	8	5.31	2	7	7	2.89	1.531	0.00823137	0.0775812	0.0007	0.0459
ZNF418	38	42	18	48	42	38	38	51	42	36	33	22	42	40	45	39	58	42	39.84	30	42	46	1.483	0.568	0.00824236	0.0776371	0.007	0.0084
CNNM3	101	128	94	151	141	87	110	139	137	96	100	117	133	135	103	112	159	139	121.6	104	124	137	1.315	0.395	0.00824902	0.0776522	0.0076	0.005
TNIK	138	179	100	158	163	127	157	146	156	131	139	125	140	157	150	160	167	158	147.4	132	149	162	1.217	0.283	0.00826117	0.077683	0.0014	0.0046
LOC105378419	6	15	9	9	15	5	30	17	12	6	12	11	8	14	6	31	19	12	13.23	10	9	21	2.16	1.111	0.00829281	0.0779209	0.0566	0.0198
CKMT2-AS1	30	30	21	39	39	32	41	30	37	29	23	26	34	37	38	42	34	37	33.49	26	36	38	1.469	0.555	0.00831696	0.0780523	0.0001	0.0093
TMEM161B	253	334	196	307	239	210	308	247	288	241	260	244	271	230	249	314	282	291	264.69	248	250	296	1.19	0.251	0.00835245	0.0782418	0.0028	0.0041
LRRC3B	41	52	22	51	44	24	53	53	45	39	40	27	45	42	28	54	61	45	42.53	35	38	53	1.459	0.545	0.00843548	0.0789714	0.0081	0.0081
FGF18	0	2	1	5	0	2	5	3	5	0	2	1	4	0	2	5	3	5	2.58	1	2	4	4.347	2.12	0.00850445	0.07952	0.0482	0.0715
NUP214	409	446	282	468	450	426	421	403	402	389	347	352	413	432	505	430	461	406	414.95	363	450	432	1.191	0.252	0.00851144	0.0795369	0.0041	0.0041
YAP1	73	93	51	88	80	65	86	73	92	69	72	64	78	77	77	88	83	93	77.91	68	77	88	1.276	0.352	0.00851678	0.0795384	0.0001	0.0062
ASLP1	2	9	3	12	12	7	9	11	9	2	7	4	11	12	8	9	13	9	8.21	4	10	10	2.252	1.171	0.00857345	0.0800188	0.0005	0.0312
DIXDC1	159	173	95	158	160	129	152	165	162	151	135	118	140	154	153	155	189	164	150.87	135	149	169	1.243	0.314	0.0086232	0.0803366	0.0036	0.0046
ING5	116	129	76	139	137	104	116	112	133	110	100	95	123	132	123	118	128	134	118.21	102	126	127	1.242	0.312	0.00868138	0.0806338	0.0014	0.0051
KRTCAP3	4	6	1	3	8	1	8	6	15	4	5	1	3	8	1	8	7	15	5.71	3	4	10	2.874	1.523	0.00883327	0.0819454	0.0813	0.0424
PDE4D	171	178	108	183	179	119	163	162	186	163	139	135	162	172	141	166	185	188	161.1	146	158	180	1.235	0.304	0.00889191	0.0822408	0.0035	0.0045
PTPRM	69	81	41	77	70	66	72	68	87	66	63	51	68	67	78	74	78	88	70.26	60	71	80	1.313	0.393	0.00891542	0.082359	0.0019	0.0065
BIN3	93	98	58	92	78	67	88	105	99	88	76	72	81	75	79	90	120	100	86.94	79	78	103	1.297	0.375	0.00893784	0.0824832	0.0037	0.0059
STRN4	72	116	71	126	82	92	109	89	114	68	90	89	111	79	109	111	102	115	97.17	82	100	109	1.329	0.411	0.00893962	0.0824832	0.0072	0.0056
SLC44A5	141	147	97	136	133	113	174	120	145	134	114	121	120	128	134	178	137	147	134.72	123	127	154	1.255	0.327	0.00895402	0.0825168	0.004	0.0048
SNHG19	364	497	289	456	382	353	406	383	424	346	387	360	403	367	418	414	438	429	395.76	364	396	427	1.168	0.224	0.00904002	0.0831595	0.0028	0.0041
SBK1	867	919	621	926	887	647	865	745	938	824	715	774	818	852	767	883	851	948	825.87	771	812	894	1.162	0.216	0.00909155	0.0835788	0.0037	0.0045
SPRED2	27	39	29	49	41	28	44	37	42	26	30	36	43	39	33	45	42	42	37.52	31	38	43	1.427	0.513	0.00909649	0.0835788	0.0004	0.0087
EGR1	31	22	14	42	23	28	38	27	34	29	17	17	37	22	33	39	31	34	28.94	21	31	35	1.623	0.699	0.00911918	0.0837108	0.0151	0.0101
SST	22	30	17	27	33	38	30	27	45	21	23	21	24	32	45	31	31	45	30.33	22	34	36	1.628	0.703	0.00914818	0.0837527	0.0169	0.0099
CDCA5	84	114	73	90	93	73	111	86	112	80	89	91	79	89	86	113	98	113	93.3	87	85	108	1.258	0.331	0.00917704	0.0839169	0.0013	0.0057
CLVS1	18	20	8	16	17	20	24	23	22	17	16	10	14	16	24	25	26	22	18.87	14	18	24	1.653	0.725	0.00921326	0.0841283	0.0034	0.0141
HELZ	190	207	137	185	173	136	221	162	204	181	161	171	163	166	161	226	185	206	180.03	171	163	206	1.21	0.275	0.00922209	0.0841283	0.0027	0.0043
TBC1D17	101	99	45	86	79	73	88	101	108	96	77	56	76	76	86	90	115	109	86.88	76	79	105	1.35	0.433	0.00922192	0.0841283	0.0087	0.0059
TMEM94	121	165	109	165	146	125	129	146	174	115	128	136	146	140	148	132	167	176	143.1	126	145	158	1.254	0.326	0.00921161	0.0841283	0.0041	0.0047
FBXL17	204	316	153	227	249	211	233	236	282	194	246	191	200	239	250	238	270	285	234.77	210	230	264	1.246	0.318	0.00928095	0.0845145	0.0065	0.0041
SLC22A5	7	6	6	13	4	10	13	10	14	7	5	7	11	4	12	13	11	14	9.43	6	9	13	2.118	1.083	0.00931225	0.0846129	0.0152	0.028
CASZ1	9	12	9	19	11	19	21	8	29	9	9	11	17	11	23	21	9	29	15.43	10	17	20	2.089	1.063	0.00933028	0.0847123	0.049	0.0171
KRT18P11	2	2	1	6	2	6	4	9	4	2	2	1	5	2	7	4	10	4	4.16	2	5	6	3.581	1.84	0.00935816	0.0849152	0.0631	0.0554
ZMYM1	34	33	20	41	29	34	39	37	39	32	26	25	36	28	40	40	42	39	34.31	28	35	40	1.457	0.543	0.00939459	0.0851954	0.0018	0.0092
LRP1	111	165	105	165	139	112	135	152	145	106	128	131	146	134	133	138	174	147	137.21	122	138	153	1.254	0.326	0.00948858	0.0858812	0.004	0.0048
SRGAP2	154	193	107	219	186	119	167	173	172	146	150	133	193	179	141	170	198	174	165.02	143	171	181	1.251	0.323	0.0094816	0.0858812	0.0049	0.0045
WDR33	260	328	204	292	252	215	319	244	284	247	255	254	258	242	255	326	279	287	267.01	252	252	297	1.18	0.238	0.0094926	0.0858812	0.0024	0.0041
IKZF4	276	285	166	263	301	247	305	241	265	262	222	207	232	289	293	311	275	268	262.21	230	271	285	1.233	0.303	0.00951914	0.0860705	0.0059	0.0041
RNF44	222	277	184	273	242	191	275	234	230	211	216	229	241	232	226	281	267	233	237.4	219	233	260	1.193	0.254	0.00956443	0.0864237	0.0027	0.0041
UBE2E2	123	136	83	172	118	151	131	136	138	117	106	103	152	113	179	134	155	140	133.23	109	148	143	1.31	0.389	0.00966276	0.0870983	0.0082	0.0048
LOC100126822	2	3	1	5	2	1	9	3	6	2	2	1	4	2	1	9	3	6	3.52	2	2	6	3.17	1.664	0.00971156	0.0874496	0.032	0.0597
LOC105374997	131	152	79	167	142	97	169	115	136	125	118	98	147	136	115	173	131	137	131.29	114	133	147	1.285	0.362	0.00971986	0.087473	0.0064	0.0049
PARP6	306	358	214	355	316	267	309	290	326	291	279	267	313	304	316	315	331	330	305.13	279	311	325	1.164	0.219	0.00976349	0.0877114	0.0018	0.004
CHP1	138	166	110	166	171	119	148	140	170	131	129	137	147	164	141	151	160	172	148.04	132	151	161	1.22	0.286	0.00978416	0.0878456	0.002	0.0046
ZNF580	64	94	54	122	117	64	92	80	84	61	73	67	108	112	76	94	91	85	85.28	67	99	90	1.336	0.417	0.00981666	0.088003	0.0059	0.0059
LOC107986348	3	1	0	4	1	6	9	6	2	3	1	0	4	1	7	9	7	2	3.7	1	4	6	4.399	2.137	0.00983762	0.0881193	0.1591	0.0597
FAM86B3P	11	11	8	21	19	13	18	18	13	10	9	10	19	18	15	18	21	13	14.81	10	17	17	1.793	0.842	0.00986223	0.0882517	0.0003	0.0177
FICD	25	22	15	26	31	19	28	31	28	24	17	19	23	30	23	29	35	28	25.24	20	25	31	1.545	0.628	0.0098639	0.0882517	0.0023	0.0112
ASXL3	139	161	102	179	119	139	181	144	143	132	125	127	158	114	165	185	165	145	146.18	128	146	165	1.284	0.361	0.00993843	0.088734	0.0072	0.0047
DLX2	379	452	286	431	390	306	385	380	405	360	352	357	381	375	363	393	434	409	380.36	356	373	412	1.157	0.21	0.00993836	0.088734	0.0021	0.0041
KRT8P48	2	4	2	3	4	7	6	5	10	2	3	2	3	4	8	6	6	10	4.92	2	5	7	2.809	1.49	0.00999197	0.0890341	0.024	0.049
MAN2B2	104	92	76	130	107	94	109	112	101	99	72	95	115	103	111	111	128	102	103.95	89	110	114	1.3	0.378	0.00998568	0.0890341	0.0054	0.0054
PRMT9	32	37	32	43	37	31	44	44	41	30	29	40	38	36	37	45	50	41	38.45	33	37	45	1.408	0.494	0.00998958	0.0890341	0.0004	0.0086
ATF7	34	36	20	30	42	21	51	29	45	32	28	25	26	40	25	52	33	45	34.19	28	30	43	1.529	0.613	0.0100771	0.089533	0.0126	0.0091
INPP5E	18	23	15	27	15	21	29	22	29	17	18	19	24	14	25	30	25	29	22.32	18	21	28	1.572	0.653	0.0101192	0.089615	0.0022	0.0123
LOC107986977	12	10	3	8	3	10	13	18	16	11	8	4	7	3	12	13	21	16	10.53	8	7	17	2.08	1.057	0.0101214	0.089615	0.0358	0.0251
MAFG	169	207	120	216	194	156	194	142	215	161	161	150	191	186	185	198	162	217	179	157	187	192	1.225	0.293	0.0101048	0.089615	0.0036	0.0043
RTL5	301	331	247	370	357	278	316	283	346	286	258	308	327	343	329	323	323	350	316.29	284	333	332	1.179	0.237	0.0101202	0.089615	0.0028	0.004
SLC35E1P1	16	21	17	20	20	14	29	20	28	15	16	21	18	19	17	30	23	28	20.78	17	18	27	1.57	0.65	0.0100962	0.089615	0.0002	0.013
GABBR2	50	50	33	71	58	50	66	48	51	48	39	41	63	56	59	67	55	52	53.23	43	59	58	1.367	0.452	0.0101337	0.089672	0.0021	0.0074
MTSS2	508	531	311	482	452	399	487	446	499	483	413	388	426	434	473	497	510	504	458.65	428	444	504	1.174	0.231	0.0101726	0.0898607	0.0037	0.0042
USP32	154	179	94	149	157	114	159	148	164	146	139	117	132	151	135	162	169	166	146.4	134	139	166	1.221	0.288	0.0102057	0.0900209	0.0024	0.0047
CEP43	80	97	57	105	85	71	103	75	92	76	75	71	93	82	84	105	86	93	85	74	86	95	1.273	0.348	0.0102351	0.0901533	0.0014	0.0059
FBXW4P1	21	21	6	28	18	21	28	24	21	20	16	7	25	17	25	29	27	21	20.88	14	22	26	1.685	0.752	0.0102737	0.0903377	0.0119	0.0129
MAGI1	1052	1380	862	1313	1152	909	1131	1063	1199	1000	1074	1075	1159	1107	1077	1155	1215	1212	1119.29	1050	1114	1194	1.138	0.186	0.0103081	0.0904903	0.0029	0.0047
PDXDC2P	9	11	7	14	7	16	21	16	12	9	9	9	12	7	19	21	18	12	12.86	9	13	17	1.99	0.993	0.010303	0.0904903	0.027	0.0206
RNU6-482P	7	11	8	9	14	9	20	11	14	7	9	10	8	13	11	20	13	14	11.6	9	11	16	1.895	0.922	0.0103087	0.0904903	0.0075	0.0227
RNU6-977P	2	4	1	5	5	5	9	7	3	2	3	1	4	5	6	9	8	3	4.62	2	5	7	2.899	1.536	0.0103466	0.0907189	0.0168	0.0507
CCT4P2	4	4	3	7	3	2	9	13	5	4	3	4	6	3	2	9	15	5	5.69	4	4	10	2.662	1.413	0.0103604	0.0907641	0.052	0.0437
MCTP1	13	13	16	10	12	8	21	28	19	12	10	20	9	12	9	21	32	19	16.1	14	10	24	1.767	0.821	0.0103636	0.0907641	0.0185	0.0167
AARS2	107	121	98	127	124	117	139	105	133	102	94	122	112	119	139	142	120	134	120.48	106	123	132	1.267	0.341	0.0103956	0.0909234	0.0042	0.0051
MAP3K12	93	111	66	120	116	69	102	101	108	88	86	82	106	111	82	104	115	109	98.33	85	100	109	1.272	0.348	0.0103995	0.0909234	0.0029	0.0055
LOC399975	14	8	8	13	13	25	19	17	20	13	6	10	11	12	30	19	19	20	15.79	10	18	19	2.027	1.019	0.0104062	0.09093	0.0416	0.017
CHPT1	68	68	50	81	76	59	79	65	74	65	53	62	72	73	70	81	74	75	69.34	60	72	77	1.293	0.371	0.0104614	0.0913599	0.0003	0.0066
AUH	32	47	30	51	30	21	48	41	56	30	37	37	45	29	25	49	47	57	39.51	35	33	51	1.465	0.551	0.010479	0.0914618	0.0096	0.0085
RTTN	52	43	25	53	44	35	63	39	55	49	33	31	47	42	41	64	45	56	45.46	38	43	55	1.44	0.526	0.0105904	0.0922246	0.0087	0.0079
RGS6	82	82	59	80	67	45	90	83	87	78	64	74	71	64	53	92	95	88	75.37	72	63	92	1.285	0.362	0.0107064	0.0930231	0.002	0.0063
PCNX2	335	358	216	413	370	306	322	341	315	318	279	269	365	355	363	329	390	318	331.78	289	361	346	1.192	0.253	0.0107362	0.0931765	0.0039	0.004
ZNF559	37	50	27	48	43	30	61	33	54	35	39	34	42	41	36	62	38	55	42.4	36	40	52	1.431	0.517	0.0107797	0.0935016	0.0066	0.0082
MTSS1	199	180	146	234	205	155	208	189	195	189	140	182	207	197	184	212	216	197	191.56	170	196	208	1.234	0.304	0.0108177	0.0935668	0.0048	0.0043
CEP170B	394	316	182	384	341	350	375	329	342	375	246	227	339	328	415	383	376	346	337.04	283	361	368	1.3	0.379	0.0108552	0.0937436	0.0128	0.004
GRM4	16	21	11	25	23	14	30	16	25	15	16	14	22	22	17	31	18	25	20.02	15	20	25	1.628	0.703	0.0108626	0.0937436	0.0042	0.0133
BCLAF3	87	129	65	102	100	63	109	97	116	83	100	81	90	96	75	111	111	117	96.04	88	87	113	1.269	0.344	0.0108892	0.093815	0.0032	0.0056
PPM1K	137	174	90	142	134	116	141	124	200	130	135	112	125	129	137	144	142	202	139.7	126	130	163	1.285	0.361	0.0109049	0.0938973	0.0075	0.0047
RUNDC3B	98	92	57	123	106	70	109	84	99	93	72	71	109	102	83	111	96	100	92.95	79	98	102	1.303	0.382	0.0109561	0.0941798	0.005	0.0057
ZNF33A	350	419	309	439	334	320	481	311	424	333	326	385	388	321	379	491	355	429	378.54	348	363	425	1.228	0.296	0.0110248	0.0944003	0.0071	0.0041
ARMC2	12	16	15	24	21	19	25	20	19	11	12	19	21	20	23	26	23	19	19.34	14	21	23	1.637	0.711	0.0110585	0.0946357	0.0002	0.0139
SKI	650	680	426	715	685	563	620	597	627	618	529	531	631	658	667	633	682	634	620.43	559	652	650	1.16	0.214	0.0111122	0.0949361	0.0034	0.0043
KRT18P18	1	4	1	6	6	1	7	4	6	1	3	1	5	6	1	7	5	6	3.93	2	4	6	3	1.585	0.011148	0.0950854	0.008	0.0555
ECE1	186	207	158	251	173	170	197	201	224	177	161	197	222	166	201	201	230	226	197.94	178	196	219	1.237	0.307	0.0112479	0.0957759	0.0054	0.0042
JUP	117	115	80	152	121	97	130	110	116	111	89	100	134	116	115	133	126	117	115.73	100	122	125	1.257	0.329	0.0112636	0.095856	0.0032	0.0051
MDGA2	32	41	21	43	31	24	60	48	27	30	32	26	38	30	28	61	55	27	36.46	29	32	48	1.598	0.677	0.0112808	0.0959492	0.0247	0.0088
RNU1-33P	4	0	2	3	6	4	6	6	5	4	0	2	3	6	5	6	7	5	4.17	2	5	6	2.992	1.581	0.0113385	0.0962268	0.0081	0.0554
RPL32P32	12	6	8	20	5	14	17	14	20	11	5	10	18	5	17	17	16	20	13.19	9	13	18	2.111	1.078	0.0113791	0.0963019	0.0493	0.0201
ZNF211	61	92	49	67	66	64	78	76	83	58	72	61	59	63	76	80	87	84	71.05	64	66	84	1.297	0.375	0.0113581	0.0963019	0.0021	0.0065
KIFC3	35	24	24	36	36	33	50	30	37	33	19	30	32	35	39	51	34	37	34.45	27	35	41	1.537	0.62	0.0114003	0.0963247	0.0129	0.0092
RPL34P22	2	3	4	3	5	4	7	10	5	2	2	5	3	5	5	7	11	5	5	3	4	8	2.624	1.392	0.0114577	0.0966506	0.0175	0.049
RASA2	59	80	54	70	67	58	91	61	77	56	62	67	62	64	69	93	70	78	69	62	65	80	1.307	0.386	0.0114818	0.0968004	0.0026	0.0066
IGL	120	155	84	131	127	96	147	114	136	114	121	105	116	122	114	150	130	137	123.19	113	117	139	1.222	0.289	0.0116535	0.0979252	0.0015	0.005
PPP1R14BP3	24	32	16	37	32	20	37	34	27	23	25	20	33	31	24	38	39	27	28.75	23	29	35	1.502	0.587	0.0116518	0.0979252	0.0037	0.0102
CFAP298-TCP10L	36	22	21	28	39	26	34	38	41	34	17	26	25	37	31	35	43	41	32.23	26	31	40	1.564	0.645	0.0116719	0.0980258	0.0155	0.0095
GLYR1	164	190	119	196	188	161	178	148	188	156	148	148	173	181	191	182	169	190	170.83	151	182	180	1.199	0.261	0.0117113	0.0982496	0.0016	0.0044
MAMDC4	26	22	18	27	35	18	25	32	38	25	17	22	24	34	21	26	37	38	27.06	21	26	34	1.58	0.66	0.0117433	0.0984103	0.0118	0.0106
PITPNM2	26	22	11	30	33	21	24	30	30	25	17	14	26	32	25	25	34	30	25.3	19	28	30	1.57	0.651	0.0117428	0.0984103	0.006	0.0111
ZNF562	215	218	168	227	205	173	220	203	232	204	170	209	200	197	205	225	232	235	208.56	194	201	231	1.196	0.258	0.0118577	0.0991521	0.0028	0.0042
LNPEP	81	85	71	79	81	66	96	76	106	77	66	89	70	78	78	98	87	107	83.28	77	75	97	1.287	0.364	0.0118718	0.0992164	0.0034	0.006
NCKIPSD	68	57	24	68	57	53	62	62	66	65	44	30	60	55	63	63	71	67	57.49	46	59	67	1.417	0.503	0.0119149	0.0995222	0.011	0.0071
SNORD116@	22	26	19	33	20	21	39	20	37	21	20	24	29	19	25	40	23	37	26.46	22	24	33	1.57	0.651	0.0119701	0.0998199	0.0112	0.0108

## Sheet: ENTA11sAD.down
Id	AD1	AD2	AD3	BDNF1	BDNF2	BDNF3	ENTA1	ENTA2	ENTA3	norm.AD1	norm.AD2	norm.AD3	norm.BDNF1	norm.BDNF2	norm.BDNF3	norm.ENTA1	norm.ENTA2	norm.ENTA3	baseMean	AD	BDNF	ENTA11	FC	log2FoldChange	pvalue	padj	tagwise.dispersion	trended.dispersion
TRIAP1	1335	1691	1111	1503	1178	1065	716	758	823	1269	1316	1385	1327	1132	1262	731	866	832	1124.48	1323	1240	810	0.612	-0.708	7.79348e-16	2.98958e-12	0.0045	0.0047
INSIG1	744	995	595	692	580	402	430	379	474	707	774	742	611	557	476	439	433	479	579.93	741	548	450	0.608	-0.718	1.66792e-14	3.49425e-11	0.0045	0.0043
RPS24P19	556	810	567	550	552	406	375	307	302	529	630	707	486	530	481	383	351	305	489.1	622	499	346	0.558	-0.841	1.82182e-14	3.49425e-11	0.0064	0.0042
GNPDA1	690	782	521	596	474	380	431	369	421	656	609	650	526	455	450	440	422	426	514.82	638	477	429	0.674	-0.57	2.30223e-11	2.35503e-08	0.0032	0.0042
RPS27L	824	1058	689	814	672	606	548	514	580	783	823	859	719	646	718	559	587	586	697.93	822	694	577	0.704	-0.507	1.85937e-10	1.29683e-07	0.0031	0.0044
SUMO3	3641	4469	3084	3810	3330	2718	2410	2422	2453	3462	3478	3845	3364	3199	3220	2460	2768	2480	3141.83	3595	3261	2569	0.715	-0.484	2.80094e-10	1.7191e-07	0.0039	0.0051
RPL36A	482	623	370	426	346	319	256	312	275	458	485	461	376	332	378	261	357	278	376.32	468	362	299	0.635	-0.654	4.39811e-10	2.59556e-07	0.0051	0.0041
SRP9P1	166	172	120	108	127	89	82	77	71	158	134	150	95	122	105	84	88	72	111.96	147	107	81	0.553	-0.854	5.59652e-10	3.18048e-07	0.0042	0.0052
PRPF4B	2852	3725	2517	2718	2735	2122	2185	1650	1769	2711	2899	3138	2400	2627	2514	2231	1886	1788	2466.1	2916	2514	1968	0.675	-0.566	6.90162e-10	3.78209e-07	0.0056	0.005
LOC146253	303	381	238	253	245	191	163	195	179	288	297	297	223	235	226	166	223	181	237.4	294	228	190	0.645	-0.634	7.39402e-10	3.9122e-07	0.0033	0.0041
PLA2G3	99	124	75	80	69	48	47	47	54	94	97	94	71	66	57	48	54	55	70.47	95	65	52	0.549	-0.866	9.45851e-10	4.83771e-07	0.0001	0.0065
FGFBP3	1433	1936	1204	1383	1198	880	923	966	991	1362	1507	1501	1221	1151	1043	942	1104	1002	1203.67	1457	1138	1016	0.697	-0.52	1.89838e-09	9.39638e-07	0.0045	0.0047
FRZB	156	224	112	146	135	102	92	69	97	148	174	140	129	130	121	94	79	98	123.62	154	127	90	0.582	-0.781	2.12362e-09	1.01828e-06	0.0037	0.005
PTPRZ1	2298	2913	2336	2051	2065	1359	1621	1207	1056	2185	2267	2913	1811	1984	1610	1655	1379	1068	1874.57	2455	1802	1367	0.557	-0.843	2.57086e-09	1.16021e-06	0.0137	0.0049
CDKN1A	841	864	509	873	578	636	391	389	436	800	672	635	771	555	754	399	445	441	607.86	702	693	428	0.609	-0.715	3.47147e-09	1.52189e-06	0.0086	0.0043
TFRC	179	353	183	204	188	114	111	102	119	170	275	228	180	181	135	113	117	120	168.78	224	165	117	0.519	-0.946	6.88786e-09	2.70993e-06	0.0126	0.0044
SNHG1	649	798	479	531	499	390	385	415	453	617	621	597	469	479	462	393	474	458	507.88	612	470	442	0.721	-0.473	1.84327e-08	6.28514e-06	0.0031	0.0042
SLC16A1	1144	1632	949	1146	1035	812	784	774	887	1088	1270	1183	1012	994	962	800	885	897	1010.1	1180	989	861	0.728	-0.457	2.45576e-08	8.01727e-06	0.0038	0.0046
AHSA1	1011	1062	754	940	847	662	635	603	646	961	826	940	830	814	784	648	689	653	794.03	909	809	663	0.731	-0.452	2.97379e-08	9.31223e-06	0.0035	0.0045
LAPTM4A	1275	1628	1179	1074	1063	803	884	864	940	1212	1267	1470	948	1021	951	902	987	950	1078.92	1316	973	946	0.72	-0.473	3.22619e-08	9.90055e-06	0.0043	0.0047
CDK4	796	1029	701	739	707	604	593	525	566	757	801	874	653	679	716	605	600	572	695.17	811	683	592	0.733	-0.449	3.2993e-08	9.92635e-06	0.0033	0.0044
MED24	491	457	530	412	398	294	271	231	262	467	356	661	364	382	348	277	264	265	375.92	495	365	269	0.546	-0.872	3.76108e-08	1.08887e-05	0.015	0.0041
LMAN1	1912	2061	1524	1718	1687	1314	1340	1083	1012	1818	1604	1900	1517	1621	1557	1368	1238	1023	1516.12	1774	1565	1210	0.682	-0.551	4.45648e-08	1.2663e-05	0.0066	0.0048
NACA4P	1235	1388	842	1014	955	736	701	787	737	1174	1080	1050	895	917	872	716	899	745	927.68	1101	895	787	0.713	-0.488	5.80447e-08	1.61934e-05	0.0047	0.0046
SSB	883	1218	756	928	837	643	722	492	589	839	948	943	819	804	762	737	562	595	778.9	910	795	631	0.695	-0.525	7.14785e-08	1.95851e-05	0.0055	0.0045
RPL22P1	405	570	371	384	384	314	308	264	293	385	444	463	339	369	372	314	302	296	364.84	431	360	304	0.708	-0.498	7.96105e-08	2.14306e-05	0.0034	0.0041
RPS10	3754	4833	2829	3197	3118	2335	2328	2584	2584	3569	3761	3527	2823	2995	2766	2377	2953	2612	3042.71	3619	2861	2647	0.731	-0.452	8.67078e-08	2.29387e-05	0.0048	0.0051
HSPD1	2687	3553	1999	2566	2424	2121	1897	1719	2023	2555	2765	2492	2266	2328	2513	1937	1965	2045	2318.42	2604	2369	1982	0.761	-0.395	1.11619e-07	2.85446e-05	0.0035	0.005
MAN1A2	2901	3644	2374	2474	2503	1898	2267	1834	2067	2758	2836	2960	2185	2404	2249	2314	2096	2090	2432.41	2851	2279	2167	0.76	-0.395	1.16511e-07	2.93073e-05	0.0036	0.005
THAP12P7	148	180	120	156	141	83	83	82	51	141	140	150	138	135	98	85	94	52	114.66	144	124	77	0.533	-0.907	1.58704e-07	3.92767e-05	0.0115	0.0051
EDNRB	171	243	145	153	146	111	132	88	102	163	189	181	135	140	132	135	101	103	141.98	178	136	113	0.637	-0.652	1.64288e-07	3.93879e-05	0.004	0.0047
TSPAN6	921	1139	735	854	811	621	657	611	681	876	886	916	754	779	736	671	698	688	778.32	893	756	686	0.769	-0.379	1.73931e-07	4.0428e-05	0.0025	0.0045
FUNDC2P1	39	44	25	17	15	12	12	12	15	37	34	31	15	14	14	12	14	15	20.81	34	14	14	0.401	-1.319	1.92339e-07	4.34007e-05	0.0002	0.0127
DDX21	1680	2226	1349	1857	1662	1462	1253	1144	1287	1597	1732	1682	1640	1597	1732	1279	1307	1301	1540.86	1670	1656	1296	0.776	-0.367	2.40236e-07	5.26598e-05	0.0029	0.0048
RPL36AP37	10578	15111	8915	9693	9421	7691	7079	7860	7306	10057	11760	11115	8559	9050	9112	7227	8983	7386	9249.93	10977	8907	7865	0.716	-0.481	2.85e-07	6.12148e-05	0.0062	0.0055
NPM1	4082	5707	3455	4084	3732	3063	2903	3009	3088	3881	4441	4308	3606	3585	3629	2964	3439	3122	3663.86	4210	3607	3175	0.754	-0.408	3.01481e-07	6.33688e-05	0.0043	0.0051
FAM107A	252	255	142	218	163	117	122	120	101	240	198	177	193	157	139	125	137	102	162.95	205	163	121	0.588	-0.766	3.23219e-07	6.61262e-05	0.0096	0.0045
PTTG1	1321	1840	1252	1209	1201	836	933	966	970	1256	1432	1561	1068	1154	990	953	1104	981	1166.42	1416	1071	1013	0.715	-0.484	3.57965e-07	7.22712e-05	0.0056	0.0047
CALM2P2	326	317	252	219	245	186	208	156	142	310	247	314	193	235	220	212	178	144	228.24	290	216	178	0.616	-0.698	3.80024e-07	7.57285e-05	0.009	0.0041
TCEA1P2	237	349	229	257	213	161	196	122	121	225	272	286	227	205	191	200	139	122	207.4	261	208	154	0.592	-0.756	4.0842e-07	7.93264e-05	0.0108	0.0042
LTV1	479	596	376	474	454	382	350	270	356	455	464	469	419	436	453	357	309	360	413.45	463	436	342	0.741	-0.433	4.16537e-07	7.98917e-05	0.0027	0.0041
COPRS	589	675	449	608	550	474	336	387	406	560	525	560	537	528	562	343	442	410	496.41	548	542	398	0.727	-0.46	5.32841e-07	9.73322e-05	0.0039	0.0042
NARS1	659	872	577	651	635	476	471	427	533	627	679	719	575	610	564	481	488	539	586.78	675	583	503	0.746	-0.422	5.83054e-07	0.000105251	0.0034	0.0043
RPL30P4	306	595	353	391	332	246	232	198	261	291	463	440	345	319	291	237	226	264	319.64	398	318	242	0.609	-0.714	6.45509e-07	0.000115171	0.0114	0.004
YBX1P2	1535	1617	1180	1308	1292	900	1094	856	857	1459	1258	1471	1155	1241	1066	1117	978	866	1179.22	1396	1154	987	0.708	-0.499	6.64898e-07	0.000117267	0.0063	0.0047
SOX3	2719	3610	2270	2642	2464	1922	1937	1952	2141	2585	2809	2830	2333	2367	2277	1978	2231	2164	2397.18	2741	2326	2124	0.775	-0.368	6.93965e-07	0.00011945	0.0035	0.005
DDX18	1370	1825	1096	1309	1253	1110	960	963	1021	1302	1420	1367	1156	1204	1315	980	1101	1032	1208.53	1363	1225	1038	0.761	-0.395	7.28801e-07	0.000122887	0.0037	0.0047
XRCC6	838	1136	680	801	799	590	593	604	605	797	884	848	707	768	699	605	690	612	734.42	843	725	636	0.753	-0.409	8.42989e-07	0.000138834	0.0036	0.0044
APH1A	1009	1340	907	989	899	679	768	727	733	959	1043	1131	873	864	804	784	831	741	892.26	1044	847	785	0.753	-0.41	8.94728e-07	0.000144407	0.0039	0.0046
SRP72P1	131	144	120	117	109	93	75	77	70	125	112	150	103	105	110	77	88	71	104.42	129	106	79	0.617	-0.698	9.03482e-07	0.000144407	0.0043	0.0054
IFI6	334	387	296	270	299	213	194	214	228	318	301	369	238	287	252	198	245	231	270.99	329	259	225	0.685	-0.546	9.3139e-07	0.000147332	0.0051	0.004
PTP4A2P1	43	61	39	23	32	43	17	15	16	41	47	49	20	31	51	17	17	16	32.18	46	34	17	0.372	-1.426	1.04436e-06	0.000160246	0.0235	0.0095
NPM1P27	1187	1385	915	1041	909	743	884	777	782	1128	1078	1141	919	873	880	902	888	791	955.67	1116	891	860	0.772	-0.374	1.09731e-06	0.00016507	0.0032	0.0046
CETN3	2884	3874	2359	2449	2314	1819	1649	2093	2039	2742	3015	2941	2163	2223	2155	1683	2392	2061	2375.04	2899	2180	2045	0.705	-0.504	1.13227e-06	0.000167053	0.0073	0.005
RPS3A	432	572	308	378	398	279	270	285	293	411	445	384	334	382	331	276	326	296	353.79	413	349	299	0.72	-0.474	1.12502e-06	0.000167053	0.0039	0.0041
NDUFB4	464	547	330	384	385	299	319	289	309	441	426	411	339	370	354	326	330	312	367.76	426	354	323	0.756	-0.403	1.15304e-06	0.000168498	0.0022	0.0041
GADD45A	189	180	120	158	147	121	108	81	99	180	140	150	140	141	143	110	93	100	132.93	157	141	101	0.648	-0.625	1.2312e-06	0.000176646	0.0038	0.0048
LOC100132797	60	95	81	77	72	61	42	27	39	57	74	101	68	69	72	43	31	39	61.62	77	70	38	0.499	-1.003	1.48057e-06	0.000204665	0.012	0.0069
RPL17P18	325	396	274	256	259	221	202	224	219	309	308	342	226	249	262	206	256	221	264.35	320	246	228	0.714	-0.486	1.5545e-06	0.000211082	0.0036	0.0041
RPS7P1	213	314	186	188	185	139	136	157	142	203	244	232	166	178	165	139	179	144	183.22	226	170	154	0.677	-0.563	1.68552e-06	0.000225785	0.0045	0.0043
CCDC86	235	246	161	257	227	212	138	132	132	223	191	201	227	218	251	141	151	133	193	205	232	142	0.691	-0.534	1.71399e-06	0.000226719	0.003	0.0043
TBCAP1	524	622	370	498	489	358	352	346	317	498	484	461	440	470	424	359	395	320	428.05	481	445	358	0.742	-0.43	1.83558e-06	0.000238688	0.0034	0.0041
RPS25	557	836	525	680	603	448	481	304	269	530	651	655	600	579	531	491	347	272	517.3	612	570	370	0.606	-0.723	1.86428e-06	0.000240383	0.0143	0.0042
MAGOHB	296	312	216	269	215	162	183	159	187	281	243	269	238	207	192	187	182	189	220.79	264	212	186	0.706	-0.503	2.09292e-06	0.000265402	0.0035	0.0041
TOMM5	1146	1416	920	1008	1024	759	749	794	868	1090	1102	1147	890	984	899	765	907	878	962.36	1113	924	850	0.764	-0.389	2.42075e-06	0.000301984	0.0038	0.0046
IKBIP	178	191	121	170	152	133	115	81	105	169	149	151	150	146	158	117	93	106	137.62	156	151	105	0.677	-0.562	2.50504e-06	0.000309138	0.0024	0.0048
FIP1L1	627	764	499	636	628	505	449	407	475	596	595	622	562	603	598	458	465	480	553.31	604	588	468	0.776	-0.367	2.91833e-06	0.000347122	0.0025	0.0043
LOC646347	766	756	512	659	530	421	524	360	359	728	588	638	582	509	499	535	411	363	539.35	651	530	436	0.67	-0.577	3.20398e-06	0.000370385	0.0091	0.0043
DLK1	2666	3375	2091	2949	2709	2521	2057	1575	2018	2535	2627	2607	2604	2602	2987	2100	1800	2040	2433.51	2590	2731	1980	0.765	-0.387	3.34432e-06	0.000381989	0.0045	0.005
NDUFAF2	197	228	143	168	164	122	119	114	134	187	177	178	148	158	145	121	130	135	153.41	181	150	129	0.713	-0.487	3.36083e-06	0.000381989	0.0013	0.0046
CSE1L	703	980	664	743	606	450	552	422	569	668	763	828	656	582	533	564	482	575	627.93	753	590	540	0.72	-0.475	3.64495e-06	0.000402361	0.0059	0.0043
RND3	632	750	446	607	530	413	470	379	417	601	584	556	536	509	489	480	433	422	512.18	580	511	445	0.766	-0.385	3.61506e-06	0.000402361	0.003	0.0042
UQCRB	2763	4092	2806	2768	2649	1996	2142	2076	2269	2627	3185	3499	2444	2545	2365	2187	2373	2294	2612.99	3104	2451	2285	0.736	-0.441	3.71251e-06	0.000406891	0.0061	0.005
RPS3	6542	8505	5050	5997	5916	4687	4572	4762	4849	6220	6619	6296	5296	5683	5553	4668	5442	4902	5630.96	6378	5511	5004	0.784	-0.35	4.1771e-06	0.000449069	0.004	0.0053
NSA2P1	172	188	129	148	125	106	107	104	92	164	146	161	131	120	126	109	119	93	129.79	157	126	107	0.683	-0.549	4.50713e-06	0.000476947	0.0025	0.0049
ACSL3	1614	2003	1301	1563	1498	1202	1117	1162	1232	1534	1559	1622	1380	1439	1424	1140	1328	1246	1408.06	1572	1414	1238	0.788	-0.344	5.10055e-06	0.000528369	0.0034	0.0048
SLC39A10	467	549	340	396	418	305	333	299	278	444	427	424	350	402	361	340	342	281	374.5	432	371	321	0.742	-0.43	5.1308e-06	0.000528369	0.0037	0.0041
POU3F4	766	789	702	671	595	399	505	449	499	728	614	875	593	572	473	516	513	504	598.61	739	546	511	0.694	-0.527	5.55476e-06	0.000564452	0.0079	0.0043
TKT	1269	1650	967	1238	1084	902	810	925	916	1206	1284	1206	1093	1041	1069	827	1057	926	1078.84	1232	1068	937	0.759	-0.398	5.54423e-06	0.000564452	0.0046	0.0047
RPS24	13717	17694	10730	11741	11861	9773	9494	9960	9985	13041	13770	13378	10368	11394	11579	9693	11383	10095	11633.3	13396	11114	10390	0.776	-0.367	5.60357e-06	0.000565666	0.0046	0.0056
RPS23	2910	3972	2351	2788	2756	2183	2100	2158	2253	2767	3091	2931	2462	2647	2586	2144	2466	2278	2596.96	2930	2565	2296	0.783	-0.352	6.2124e-06	0.000618981	0.004	0.005
DNTTIP2	515	530	383	412	422	354	337	298	340	490	412	478	364	405	419	344	341	344	399.62	460	396	343	0.748	-0.418	7.12831e-06	0.000697372	0.0037	0.0041
PSMD7	996	1276	755	912	874	652	753	645	776	947	993	941	805	840	772	769	737	785	843.23	960	806	764	0.794	-0.332	7.13552e-06	0.000697372	0.0027	0.0045
FUBP1	2934	4226	2850	3250	2872	2290	2320	2216	2402	2789	3289	3553	2870	2759	2713	2369	2533	2428	2811.44	3210	2781	2443	0.761	-0.393	7.32291e-06	0.000711157	0.0052	0.005
CFDP1	582	794	444	585	570	453	449	372	449	553	618	554	517	548	537	458	425	454	518.12	575	534	446	0.774	-0.37	7.63237e-06	0.000722908	0.0029	0.0042
BTG3	347	438	266	320	307	220	215	247	237	330	341	332	283	295	261	219	282	240	286.88	334	280	247	0.737	-0.441	7.87851e-06	0.000732654	0.0034	0.004
NDUFAF2P1	44	80	50	44	43	25	30	23	26	42	62	62	39	41	30	31	26	26	39.93	55	37	28	0.502	-0.993	7.84795e-06	0.000732654	0.0095	0.0084
CKAP4	1548	1905	1182	1585	1549	1217	1097	1043	1228	1472	1483	1474	1400	1488	1442	1120	1192	1241	1367.88	1476	1443	1184	0.802	-0.318	8.26101e-06	0.000763596	0.0029	0.0048
ESCO1	181	259	229	183	194	144	144	113	125	172	202	286	162	186	171	147	129	126	175.58	220	173	134	0.617	-0.697	8.62933e-06	0.000788146	0.0115	0.0044
ZIC1	625	795	538	692	621	529	519	402	445	594	619	671	611	597	627	530	459	450	573.02	628	612	480	0.766	-0.384	8.8037e-06	0.000799314	0.0035	0.0043
PFDN1	543	671	419	507	481	381	402	363	404	516	522	522	448	462	451	410	415	408	461.74	520	454	411	0.79	-0.339	9.04147e-06	0.000816073	0.002	0.0042
ZRANB2	824	1137	784	884	702	574	720	486	583	783	885	978	781	674	680	735	555	589	740.07	882	712	626	0.712	-0.49	9.1257e-06	0.000818859	0.0074	0.0044
AK2	460	617	362	453	446	351	323	337	331	437	480	451	400	428	416	330	385	335	406.97	456	415	350	0.764	-0.389	9.69063e-06	0.000851822	0.003	0.0041
PYCR1	677	752	445	624	561	471	334	436	434	644	585	555	551	539	558	341	498	439	523.3	595	549	426	0.715	-0.485	9.71512e-06	0.000851822	0.0066	0.0042
RPL27	1897	2757	1681	1829	1903	1359	1481	1409	1504	1803	2146	2096	1615	1828	1610	1512	1610	1521	1749	2015	1684	1548	0.768	-0.381	9.60743e-06	0.000851822	0.0047	0.0049
CEBPZ	452	575	371	416	411	319	379	267	291	430	447	463	367	395	378	387	305	294	385.13	447	380	329	0.738	-0.439	1.00934e-05	0.0008681	0.0044	0.0041
IPO4	221	220	180	226	204	172	129	129	136	210	171	224	200	196	204	132	147	137	180.19	202	200	139	0.695	-0.526	1.01271e-05	0.0008681	0.0041	0.0043
SNX3	169	232	125	136	161	126	112	103	108	161	181	156	120	155	149	114	118	109	140.26	166	141	114	0.681	-0.553	1.00836e-05	0.0008681	0.0039	0.0047
GNL2	941	1317	831	993	860	705	805	641	721	895	1025	1036	877	826	835	822	733	729	864.14	985	846	761	0.773	-0.371	1.06115e-05	0.00089957	0.0039	0.0045
HSP90AA1	23712	32624	19495	23329	23840	21020	15899	16961	18446	22543	25389	24307	20600	22901	24904	16232	19385	18648	21656.5	24080	22802	18088	0.751	-0.413	1.09237e-05	0.000910939	0.0063	0.0058
TIMM8B	1475	2180	1248	1481	1338	1088	1017	1134	1166	1402	1697	1556	1308	1285	1289	1038	1296	1179	1338.9	1552	1294	1171	0.754	-0.408	1.08155e-05	0.000910939	0.0054	0.0048
RPL34P27	2042	3431	1823	2274	2158	1678	1529	1521	1736	1941	2670	2273	2008	2073	1988	1561	1738	1755	2000.87	2295	2023	1685	0.734	-0.447	1.14151e-05	0.000941682	0.0069	0.0049
RPS25P6	2543	3616	1881	2148	2180	1751	1761	1856	1779	2418	2814	2345	1897	2094	2075	1798	2121	1799	2151.11	2526	2022	1906	0.754	-0.408	1.14968e-05	0.000943354	0.0057	0.0049
RANBP6	369	513	291	354	321	273	289	254	262	351	399	363	313	308	323	295	290	265	323.05	371	315	283	0.761	-0.394	1.31583e-05	0.00105707	0.0028	0.004
DNAJC2	251	358	205	260	245	206	206	160	170	239	279	256	230	235	244	210	183	172	227.43	258	236	188	0.729	-0.456	1.33464e-05	0.0010666	0.0033	0.0041
ATP1B3	1010	1145	805	922	811	726	697	692	726	960	891	1004	814	779	860	712	791	734	838.31	952	818	746	0.784	-0.35	1.39124e-05	0.00110037	0.0034	0.0045
RPL34P18	558	1006	660	690	617	480	490	392	501	530	783	823	609	593	569	500	448	506	595.75	712	590	485	0.682	-0.552	1.44326e-05	0.00112413	0.0098	0.0043
KCTD3	342	410	285	327	292	230	254	210	258	325	319	355	289	280	273	259	240	261	289.05	333	281	253	0.765	-0.386	1.46226e-05	0.00113318	0.0022	0.004
SNHG6	1148	1797	1040	1284	1113	907	916	815	1000	1091	1398	1297	1134	1069	1075	935	931	1011	1104.64	1262	1093	959	0.76	-0.396	1.49977e-05	0.00115355	0.0051	0.0047
AEN	1163	1318	763	1250	1000	998	764	701	772	1106	1026	951	1104	961	1182	780	801	780	965.68	1028	1082	787	0.765	-0.386	1.58019e-05	0.00118275	0.0046	0.0046
EEF1B2	1830	2177	1282	1520	1495	1167	1211	1267	1284	1740	1694	1598	1342	1436	1383	1236	1448	1298	1463.98	1677	1387	1327	0.79	-0.339	1.57891e-05	0.00118275	0.0038	0.0048
KARS1	1004	1283	802	1005	899	738	723	733	776	955	998	1000	887	864	874	738	838	785	882.08	984	875	787	0.799	-0.324	1.57085e-05	0.00118275	0.0029	0.0045
PTMAP2	3154	3634	2470	3097	2730	2342	2513	2006	2213	2999	2828	3080	2735	2622	2775	2566	2293	2237	2681.52	2969	2711	2365	0.797	-0.327	1.70736e-05	0.00125279	0.0038	0.005
SF3B5	3251	4137	2295	2971	2750	2212	2070	2335	2251	3091	3220	2861	2623	2642	2621	2113	2669	2276	2679.47	3057	2629	2353	0.769	-0.379	1.71458e-05	0.00125279	0.0052	0.005
RPL30	3052	4451	2601	2821	2840	2208	2309	2301	2498	2902	3464	3243	2491	2728	2616	2357	2630	2525	2772.9	3203	2612	2504	0.782	-0.356	1.81812e-05	0.00130973	0.0046	0.005
SETP14	125	143	117	120	114	93	94	61	72	119	111	146	106	110	110	96	70	73	104.46	125	109	80	0.645	-0.633	1.82756e-05	0.00131038	0.0054	0.0054
CWC22	381	478	322	354	355	288	264	280	266	362	372	401	313	341	341	270	320	269	332.11	378	332	286	0.756	-0.403	1.90195e-05	0.00135109	0.0033	0.004
RPL27A	21349	26281	15333	18922	17696	14866	14396	15087	15521	20297	20453	19117	16709	16999	17613	14697	17243	15691	17646.5	19956	17107	15877	0.796	-0.33	1.91176e-05	0.0013518	0.0042	0.0057
NPTXR	538	488	380	505	402	353	297	309	318	511	380	474	446	386	418	303	353	321	399.25	455	417	326	0.718	-0.477	1.92267e-05	0.00135327	0.0063	0.0041
PSMC1P1	1358	1516	998	1091	1252	932	1030	763	817	1291	1180	1244	963	1203	1104	1052	872	826	1081.67	1238	1090	917	0.741	-0.433	2.03516e-05	0.00142591	0.0065	0.0047
SLIRP	1806	2685	1643	2065	1870	1526	1376	1417	1484	1717	2090	2049	1823	1796	1808	1405	1619	1500	1756.37	1952	1809	1508	0.773	-0.372	2.09524e-05	0.00145995	0.0049	0.0049
PCNA	581	781	493	551	518	363	435	426	442	552	608	615	487	498	430	444	487	447	507.43	592	472	459	0.776	-0.366	2.18037e-05	0.00150025	0.0034	0.0042
HMGCS1	7618	10520	6404	8791	7173	5676	5543	5191	6498	7242	8187	7985	7763	6890	6725	5659	5933	6569	6994.78	7805	7126	6054	0.776	-0.366	2.22649e-05	0.00152514	0.0052	0.0054
HDAC2	1859	2205	1442	1732	1682	1273	1477	1209	1377	1767	1716	1798	1529	1616	1508	1508	1382	1392	1579.6	1760	1551	1427	0.811	-0.302	2.33645e-05	0.0015863	0.003	0.0048
NDUFB3	178	257	153	189	171	146	113	123	142	169	200	191	167	164	173	115	141	144	162.63	187	168	133	0.711	-0.491	2.32682e-05	0.0015863	0.0033	0.0045
RPS4X	27606	41184	23617	26406	25184	19974	17418	21623	20859	26245	32051	29446	23317	24192	23665	17782	24713	21088	24722.1	29247	23725	21194	0.725	-0.465	2.35714e-05	0.00159098	0.0086	0.0058
RPN2	894	1168	839	899	902	776	705	654	663	850	909	1046	794	866	919	720	747	670	835.8	935	860	712	0.763	-0.389	2.38425e-05	0.00159755	0.0048	0.0045
MRPS33	335	446	265	303	289	240	254	237	237	318	347	330	268	278	284	259	271	240	288.36	332	277	257	0.77	-0.377	2.44269e-05	0.0016296	0.0022	0.004
PPP2CB	821	1102	681	865	765	604	610	627	608	781	858	849	764	735	716	623	717	615	739.5	829	738	652	0.785	-0.35	2.52577e-05	0.00167049	0.0036	0.0044
ZMAT2	826	950	725	727	717	619	662	500	576	785	739	904	642	689	733	676	571	582	702.47	809	688	610	0.756	-0.403	2.63986e-05	0.00173102	0.0051	0.0044
LOC105369783	9	16	11	3	7	6	1	3	3	9	12	14	3	7	7	1	3	3	6.52	12	6	2	0.223	-2.165	2.69579e-05	0.00176018	0.0089	0.0382
METRN	226	258	184	190	204	148	135	159	128	215	201	229	168	196	175	138	182	129	181.45	215	180	150	0.696	-0.523	2.88719e-05	0.00185415	0.0055	0.0043
PSPC1	398	515	303	416	363	315	317	262	268	378	401	378	367	349	373	324	299	271	348.91	386	363	298	0.771	-0.375	2.88805e-05	0.00185415	0.0028	0.0041
PEBP1	5588	6338	4575	5170	4777	3678	4085	3945	4053	5313	4932	5704	4565	4589	4358	4170	4509	4097	4693.06	5316	4504	4259	0.801	-0.319	2.92221e-05	0.00186826	0.004	0.0052
NACA3P	1320	1455	929	989	1001	831	786	911	823	1255	1132	1158	873	962	985	802	1041	832	1004.52	1182	940	892	0.754	-0.408	3.00426e-05	0.00189429	0.0058	0.0046
RFC1	889	1263	855	901	898	626	734	617	745	845	983	1066	796	863	742	749	705	753	833.52	965	800	736	0.764	-0.388	3.01229e-05	0.00189429	0.005	0.0045
RARRES2	36	47	30	25	31	20	20	13	19	34	37	37	22	30	24	20	15	19	26.47	36	25	18	0.51	-0.972	3.03641e-05	0.00190166	0.0002	0.0107
PSMG4	205	261	162	198	181	144	153	122	152	195	203	202	175	174	171	156	139	154	174.29	200	173	150	0.751	-0.414	3.21578e-05	0.00198963	0.0013	0.0044
LRRCC1	383	491	319	333	368	268	295	241	294	364	382	398	294	354	318	301	275	297	331.43	381	322	291	0.766	-0.384	3.70224e-05	0.00225425	0.0032	0.004
CACYBPP2	127	139	102	88	90	93	89	44	70	121	108	127	78	86	110	91	50	71	93.59	119	91	71	0.602	-0.732	3.89023e-05	0.00235006	0.0115	0.0057
MPPED1	279	372	220	305	231	209	221	162	202	265	290	274	269	222	248	226	185	204	242.54	276	246	205	0.742	-0.43	4.07796e-05	0.00243471	0.0037	0.0041
RPS12P22	3341	4994	3016	3266	3252	2436	2270	2706	2590	3176	3886	3760	2884	3124	2886	2317	3093	2618	3082.86	3607	2965	2676	0.742	-0.431	4.09696e-05	0.00243658	0.0076	0.0051
ELOVL6	522	640	388	484	485	334	399	323	381	496	498	484	427	466	396	407	369	385	436.53	493	430	387	0.786	-0.348	4.33097e-05	0.00253643	0.0029	0.0041
TMCO1	563	791	444	549	477	370	415	370	476	535	616	554	485	458	438	424	423	481	490.39	568	460	443	0.778	-0.363	4.31343e-05	0.00253643	0.0036	0.0042
TRI-AAT6-1	27	34	21	18	22	18	18	6	5	26	26	26	16	21	21	18	7	5	18.55	26	19	10	0.393	-1.348	4.32856e-05	0.00253643	0.016	0.0141
RPL34P34	542	1046	533	652	584	458	468	401	466	515	814	665	576	561	543	478	458	471	564.49	665	560	469	0.705	-0.505	4.45071e-05	0.00259664	0.0092	0.0043
CCT4	1351	1720	1027	1375	1273	1037	1020	944	1087	1284	1339	1280	1214	1223	1229	1041	1079	1099	1198.69	1301	1222	1073	0.824	-0.279	4.83837e-05	0.00278052	0.0025	0.0047
RNF7	331	494	297	382	333	282	262	243	270	315	384	370	337	320	334	267	278	273	319.88	356	330	273	0.764	-0.388	4.97913e-05	0.0028357	0.0033	0.004
MARS1	497	668	443	512	488	374	365	342	432	473	520	552	452	469	443	373	391	437	456.55	515	455	400	0.779	-0.36	5.12714e-05	0.00288172	0.0034	0.0042
SMC3	1018	1454	910	1022	957	701	903	694	784	968	1132	1135	902	919	831	922	793	793	932.66	1078	884	836	0.776	-0.366	5.11144e-05	0.00288172	0.0048	0.0046
CCT5	1604	2026	1201	1601	1475	1194	1061	1116	1298	1525	1577	1497	1414	1417	1415	1083	1275	1312	1390.58	1533	1415	1223	0.798	-0.326	5.27717e-05	0.00292392	0.0039	0.0048
RPSAP19	68	87	50	39	55	40	36	40	34	65	68	62	34	53	47	37	46	34	49.58	65	45	39	0.595	-0.75	5.27846e-05	0.00292392	0.0047	0.0076
IMP3	1125	1587	996	1319	1179	969	787	834	982	1070	1235	1242	1165	1133	1148	803	953	993	1082.35	1182	1149	916	0.775	-0.367	5.33418e-05	0.00293361	0.0049	0.0047
CCT6A	1841	2466	1389	1853	1801	1442	1306	1352	1445	1750	1919	1732	1636	1730	1708	1333	1545	1461	1646.15	1800	1691	1446	0.802	-0.318	5.4984e-05	0.0030024	0.0038	0.0048
RPL17P6	35	74	33	43	37	26	24	20	18	33	58	41	38	36	31	25	23	18	33.54	44	35	22	0.489	-1.031	5.53994e-05	0.00301436	0.0145	0.0091
THYN1	520	740	460	580	508	437	373	404	425	494	576	574	512	488	518	381	462	430	492.65	548	506	424	0.773	-0.371	5.65819e-05	0.00306782	0.004	0.0042
MAGOH	689	856	512	602	561	452	549	455	492	655	666	638	532	539	536	560	520	497	571.5	653	536	526	0.804	-0.314	5.79034e-05	0.00312842	0.0027	0.0043
ZFAS1	895	1298	757	919	843	709	705	654	762	851	1010	944	812	810	840	720	747	770	833.75	935	821	746	0.797	-0.327	5.95266e-05	0.00320483	0.0036	0.0045
ABCE1	295	355	241	329	269	231	208	201	215	280	276	300	291	258	274	212	230	217	259.92	285	274	220	0.772	-0.374	6.0203e-05	0.00321866	0.0022	0.0041
HSPA4L	405	450	306	432	363	307	267	277	271	385	350	382	381	349	364	273	317	274	341.53	372	365	288	0.774	-0.37	6.01564e-05	0.00321866	0.003	0.004
PJA1	1024	1275	766	1084	889	730	722	728	771	974	992	955	957	854	865	737	832	779	882.83	974	892	783	0.803	-0.317	6.22098e-05	0.00328023	0.0033	0.0045
RPL11P3	4031	6486	3675	4018	4001	3282	2839	3035	3605	3832	5048	4582	3548	3843	3888	2898	3469	3645	3861.49	4487	3760	3337	0.744	-0.427	6.21514e-05	0.00328023	0.0079	0.0052
MRFAP1L1	1682	1769	1391	1535	1429	1160	1140	1173	1108	1599	1377	1734	1355	1373	1374	1164	1341	1120	1381.91	1570	1367	1208	0.77	-0.376	6.34557e-05	0.00329176	0.0056	0.0048
MRPL21	1091	1582	900	1181	949	847	701	807	905	1037	1231	1122	1043	912	1004	716	922	915	989.05	1130	986	851	0.752	-0.411	6.33708e-05	0.00329176	0.0065	0.0046
NME1	781	1029	546	773	664	580	558	517	606	743	801	681	683	638	687	570	591	613	667.21	742	669	591	0.795	-0.332	6.37156e-05	0.00329176	0.0034	0.0044
PNO1	241	256	148	254	241	213	129	128	164	229	199	185	224	232	252	132	146	166	196.09	204	236	148	0.722	-0.47	6.32944e-05	0.00329176	0.0041	0.0042
TRAPPC6A	248	389	230	257	251	176	185	195	189	236	303	287	227	241	209	189	223	191	233.85	275	226	201	0.728	-0.458	6.36723e-05	0.00329176	0.0051	0.0041
FANCB	90	111	75	77	74	55	72	41	43	86	86	94	68	71	65	74	47	43	70.39	89	68	55	0.622	-0.684	6.44091e-05	0.00330533	0.0064	0.0065
PALS2	330	464	310	335	298	254	270	236	267	314	361	387	296	286	301	276	270	270	306.63	354	294	272	0.771	-0.375	6.4287e-05	0.00330533	0.0031	0.004
M6PR	305	386	215	332	304	270	221	165	234	290	300	268	293	292	320	226	189	237	268.25	286	302	217	0.757	-0.401	6.58326e-05	0.00334374	0.0032	0.004
SBDS	156	216	122	170	143	115	122	96	106	148	168	152	150	137	136	125	110	107	137.08	156	141	114	0.726	-0.463	6.77786e-05	0.00340982	0.0022	0.0048
TAF7	1015	1329	751	1038	919	776	814	664	787	965	1034	936	917	883	919	831	759	796	893.32	978	906	795	0.812	-0.301	6.97576e-05	0.00348689	0.003	0.0046
CCT8	1308	1934	1209	1368	1300	1023	1040	992	1151	1244	1505	1507	1208	1249	1212	1062	1134	1164	1253.77	1419	1223	1120	0.789	-0.341	7.15652e-05	0.00353621	0.0045	0.0047
H1-2	744	867	689	788	661	459	606	333	248	707	675	859	696	635	544	619	381	251	596.19	747	625	417	0.558	-0.841	7.24899e-05	0.00356502	0.0301	0.0043
RPS15A	1298	2086	1164	1372	1337	984	1032	958	1151	1234	1623	1451	1212	1284	1166	1054	1095	1164	1253.61	1436	1221	1104	0.768	-0.38	7.36322e-05	0.00360962	0.0058	0.0047
NSA2P2	68	110	57	53	62	46	44	45	41	65	86	71	47	60	55	45	51	41	57.78	74	54	46	0.615	-0.702	7.48732e-05	0.00365614	0.0053	0.0071
RPS3AP6	74	134	84	82	87	48	57	44	57	70	104	105	72	84	57	58	50	58	73.15	93	71	55	0.597	-0.743	7.50576e-05	0.00365614	0.0111	0.0064
PTP4A1	1974	2388	1693	2159	1913	1578	1428	1426	1605	1877	1858	2111	1906	1838	1870	1458	1630	1623	1796.66	1949	1871	1570	0.807	-0.31	7.58205e-05	0.00368161	0.0038	0.0049
COA6	78	111	63	79	84	59	47	48	55	74	86	79	70	81	70	48	55	56	68.65	80	74	53	0.658	-0.603	7.91572e-05	0.00378473	0.0014	0.0065
DNPH1	389	433	284	316	329	243	277	235	275	370	337	354	279	316	288	283	269	278	308.14	354	294	277	0.784	-0.352	7.91681e-05	0.00378473	0.0025	0.004
RECQL	93	100	70	67	59	51	61	52	40	88	78	87	59	57	60	62	59	40	65.77	84	59	54	0.642	-0.64	7.91774e-05	0.00378473	0.0039	0.0067
ARL3	1191	1646	898	1022	1115	810	867	835	941	1132	1281	1120	902	1071	960	885	954	951	1028.54	1178	978	930	0.789	-0.343	8.01811e-05	0.00380898	0.0045	0.0046
ODC1	1144	1595	1028	1524	1271	1034	933	806	987	1088	1241	1282	1346	1221	1225	953	921	998	1141.54	1204	1264	957	0.796	-0.329	8.39167e-05	0.00394975	0.0041	0.0047
RPL38	3399	4476	2709	3184	3170	2495	2532	2453	2854	3231	3483	3378	2812	3045	2956	2585	2804	2885	3019.88	3364	2938	2758	0.82	-0.287	8.54563e-05	0.00400991	0.0035	0.0051
RPS12	6168	8501	5122	5556	5406	4530	4504	4846	4774	5864	6616	6386	4906	5193	5367	4598	5538	4826	5477.24	6289	5155	4987	0.793	-0.335	8.60516e-05	0.00402554	0.005	0.0053
EIF1AX	1152	1497	948	1145	1098	863	919	845	921	1095	1165	1182	1011	1055	1022	938	966	931	1040.62	1147	1029	945	0.824	-0.28	8.64251e-05	0.00403072	0.0027	0.0046
MTDH	3011	3960	2636	3193	3138	2528	2578	2119	2421	2863	3082	3287	2820	3014	2995	2632	2422	2448	2840.14	3077	2943	2501	0.813	-0.298	8.89407e-05	0.00413547	0.0038	0.0051
DNAJB1	1658	2322	1362	2012	1827	1615	1101	1257	1361	1576	1807	1698	1777	1755	1913	1124	1437	1376	1607.02	1694	1815	1312	0.774	-0.369	9.01087e-05	0.00417655	0.0057	0.0048
PTPN11	176	207	152	179	160	102	122	101	126	167	161	190	158	154	121	125	115	127	146.43	173	144	122	0.716	-0.482	9.03685e-05	0.00417655	0.0039	0.0047
SOD1	1248	1471	870	1103	1072	878	846	838	947	1186	1145	1085	974	1030	1040	864	958	957	1026.53	1139	1015	926	0.812	-0.3	9.10692e-05	0.00419629	0.0032	0.0046
SLC25A13	352	367	260	325	316	257	255	202	228	335	286	324	287	304	304	260	231	231	284.57	315	298	241	0.768	-0.38	9.22742e-05	0.00423909	0.0031	0.004
SSBP1	722	1039	626	726	702	572	485	592	543	686	809	781	641	674	678	495	677	549	665.48	759	664	574	0.755	-0.406	9.33496e-05	0.00427569	0.0062	0.0044
ADH5	436	629	375	465	376	341	365	301	350	415	490	468	411	361	404	373	344	354	401.98	458	392	357	0.78	-0.358	9.72913e-05	0.00440365	0.0035	0.0041
MPHOSPH10	279	379	253	306	265	209	236	197	192	265	295	315	270	255	248	241	225	194	256.47	292	258	220	0.756	-0.404	9.70344e-05	0.00440365	0.0037	0.0041
RPL34	6632	10373	5965	6950	6803	5227	5274	5182	5725	6305	8073	7437	6137	6535	6193	5384	5922	5788	6419.38	7272	6288	5698	0.784	-0.352	9.72551e-05	0.00440365	0.0057	0.0053
KIF23-AS1	10	11	9	9	6	7	1	2	3	10	9	11	8	6	8	1	2	3	6.4	10	7	2	0.231	-2.115	0.000100077	0.00448656	0.0006	0.0388
UQCRBP1	8	13	9	7	7	4	4	0	2	8	10	11	6	7	5	4	0	2	5.85	10	6	2	0.231	-2.115	0.000100293	0.00448656	0.0006	0.0412
RBM34	596	786	545	614	614	494	491	451	406	567	612	680	542	590	585	501	515	410	555.81	620	572	475	0.769	-0.378	0.000104146	0.00459199	0.0049	0.0043
RPS19	10663	13454	7731	9804	9295	7478	7535	7721	8241	10137	10470	9639	8657	8929	8860	7693	8824	8331	9060.11	10082	8815	8283	0.821	-0.284	0.000111099	0.0048429	0.0038	0.0055
BCLAF1	1368	1719	1110	1263	1179	1032	1171	903	955	1301	1338	1384	1115	1133	1223	1195	1032	965	1187.31	1341	1157	1064	0.794	-0.332	0.000112294	0.00488111	0.0045	0.0047
SLC30A9	510	747	491	566	495	354	425	375	425	485	581	612	500	475	419	434	429	430	485.03	559	465	431	0.771	-0.375	0.000112709	0.00488531	0.0047	0.0042
ATP6V1G1	1896	2688	1629	2025	1678	1364	1479	1403	1632	1803	2092	2031	1788	1612	1616	1510	1603	1650	1744.99	1975	1672	1588	0.804	-0.315	0.000115285	0.00494116	0.0042	0.0049
EPB41L4A-AS1	347	453	331	349	322	223	265	257	262	330	353	413	308	309	264	271	294	265	311.77	365	294	277	0.76	-0.395	0.000115569	0.00494116	0.0043	0.004
PSMA4	1314	1769	1070	1185	1247	963	1029	976	1037	1249	1377	1334	1046	1198	1141	1051	1115	1048	1173.29	1320	1128	1071	0.811	-0.302	0.000116251	0.00494116	0.0036	0.0047
RPL32P18	703	1170	707	808	747	547	559	505	671	668	911	881	713	718	648	571	577	678	707.3	820	693	609	0.743	-0.429	0.000116029	0.00494116	0.0075	0.0044
RPS14	10785	16015	8884	10704	10373	7823	7436	8463	8667	10253	12463	11077	9452	9964	9269	7592	9672	8762	9833.81	11264	9562	8675	0.77	-0.377	0.000115241	0.00494116	0.0068	0.0055
SCLT1	183	229	140	173	164	131	137	117	126	174	178	175	153	158	155	140	134	127	154.8	176	155	134	0.76	-0.395	0.000114942	0.00494116	0.001	0.0046
RPS14P3	1534	1865	1013	1330	1322	1066	1112	1000	1102	1458	1451	1263	1174	1270	1263	1135	1143	1114	1252.49	1391	1236	1131	0.811	-0.302	0.000116674	0.00494543	0.0036	0.0047
RPS27P3	1940	2392	1391	1719	1733	1354	1336	1431	1273	1844	1862	1734	1518	1665	1604	1364	1635	1287	1612.61	1813	1596	1429	0.787	-0.346	0.000118998	0.0050162	0.0052	0.0048
RPL24	3423	4802	2582	3084	3184	2462	2568	2502	2706	3254	3737	3219	2723	3059	2917	2622	2860	2736	3014.03	3403	2900	2739	0.804	-0.315	0.000121325	0.0050821	0.0045	0.0051
RPL5P34	94	119	74	88	74	59	64	56	61	89	93	92	78	71	70	65	64	62	75.99	91	73	64	0.697	-0.522	0.000121135	0.0050821	0.0001	0.0063
ALG5	250	279	178	271	206	170	156	156	168	238	217	222	239	198	201	159	178	170	202.53	226	213	169	0.749	-0.416	0.000123867	0.00513681	0.0033	0.0042
RPL32	23795	34304	18854	21979	23078	17986	16565	18032	18882	22622	26696	23507	19408	22169	21310	16912	20609	19089	21369.1	24275	20962	18870	0.777	-0.364	0.000126154	0.00518956	0.0064	0.0058
RBP1	862	1115	648	785	627	553	693	597	594	820	868	808	693	602	655	707	682	601	715.13	832	650	663	0.796	-0.328	0.000127612	0.00522153	0.0039	0.0044
RPS27A	29424	47887	28133	31065	29372	23886	19618	22645	26863	27974	37267	35077	27431	28215	28300	20028	25881	27158	28592.2	33439	27982	24356	0.728	-0.457	0.000127288	0.00522153	0.0102	0.0059
RPS18P12	24	46	22	27	24	18	5	9	20	23	36	27	24	23	21	5	10	20	21.1	29	23	12	0.414	-1.273	0.000131921	0.005355	0.0249	0.0125
ARL6IP5	470	548	393	478	453	308	373	295	335	447	426	490	422	435	365	381	337	339	404.68	454	407	352	0.779	-0.361	0.000133703	0.00541302	0.0039	0.0041
SRP14	6191	7868	4851	5754	5556	4307	4508	4638	4962	5886	6123	6048	5081	5337	5103	4602	5301	5016	5388.63	6019	5174	4973	0.826	-0.276	0.000138949	0.00559654	0.0036	0.0053
RPS7	689	1235	787	836	758	608	591	468	691	655	961	981	738	728	720	603	535	699	735.66	866	729	612	0.708	-0.498	0.000140516	0.00562946	0.0109	0.0044
NDUFS2	580	618	561	513	497	389	431	371	415	551	481	699	453	477	461	440	424	420	489.63	577	464	428	0.746	-0.423	0.000144177	0.0057444	0.0068	0.0042
MSMO1	810	1198	728	849	839	594	571	624	705	770	932	908	750	806	704	583	713	713	764.26	870	753	670	0.769	-0.378	0.000146641	0.00579911	0.0058	0.0045
ND6	265	304	241	228	176	130	199	167	175	252	237	300	201	169	154	203	191	177	209.37	263	175	190	0.729	-0.455	0.000148481	0.00585679	0.0058	0.0042
MFAP1	428	572	351	358	359	323	305	321	326	407	445	438	316	345	383	311	367	330	371.24	430	348	336	0.78	-0.358	0.000151304	0.00595283	0.0037	0.0041
NDUFAB1	863	1189	730	891	894	664	634	657	720	820	925	910	787	859	787	647	751	728	801.58	885	811	709	0.8	-0.322	0.000152557	0.00598678	0.0039	0.0045
SCD	3605	4764	3201	4293	3688	2777	2794	2605	3094	3427	3707	3991	3791	3543	3290	2852	2977	3128	3411.91	3708	3541	2986	0.805	-0.312	0.000155272	0.00607777	0.0046	0.0051
SLC2A1	406	510	282	404	425	352	303	256	287	386	397	352	357	408	417	309	293	290	356.51	378	394	297	0.783	-0.352	0.000158031	0.00615438	0.0032	0.0041
SRSF7	1321	1825	1057	1437	1262	999	1078	900	1122	1256	1420	1318	1269	1212	1184	1101	1029	1134	1213.59	1331	1222	1088	0.817	-0.292	0.000162155	0.00625154	0.0035	0.0047
RPL13AP25	1904	2825	1709	1763	1857	1337	1204	1624	1212	1810	2198	2131	1557	1784	1584	1229	1856	1225	1708.3	2046	1642	1437	0.702	-0.511	0.000163129	0.00627332	0.0126	0.0049
SRSF3	2472	3385	1895	2462	2307	1922	1962	1807	2006	2350	2634	2363	2174	2216	2277	2003	2065	2028	2234.52	2449	2222	2032	0.829	-0.271	0.000166564	0.00637344	0.0033	0.005
GATC	398	520	338	394	378	345	297	292	308	378	405	421	348	363	409	303	334	311	363.62	401	373	316	0.788	-0.344	0.000167272	0.00637723	0.0031	0.0041
CMTM6	686	796	521	613	575	523	457	505	455	652	619	650	541	552	620	467	577	460	570.92	640	571	501	0.782	-0.355	0.000169321	0.00639764	0.0046	0.0043
NIFK	476	534	348	511	417	344	326	323	330	453	416	434	451	401	408	333	369	334	399.66	434	420	345	0.795	-0.33	0.000171127	0.00642	0.0029	0.0041
NUDT10	266	364	241	270	254	182	204	187	221	253	283	300	238	244	216	208	214	223	242.23	279	233	215	0.774	-0.369	0.000171128	0.00642	0.0028	0.0041
POMGNT2	216	287	170	229	215	159	150	161	151	205	223	212	202	207	188	153	184	153	191.95	213	199	163	0.76	-0.396	0.000176076	0.00652586	0.0026	0.0043
SDC1	340	497	253	365	336	299	229	254	256	323	387	315	322	323	354	234	290	259	311.96	342	333	261	0.758	-0.4	0.000175958	0.00652586	0.0048	0.004
CCDC77	100	103	63	70	68	60	64	50	44	95	80	79	62	65	71	65	57	44	68.77	85	66	55	0.656	-0.607	0.000178807	0.00659524	0.0042	0.0066
CCDC25	710	857	563	652	567	430	503	502	561	675	667	702	576	545	509	514	574	567	592.02	681	543	552	0.81	-0.304	0.000180025	0.00660838	0.0031	0.0043
HSP90AB1	13749	16228	10053	14337	13205	11860	9933	9709	10275	13071	12629	12534	12660	12685	14052	10141	11096	10388	12139.5	12745	13132	10542	0.827	-0.274	0.000179962	0.00660838	0.0038	0.0056
ACOT13	176	294	170	143	186	135	124	116	153	167	229	212	126	179	160	127	133	155	165.2	203	155	138	0.68	-0.555	0.000180703	0.00661743	0.0097	0.0045
IDI1	453	616	381	483	450	300	358	309	368	431	479	475	427	432	355	365	353	372	410	462	405	363	0.788	-0.344	0.000183632	0.00669276	0.0036	0.0041
TMEM14B	146	261	157	177	167	111	133	92	120	139	203	196	156	160	132	136	105	121	149.79	179	149	121	0.676	-0.566	0.000184714	0.00671625	0.0095	0.0046
CDV3	1702	2299	1439	1858	1590	1269	1323	1242	1474	1618	1789	1794	1641	1527	1503	1351	1419	1490	1570.36	1734	1557	1420	0.819	-0.288	0.000185153	0.00671629	0.0036	0.0048
C16orf72	702	791	517	722	663	519	465	490	516	667	616	645	638	637	615	475	560	522	597.04	643	630	519	0.807	-0.309	0.000186963	0.00676595	0.0031	0.0043
EPS15	187	235	150	151	168	117	130	120	141	178	183	187	133	161	139	133	137	143	154.83	183	144	138	0.754	-0.407	0.000188751	0.00681458	0.0021	0.0046
RRAGD	309	368	246	307	275	212	235	218	195	294	286	307	271	264	251	240	249	197	262.17	296	262	229	0.774	-0.369	0.00018922	0.00681547	0.0031	0.0041
CCDC59	367	485	312	370	392	305	308	243	278	349	377	389	327	377	361	314	278	281	339.25	372	355	291	0.785	-0.35	0.000190578	0.0068299	0.0032	0.004
S100A13	240	352	179	226	171	147	172	168	175	228	274	223	200	164	174	176	192	177	200.87	242	179	182	0.744	-0.426	0.000190634	0.0068299	0.0045	0.0042
TOP1	1389	1683	1238	1299	1337	1023	1231	839	881	1321	1310	1544	1147	1284	1212	1257	959	891	1213.73	1392	1214	1036	0.745	-0.424	0.000190956	0.0068299	0.0084	0.0047
HNRNPC	1433	1732	1010	1327	1278	1041	1115	975	1024	1362	1348	1259	1172	1228	1233	1138	1114	1035	1210.02	1323	1211	1096	0.827	-0.274	0.000198738	0.00705039	0.003	0.0047
RPL35A	7266	11505	6648	7639	7497	6002	5844	5511	6635	6908	8954	8289	6745	7202	7111	5966	6298	6708	7131.21	8050	7019	6324	0.786	-0.348	0.000198958	0.00705039	0.0062	0.0054
LDHB	2464	3928	2457	2712	2596	1920	1946	2000	2212	2343	3057	3063	2395	2494	2275	1987	2286	2236	2459.43	2821	2388	2170	0.769	-0.379	0.000203109	0.00714793	0.0071	0.005
ACAT2	2468	3528	2171	2892	2559	2043	1713	1915	2149	2346	2746	2707	2554	2458	2421	1749	2189	2173	2371.25	2600	2478	2037	0.783	-0.352	0.000205088	0.00718464	0.006	0.005
MORF4L1P1	586	711	571	674	605	410	485	358	239	557	553	712	595	581	486	495	409	242	514.49	607	554	382	0.63	-0.667	0.000208747	0.00729615	0.021	0.0042
EIF3M	722	1014	624	758	721	568	566	555	609	686	789	778	669	693	673	578	634	616	679.59	751	678	609	0.811	-0.303	0.000209379	0.00730161	0.0033	0.0044
ZC3H8	243	312	254	268	217	180	204	163	174	231	243	317	237	208	213	208	186	176	224.37	264	219	190	0.728	-0.457	0.000211574	0.00736143	0.0063	0.0041
MVK	346	386	240	306	297	222	185	219	259	329	300	299	270	285	263	189	250	262	272.01	309	273	234	0.754	-0.408	0.000214302	0.0074227	0.0049	0.004
SDAD1	507	625	482	505	481	387	416	374	354	482	486	601	446	462	459	425	427	358	460.65	523	456	403	0.774	-0.369	0.000215571	0.00744981	0.0049	0.0042
PTGER3	24	32	14	20	14	13	12	9	8	23	25	17	18	13	15	12	10	8	15.81	22	15	10	0.46	-1.119	0.000222283	0.00757937	0.0003	0.0161
FDFT1	3011	3664	2196	3013	2735	2074	2018	2180	2305	2863	2851	2738	2661	2627	2457	2060	2492	2330	2564.34	2817	2582	2294	0.814	-0.297	0.000225176	0.00764404	0.0043	0.005
RPL26	23954	39324	21563	23268	24548	18908	16776	19263	20477	22773	30603	26885	20546	23581	22402	17127	22016	20702	22959.4	26754	22176	19948	0.746	-0.424	0.000227692	0.00771239	0.0094	0.0058
SUPT4H1	851	1201	688	854	848	656	585	648	714	809	935	858	754	815	777	597	741	722	778.57	867	782	687	0.79	-0.339	0.000229924	0.00777084	0.0048	0.0045
GOLM2P1	29	44	30	31	35	28	23	10	15	28	34	37	27	34	33	23	11	15	27.05	33	31	16	0.515	-0.957	0.000243975	0.00819158	0.0062	0.0105
IFITM3	110	100	80	84	88	64	57	65	49	105	78	100	74	85	76	58	74	50	77.63	94	78	61	0.648	-0.626	0.000248606	0.00832885	0.0074	0.0062
TMA7	500	689	429	530	464	368	368	397	399	475	536	535	468	446	436	376	454	403	458.77	515	450	411	0.796	-0.329	0.000252217	0.00837665	0.0036	0.0042
NSDHL	573	678	429	573	555	436	327	426	409	545	528	535	506	533	517	334	487	413	488.57	536	519	411	0.766	-0.384	0.000254475	0.00843341	0.0057	0.0042
COPB1	399	489	331	460	376	293	318	260	302	379	381	413	406	361	347	325	297	305	357.14	391	371	309	0.794	-0.333	0.000257314	0.00847259	0.003	0.0041
CTDSPL2	389	444	284	373	352	281	286	260	271	370	346	354	329	338	333	292	297	274	325.89	357	333	288	0.807	-0.309	0.000277376	0.00896011	0.002	0.004
MCUB	166	200	141	156	159	103	125	96	121	158	156	176	138	153	122	128	110	122	140.16	163	138	120	0.742	-0.43	0.00028074	0.0090292	0.0028	0.0047
ABCC4	236	267	201	226	210	160	195	129	153	224	208	251	200	202	190	199	147	155	197.2	228	197	167	0.741	-0.432	0.000283139	0.00903914	0.005	0.0042
RPL41	87	114	62	65	74	56	51	56	56	83	89	77	57	71	66	52	64	57	68.47	83	65	58	0.686	-0.544	0.000283936	0.00903914	0.0017	0.0066
MRPS7	538	696	408	528	533	422	369	413	393	511	542	509	466	512	500	377	472	397	476.23	521	493	415	0.795	-0.331	0.000297302	0.00938642	0.0038	0.0042
URI1	636	789	515	664	519	454	553	395	417	605	614	642	586	499	538	565	451	422	546.79	620	541	479	0.774	-0.37	0.000301897	0.00947301	0.0057	0.0043
ATP5MC3	1359	1933	1246	1467	1329	1073	1189	971	1196	1292	1504	1554	1295	1277	1271	1214	1110	1209	1302.88	1450	1281	1178	0.813	-0.299	0.000304363	0.0095309	0.0041	0.0047
ATF4	3002	3845	2369	3060	2832	2348	2083	2358	2259	2854	2992	2954	2702	2720	2782	2127	2695	2284	2678.86	2933	2735	2369	0.807	-0.309	0.000305877	0.0095588	0.0049	0.005
FABP5P7	132	157	90	101	91	63	79	91	65	125	122	112	89	87	75	81	104	66	95.72	120	84	84	0.689	-0.538	0.00030944	0.00965049	0.0059	0.0056
ASF1A	139	187	109	118	112	97	108	80	105	132	146	136	104	108	115	110	91	106	116.46	138	109	102	0.744	-0.426	0.000310992	0.00965964	0.0016	0.0051
PCBP4	3296	3399	2262	2724	2694	2077	2112	2254	2067	3134	2645	2820	2405	2588	2461	2156	2576	2090	2541.67	2866	2485	2274	0.793	-0.334	0.000310426	0.00965964	0.0058	0.005
SEC63P1	283	397	285	300	309	223	249	192	229	269	309	355	265	297	264	254	219	232	273.83	311	275	235	0.761	-0.395	0.000311956	0.00967002	0.0048	0.004
ND5	5133	4859	3555	3468	3953	2886	3656	2594	3173	4880	3781	4432	3062	3797	3419	3732	2965	3208	3697.52	4364	3426	3302	0.757	-0.402	0.000315779	0.00976876	0.0087	0.0051
SLC16A9	420	638	409	509	531	412	362	339	323	399	497	510	449	510	488	370	387	327	437.44	469	482	361	0.771	-0.375	0.000319707	0.00985058	0.0053	0.0041
RPL37	2402	3235	1963	2427	2356	1720	1913	1730	2072	2284	2518	2448	2143	2263	2038	1953	1977	2095	2190.86	2417	2148	2008	0.831	-0.267	0.000325292	0.00994278	0.0035	0.005
SPECC1	420	483	315	375	326	218	340	238	250	399	376	393	331	313	258	347	272	253	326.93	389	301	291	0.748	-0.419	0.00032465	0.00994278	0.0067	0.004
HNRNPA1P54	45	34	23	35	33	18	16	18	10	43	26	29	31	32	21	16	21	10	25.43	33	28	16	0.478	-1.065	0.000357382	0.0106894	0.0187	0.011
LOC100129942	4	7	8	3	7	3	1	1	0	4	5	10	3	7	4	1	1	0	3.81	6	5	1	0.133	-2.914	0.000356872	0.0106894	0.0449	0.0575
RPL24P4	257	466	271	293	302	188	221	195	226	244	363	338	259	290	223	226	223	228	265.93	315	257	226	0.716	-0.481	0.000355534	0.0106894	0.0092	0.0041
CACYBP	541	748	470	643	557	538	396	420	443	514	582	586	568	535	637	404	480	448	528.32	561	580	444	0.791	-0.337	0.000370496	0.0109959	0.0044	0.0042
RPL14P1	272	377	225	291	274	203	246	168	186	259	293	281	257	263	241	251	192	188	247.15	278	254	210	0.759	-0.399	0.000372359	0.0110086	0.0048	0.0041
BTBD17	470	586	339	608	488	456	318	331	355	447	456	423	537	469	540	325	378	359	437.03	442	515	354	0.798	-0.325	0.000377743	0.0111463	0.0034	0.0041
MRPS15	361	405	255	330	292	277	212	256	238	343	315	318	291	280	328	216	293	241	291.78	325	300	250	0.766	-0.385	0.000383174	0.0111989	0.0049	0.004
PBDC1	226	282	202	240	188	156	183	145	167	215	219	252	212	181	185	187	166	169	198.32	229	193	174	0.766	-0.385	0.000382794	0.0111989	0.0033	0.0042
TTC1	592	686	436	523	483	426	393	408	460	563	534	544	462	464	505	401	466	465	489.26	547	477	444	0.812	-0.3	0.00039351	0.0114573	0.0031	0.0042
ANAPC13	285	353	220	269	228	210	191	179	239	271	275	274	238	219	249	195	205	242	240.72	273	235	214	0.783	-0.353	0.000422805	0.0121007	0.003	0.0041
FAU	5640	8246	4474	5801	5217	4084	4367	4193	4900	5362	6417	5578	5122	5011	4839	4458	4792	4954	5170.49	5786	4991	4735	0.818	-0.29	0.000424227	0.0121007	0.0047	0.0053
GNL3	66	91	71	80	54	49	48	37	48	63	71	89	71	52	58	49	42	49	60.28	74	60	47	0.64	-0.643	0.00042064	0.0121007	0.0065	0.007
ZNF644	490	640	407	442	434	368	396	374	346	466	498	507	390	417	436	404	427	350	432.9	490	414	394	0.802	-0.317	0.000434589	0.0123361	0.0035	0.0041
ZNF473	216	269	155	206	213	155	150	145	156	205	209	193	182	205	184	153	166	158	183.85	202	190	159	0.78	-0.359	0.000436883	0.0123682	0.0019	0.0043
SHMT2	600	808	400	545	530	404	441	394	464	570	629	499	481	509	479	450	450	469	504.07	566	490	456	0.802	-0.318	0.000438089	0.0123794	0.0039	0.0042
RACK1	3942	5191	3124	3808	3782	2907	3099	2988	3242	3748	4040	3895	3363	3633	3444	3164	3415	3278	3553.18	3894	3480	3286	0.843	-0.246	0.000443991	0.0125232	0.0032	0.0051
PSPH	152	225	146	179	172	136	105	115	131	145	175	182	158	165	161	107	131	132	150.79	167	161	123	0.741	-0.433	0.000453123	0.0127339	0.0039	0.0046
CFAP97	484	634	435	509	476	405	384	374	387	460	493	542	449	457	480	392	427	391	454.8	498	462	403	0.811	-0.302	0.000459984	0.0128561	0.0031	0.0042
RPL13P12	1369	1660	949	1213	1204	905	995	960	1026	1302	1292	1183	1071	1157	1072	1016	1097	1037	1136.31	1259	1100	1050	0.833	-0.264	0.000461161	0.0128656	0.0032	0.0047
KIF20B	729	1033	690	740	651	496	695	498	532	693	804	860	653	625	588	710	569	538	671.14	786	622	606	0.772	-0.374	0.000468839	0.0130088	0.0067	0.0044
HSP90AB3P	1289	1454	1076	1186	1158	1044	924	694	1085	1225	1132	1342	1047	1112	1237	943	793	1097	1103.17	1233	1132	944	0.768	-0.381	0.000483488	0.0133189	0.0076	0.0047
EIF4A2	777	1101	597	740	697	594	563	580	652	739	857	744	653	670	704	575	663	659	695.94	780	676	632	0.808	-0.307	0.000487141	0.0133716	0.0041	0.0044
HMGCR	1862	2848	1747	2057	1902	1260	1476	1430	1658	1770	2216	2178	1816	1827	1493	1507	1634	1676	1790.94	2055	1712	1606	0.781	-0.356	0.000486497	0.0133716	0.0069	0.0049
MIIP	113	135	69	91	101	72	62	69	70	107	105	86	80	97	85	63	79	71	86.01	99	87	71	0.703	-0.508	0.000490061	0.0134037	0.0033	0.0059
RPL10P16	405	505	263	335	355	245	260	287	261	385	393	328	296	341	290	265	328	264	321.15	369	309	286	0.77	-0.378	0.000499185	0.0135807	0.0053	0.004
RPL6	1230	1656	1059	1007	1220	939	932	852	1038	1169	1289	1320	889	1172	1113	951	974	1049	1102.98	1259	1058	991	0.788	-0.344	0.000500519	0.0135929	0.0061	0.0047
AMZ2	192	306	196	203	177	145	160	137	175	183	238	244	179	170	172	163	157	177	187	222	174	166	0.75	-0.416	0.000514128	0.0138643	0.005	0.0043
STYXL1	107	137	82	107	81	93	65	74	66	102	107	102	94	78	110	66	85	67	90.08	104	94	73	0.696	-0.522	0.000521522	0.0139655	0.0046	0.0058
GPATCH4	754	811	580	849	690	670	578	475	517	717	631	723	750	663	794	590	543	523	659.23	690	736	552	0.801	-0.319	0.000533209	0.0142288	0.0045	0.0044
TSPYL4	407	456	347	436	423	313	320	274	285	387	355	433	385	406	371	327	313	288	362.73	392	387	309	0.795	-0.331	0.000541187	0.0143548	0.0036	0.0041
ZFAND6	240	352	207	213	212	146	191	183	187	228	274	258	188	204	173	195	209	189	213.12	253	188	198	0.778	-0.363	0.000541672	0.0143548	0.0034	0.0042
EDF1	932	1446	799	1020	1116	858	754	735	767	886	1125	996	901	1072	1017	770	840	775	931.34	1002	997	795	0.792	-0.337	0.000552312	0.0145864	0.0057	0.0046
KIAA1143	798	979	601	809	726	554	555	597	611	759	762	749	714	697	656	567	682	618	689.41	757	689	622	0.821	-0.284	0.000567374	0.0149327	0.0034	0.0044
ATP6V0E1	517	673	372	505	464	387	384	367	408	492	524	464	446	446	459	392	419	412	450.35	493	450	408	0.824	-0.28	0.000581422	0.0152241	0.0025	0.0042
ATE1	339	353	215	339	278	227	232	208	194	322	275	268	299	267	269	237	238	196	263.46	288	278	224	0.773	-0.371	0.000585688	0.0153097	0.0044	0.0041
RPL31P2	771	1217	597	699	744	536	543	621	585	733	947	744	617	715	635	554	710	591	694.1	808	656	618	0.763	-0.391	0.000592339	0.0154048	0.0079	0.0044
NSA2P7	432	565	338	412	429	347	287	322	349	411	440	421	364	412	411	293	368	353	385.86	424	396	338	0.795	-0.331	0.000596372	0.0154313	0.004	0.0041
RABL2A	402	526	363	445	396	334	341	308	282	382	409	453	393	380	396	348	352	285	377.6	415	390	328	0.794	-0.334	0.000595521	0.0154313	0.004	0.0041
RNF167	125	136	86	117	97	94	78	75	78	119	106	107	103	93	111	80	86	79	98.22	111	102	82	0.735	-0.444	0.000616954	0.0158303	0.0015	0.0055
TMED9	1616	1977	1270	1675	1499	1264	1286	1107	1360	1536	1539	1583	1479	1440	1498	1313	1265	1375	1447.55	1553	1472	1318	0.849	-0.236	0.000626166	0.0158825	0.0027	0.0048
UBE2D2	962	1158	803	1027	878	760	723	708	781	915	901	1001	907	843	900	738	809	790	867.17	939	883	779	0.831	-0.267	0.000636235	0.0160302	0.0032	0.0045
ASCC3	224	267	190	248	204	191	178	149	154	213	208	237	219	196	226	182	170	156	200.73	219	214	169	0.777	-0.364	0.000637812	0.0160436	0.0029	0.0042
PSMB7	2465	3631	2106	2528	2549	1960	1840	1999	2098	2343	2826	2626	2232	2449	2322	1878	2285	2121	2342.47	2598	2334	2095	0.806	-0.312	0.000673467	0.0167212	0.0056	0.005
NPM1P24	30	43	61	38	37	22	27	16	11	29	33	76	34	36	26	28	18	11	32.24	46	32	19	0.423	-1.24	0.000674608	0.0167224	0.0584	0.0096
ZNF511	247	288	186	241	253	180	171	153	192	235	224	232	213	243	213	175	175	194	211.5	230	223	181	0.789	-0.342	0.000677573	0.0167688	0.0023	0.0042
EIF5P1	1509	1492	834	1206	1271	995	893	902	859	1435	1161	1040	1065	1221	1179	912	1031	868	1101.26	1212	1155	937	0.772	-0.373	0.00068071	0.0168193	0.0077	0.0047
BLOC1S2	324	381	293	340	302	216	264	221	226	308	297	365	300	290	256	270	253	228	285.19	323	282	250	0.779	-0.36	0.000685438	0.0168547	0.0045	0.004
NIPSNAP1	443	435	303	343	316	265	330	248	255	421	339	378	303	304	314	337	283	258	326.22	379	307	293	0.774	-0.37	0.000684571	0.0168547	0.0055	0.004
CLGN	137	175	93	119	96	79	103	70	96	130	136	116	105	92	94	105	80	97	106.17	127	97	94	0.735	-0.444	0.000693126	0.0168752	0.0032	0.0053
NXT2	155	208	119	153	127	92	125	96	107	147	162	148	135	122	109	128	110	108	129.91	152	122	115	0.753	-0.41	0.000688503	0.0168752	0.0029	0.0049
ORMDL2	129	184	89	133	113	76	91	79	91	123	143	111	117	109	90	93	90	92	107.56	126	105	92	0.722	-0.47	0.000691735	0.0168752	0.0045	0.0053
RAB11FIP1	188	174	121	145	126	120	120	84	115	179	135	151	128	121	142	123	96	116	132.34	155	130	112	0.725	-0.464	0.000698892	0.0168752	0.0058	0.0048
TMEM256	202	247	148	204	156	135	152	121	146	192	192	185	180	150	160	155	138	148	166.64	190	163	147	0.775	-0.367	0.000691441	0.0168752	0.0024	0.0044
TOMM6	1623	2057	1187	1570	1443	1205	1174	1222	1261	1543	1601	1480	1386	1386	1428	1199	1397	1275	1410.44	1541	1400	1290	0.836	-0.259	0.000699697	0.0168752	0.0035	0.0048
UBE2E1	957	1236	674	987	850	687	711	668	763	910	962	840	872	817	814	726	763	771	830.53	904	834	753	0.831	-0.267	0.000699618	0.0168752	0.0032	0.0045
ZMAT3	736	728	495	749	603	603	493	409	512	700	567	617	661	579	714	503	467	518	591.88	628	651	496	0.792	-0.337	0.000699326	0.0168752	0.0053	0.0043
NUP107	158	208	144	134	121	101	129	114	111	150	162	180	118	116	120	132	130	112	135.56	164	118	125	0.765	-0.386	0.000703064	0.0169015	0.0022	0.0048
CANX	3948	5519	3293	4390	4161	3517	2704	3192	3249	3753	4295	4106	3876	3997	4167	2761	3648	3285	3765.33	4051	4013	3231	0.797	-0.327	0.000710751	0.0169393	0.0064	0.0052
MCTS1	469	618	374	468	421	354	311	380	350	446	481	466	413	404	419	318	434	354	415.1	464	412	369	0.791	-0.338	0.000708488	0.0169393	0.0047	0.0041
RPS13P2	2905	3462	1887	2098	2453	2008	1652	2005	1928	2762	2694	2353	1853	2356	2379	1687	2292	1949	2258.22	2603	2196	1976	0.758	-0.399	0.000710957	0.0169393	0.0095	0.005
NOP58	691	943	609	742	700	587	586	529	569	657	734	759	655	672	695	598	605	575	661.26	717	674	593	0.828	-0.273	0.000714503	0.0169974	0.0031	0.0044
ELOVL5	530	639	365	590	470	413	376	353	403	504	497	455	521	451	489	384	403	407	456.97	485	487	398	0.818	-0.29	0.000733781	0.0174021	0.003	0.0042
SNORA79	278	393	222	246	228	163	248	168	207	264	306	277	217	219	193	253	192	209	236.75	282	210	218	0.772	-0.373	0.000735801	0.017423	0.0047	0.0041
TMTC3	322	453	269	315	289	253	277	237	242	306	353	335	278	278	300	283	271	245	294.21	331	285	266	0.801	-0.319	0.000747124	0.0175826	0.003	0.004
RPL11P2	42	95	58	71	46	34	38	30	30	40	74	72	63	44	40	39	34	30	48.53	62	49	34	0.557	-0.845	0.000749954	0.0176222	0.0229	0.0076
PFDN5	1880	2543	1351	1728	1743	1390	1205	1448	1409	1787	1979	1684	1526	1674	1647	1230	1655	1424	1623.05	1817	1616	1436	0.789	-0.341	0.000762288	0.0178573	0.0067	0.0048
GIHCG	136	172	112	140	138	75	91	91	93	129	134	140	124	133	89	93	104	94	115.42	134	115	97	0.723	-0.468	0.000767231	0.0179184	0.005	0.0051
RCN2	935	1058	688	819	804	588	695	672	615	889	823	858	723	772	697	710	768	622	762.4	857	731	700	0.816	-0.293	0.000774257	0.0180276	0.0041	0.0045
MNS1	155	192	119	136	119	101	112	102	116	147	149	148	120	114	120	114	117	117	127.49	148	118	116	0.782	-0.355	0.000781186	0.0181339	0.0004	0.0049
RAP1B	264	378	207	255	271	221	187	197	212	251	294	258	225	260	262	191	225	214	242.33	268	249	210	0.78	-0.358	0.000787496	0.0182109	0.0039	0.0041
ZFR	1109	1426	875	1062	986	815	1021	635	734	1054	1110	1091	938	947	966	1042	726	742	957.3	1085	950	837	0.772	-0.374	0.000788064	0.0182109	0.0079	0.0046
SETSIP	23	17	13	15	13	7	8	8	3	22	13	16	13	12	8	8	9	3	11.74	17	11	7	0.399	-1.325	0.00079099	0.018251	0.0181	0.0219
PDHA1	427	514	326	393	383	292	326	294	332	406	400	406	347	368	346	333	336	336	364.2	404	354	335	0.829	-0.271	0.000795152	0.0182921	0.0019	0.0041
PHLDA3	354	384	189	423	284	269	199	192	217	337	299	236	374	273	319	203	219	219	275.34	291	322	214	0.733	-0.448	0.00080119	0.0183759	0.0088	0.004
DDX10	506	536	385	450	380	391	358	318	362	481	417	480	397	365	463	365	363	366	410.97	459	408	365	0.797	-0.327	0.000807058	0.0184139	0.0044	0.0041
DMTF1-AS1	23	28	15	18	16	6	9	9	11	22	22	19	16	15	7	9	10	11	14.59	21	13	10	0.488	-1.035	0.000807649	0.0184139	0.0008	0.0174
TFAM	530	718	449	605	512	384	479	369	368	504	559	560	534	492	455	489	422	372	487.36	541	494	428	0.791	-0.338	0.000806225	0.0184139	0.0052	0.0042
FAM181B	748	867	491	735	670	496	539	438	576	711	675	612	649	644	588	550	501	582	612.39	666	627	544	0.816	-0.293	0.000814312	0.0185108	0.0038	0.0043
MATR3	1794	2450	1631	1825	1761	1230	1606	1333	1409	1706	1907	2034	1612	1692	1457	1640	1523	1424	1665.97	1882	1587	1529	0.813	-0.298	0.000813811	0.0185108	0.0051	0.0048
NOP16	90	98	61	89	71	56	51	42	64	86	76	76	79	68	66	52	48	65	68.42	79	71	55	0.696	-0.523	0.000822288	0.0186369	0.0024	0.0066
TMEM14C	94	162	111	114	94	68	76	53	92	89	126	138	101	90	81	78	61	93	95.17	118	91	77	0.66	-0.6	0.000829416	0.0187707	0.0124	0.0056
ATAD1	421	567	369	468	403	315	321	339	332	400	441	460	413	387	373	328	387	336	391.77	434	391	350	0.807	-0.309	0.000837076	0.0188606	0.0035	0.0041
POLR2B	370	530	341	417	342	268	342	263	277	352	412	425	368	329	318	349	301	280	348.16	396	338	310	0.783	-0.353	0.00084625	0.0190115	0.0051	0.0041
RPS21	931	1446	901	968	942	753	794	682	898	885	1125	1123	855	905	892	811	779	908	920.39	1044	884	833	0.798	-0.326	0.000849281	0.0190239	0.0058	0.0046
ZBTB41	123	147	104	94	107	84	87	81	84	117	114	130	83	103	100	89	93	85	101.4	120	95	89	0.743	-0.429	0.000851665	0.0190495	0.0021	0.0055
RPL3	191	326	160	217	195	150	130	139	173	182	254	199	192	187	178	133	159	175	184.21	212	186	156	0.73	-0.454	0.000857495	0.019152	0.0078	0.0043
ESD	393	546	303	359	357	288	309	278	326	374	425	378	317	343	341	315	318	330	348.92	392	334	321	0.815	-0.295	0.000861575	0.0192151	0.0028	0.0041
LOC642590	743	881	500	626	611	497	601	413	532	706	686	623	553	587	589	614	472	538	596.37	672	576	541	0.805	-0.313	0.000869686	0.0193679	0.0047	0.0043
CEP290	473	683	416	505	458	372	441	348	311	450	532	519	446	440	441	450	398	314	443.21	500	442	387	0.775	-0.368	0.000875444	0.0194678	0.0065	0.0041
JMJD8	316	355	214	310	294	252	226	192	230	300	276	267	274	282	299	231	219	233	264.55	281	285	228	0.809	-0.307	0.000889767	0.0197007	0.0021	0.0041
SCARNA9	211	226	140	171	174	160	139	134	120	201	176	175	151	167	190	142	153	121	163.9	184	169	139	0.753	-0.409	0.000889352	0.0197007	0.0045	0.0045
RPL10A	4885	7795	4641	5431	5275	3968	4158	3651	4701	4644	6066	5786	4796	5067	4701	4245	4173	4753	4914.6	5499	4855	4390	0.798	-0.325	0.00089508	0.0197329	0.0067	0.0052
RPL6P27	1420	2089	1337	1426	1477	1107	1173	1032	1344	1350	1626	1667	1259	1419	1312	1198	1179	1359	1374.23	1548	1330	1245	0.805	-0.312	0.000900844	0.0198315	0.0056	0.0048
RFC3	220	326	169	191	162	138	193	141	157	209	254	211	169	156	164	197	161	159	186.47	225	163	172	0.763	-0.39	0.000903785	0.0198677	0.0048	0.0043
LOC101928156	163	153	94	90	104	82	93	84	89	155	119	117	79	100	97	95	96	90	105.41	130	92	94	0.717	-0.481	0.000917907	0.0201205	0.006	0.0054
GALNT1	860	1047	639	799	840	634	652	620	650	818	815	797	706	807	751	666	709	657	747.12	810	755	677	0.835	-0.26	0.000937259	0.0203701	0.0031	0.0045
NOP9	419	526	359	437	416	391	296	303	350	398	409	448	386	400	463	302	346	354	389.6	418	416	334	0.8	-0.321	0.000934875	0.0203701	0.004	0.0041
RPS18P2	729	835	437	530	571	477	467	474	477	693	650	545	468	549	565	477	542	482	552.24	629	527	500	0.792	-0.337	0.000936676	0.0203701	0.0056	0.0043
SMARCA5	981	1225	877	991	873	760	849	732	698	933	953	1093	875	839	900	867	837	706	889.18	993	871	803	0.81	-0.304	0.000932938	0.0203701	0.0049	0.0046
PAPPA	463	436	317	500	377	368	320	241	296	440	339	395	442	362	436	327	275	299	368.42	391	413	300	0.77	-0.377	0.000943542	0.0204533	0.0063	0.0041
RIOX2	78	105	61	71	77	54	52	53	52	74	82	76	63	74	64	53	61	53	66.53	77	67	56	0.711	-0.492	0.000943754	0.0204533	0.0006	0.0067
ATP5ME	1328	1939	1142	1336	1322	985	995	1080	1144	1263	1509	1424	1180	1270	1167	1016	1234	1157	1246.53	1399	1206	1136	0.811	-0.302	0.000947965	0.0204736	0.0052	0.0047
ESF1	960	1299	845	1030	922	869	841	680	796	913	1011	1054	910	886	1030	859	777	805	915.83	993	942	814	0.821	-0.285	0.00094773	0.0204736	0.0042	0.0046
THAP12	100	120	87	115	108	87	64	55	83	95	93	108	102	104	103	65	63	84	90.82	99	103	71	0.725	-0.464	0.000960165	0.0205091	0.0021	0.0058
ZC3H15	2062	2098	1361	1755	1664	1389	1351	1365	1398	1960	1633	1697	1550	1598	1646	1379	1560	1413	1604.05	1763	1598	1451	0.823	-0.282	0.00096103	0.0205091	0.0046	0.0048
TPR	1197	1508	1038	1177	1155	949	1068	800	943	1138	1174	1294	1039	1109	1124	1090	914	953	1092.99	1202	1091	986	0.822	-0.283	0.000967729	0.0206234	0.0043	0.0047
TPM3	347	405	267	353	285	218	255	234	259	330	315	333	312	274	258	260	267	262	290.15	326	281	263	0.809	-0.306	0.000973346	0.0207143	0.0027	0.004
ARMCX5-GPRASP2	15	28	22	20	18	7	6	10	9	14	22	27	18	17	8	6	11	9	14.82	21	14	9	0.426	-1.231	0.000991483	0.0209839	0.0256	0.0174
NDN	1376	1684	945	1368	1320	987	959	961	1084	1308	1311	1178	1208	1268	1169	979	1098	1096	1179.51	1266	1215	1058	0.834	-0.261	0.000990598	0.0209839	0.0037	0.0047
EIF4E	530	663	417	471	448	330	392	409	400	504	516	520	416	430	391	400	467	404	449.89	513	412	424	0.825	-0.278	0.000999175	0.0210595	0.0029	0.0042
EIF3G	637	732	452	608	625	525	423	447	474	606	570	564	537	600	622	432	511	479	546.67	580	586	474	0.817	-0.292	0.00100458	0.0210867	0.0037	0.0043
BUD23	319	393	261	336	325	256	255	220	250	303	306	325	297	312	303	260	251	253	290.14	311	304	255	0.821	-0.284	0.0010094	0.0211587	0.0018	0.004
ABHD13	58	92	58	58	56	46	36	41	49	55	72	72	51	54	55	37	47	50	54.63	66	53	45	0.67	-0.579	0.00101196	0.0211835	0.0037	0.0073
TIMM9	135	169	108	128	137	95	82	90	107	128	132	135	113	132	113	84	103	108	116.27	132	119	98	0.748	-0.42	0.00101481	0.0211854	0.0028	0.0051
TMEM43	161	203	127	156	138	125	124	110	114	153	158	158	138	133	148	127	126	115	139.49	156	140	123	0.783	-0.354	0.00101382	0.0211854	0.001	0.0047
RPL31	5502	8983	4909	5639	5535	4223	4369	4255	5208	5231	6991	6121	4979	5317	5003	4460	4863	5265	5358.94	6114	5100	4863	0.795	-0.331	0.00101915	0.021247	0.0071	0.0053
RAN	3790	5507	3340	4307	3831	3120	3170	2828	3514	3603	4286	4164	3803	3680	3697	3236	3232	3553	3694.89	4018	3727	3340	0.831	-0.266	0.00102114	0.0212596	0.0044	0.0051
RPS6	9819	15976	10188	11277	10757	8163	8318	8299	9086	9335	12433	12703	9958	10333	9671	8492	9485	9186	10177.3	11490	9987	9054	0.788	-0.344	0.0010293	0.0214006	0.0078	0.0055
FEZF1-AS1	176	272	175	165	172	143	149	111	162	167	212	218	146	165	169	152	127	164	168.92	199	160	148	0.745	-0.424	0.001035	0.0214302	0.0061	0.0044
HNRNPLL	215	261	175	227	213	174	170	155	137	204	203	218	200	205	206	174	177	139	191.79	208	204	163	0.783	-0.353	0.00103771	0.0214302	0.0028	0.0043
IGFBP2	2905	3725	2273	2838	2601	2161	2347	2259	2120	2762	2899	2834	2506	2499	2560	2396	2582	2143	2575.64	2832	2522	2374	0.838	-0.255	0.00103507	0.0214302	0.004	0.005
RNU4ATAC	1737	1406	684	831	772	615	954	621	728	1651	1094	853	734	742	729	974	710	736	913.57	1199	735	807	0.672	-0.573	0.00103693	0.0214302	0.0208	0.0046
SMS	2045	2780	1712	2307	1991	1544	1846	1388	1666	1944	2163	2135	2037	1913	1829	1885	1586	1684	1908.5	2081	1926	1718	0.826	-0.275	0.00104332	0.021517	0.0045	0.0049
ZNF678	179	193	148	172	158	116	135	113	113	170	150	185	152	152	137	138	129	114	147.47	168	147	127	0.762	-0.391	0.00106739	0.0218957	0.0033	0.0046
SNRPC	865	1172	705	954	859	652	695	659	725	822	912	879	842	825	772	710	753	733	805.46	871	813	732	0.839	-0.253	0.00107877	0.0220702	0.003	0.0045
RPL10AP6	400	537	357	373	374	300	312	288	357	380	418	445	329	359	355	319	329	361	366.22	414	348	336	0.814	-0.297	0.00109007	0.0222125	0.0032	0.0041
RPS10P3	65	68	43	47	49	39	28	38	39	62	53	54	42	47	46	29	43	39	46.06	56	45	37	0.659	-0.601	0.00108958	0.0222125	0.0023	0.0079
RPL21P16	300	380	225	208	261	200	209	204	225	285	296	281	184	251	237	213	233	227	245.2	287	224	224	0.781	-0.357	0.00110615	0.0223915	0.0046	0.0041
LDHAP5	10	11	8	6	6	0	3	3	2	10	9	10	5	6	0	3	3	2	5.29	10	4	3	0.314	-1.672	0.00111089	0.0223986	0.0007	0.0445
RHOF	10	9	8	8	6	3	1	4	2	10	7	10	7	6	4	1	5	2	5.61	9	6	3	0.296	-1.755	0.00111234	0.0223986	0.0007	0.0431
RPS11	11417	15499	8195	10383	10809	8419	7929	8670	8761	10854	12062	10218	9168	10383	9975	8095	9909	8857	9946.77	11045	9842	8954	0.81	-0.303	0.00111688	0.0224605	0.0061	0.0055
BACE1	411	553	376	469	396	335	301	331	346	391	430	469	414	380	397	307	378	350	390.75	430	397	345	0.804	-0.315	0.00111858	0.0224654	0.0041	0.0041
USP1	783	1059	762	850	822	532	731	539	576	744	824	950	751	790	630	746	616	582	737.08	839	724	648	0.774	-0.37	0.001169	0.0232046	0.0079	0.0044
NACA	3285	4895	2903	3396	3198	2515	2588	2594	3034	3123	3809	3620	2999	3072	2980	2642	2965	3067	3141.85	3517	3017	2891	0.822	-0.283	0.00118349	0.0234316	0.0052	0.0051
HSPH1	2409	2808	1604	2484	2466	2395	1615	1604	1714	2290	2185	2000	2193	2369	2838	1649	1833	1733	2121.12	2158	2467	1738	0.805	-0.313	0.00120626	0.0237599	0.0062	0.0049
DCAF13	249	340	168	245	214	178	168	170	196	237	265	209	216	206	211	172	194	198	211.95	237	211	188	0.785	-0.348	0.00121784	0.0239264	0.0036	0.0042
NSA2	2572	3853	2103	2575	2389	2065	2009	1927	2341	2445	2999	2622	2274	2295	2447	2051	2202	2367	2411.24	2689	2339	2207	0.82	-0.286	0.00123475	0.0241967	0.0052	0.005
FBXO7	331	356	255	280	297	201	253	192	237	315	277	318	247	285	238	258	219	240	266.41	303	257	239	0.794	-0.334	0.00124272	0.024229	0.0039	0.0041
YARS1	376	543	304	432	417	377	281	289	313	357	423	379	381	401	447	287	330	316	369.04	386	410	311	0.802	-0.318	0.00124845	0.0243099	0.004	0.0041
CZIB	158	232	130	145	138	110	121	116	128	150	181	162	128	133	130	124	133	129	141.03	164	130	129	0.777	-0.364	0.001258	0.0244647	0.0022	0.0047
PRELID1	962	1221	671	919	910	790	708	700	710	915	950	837	812	874	936	723	800	718	840.41	901	874	747	0.827	-0.274	0.00126286	0.0245283	0.004	0.0045
BTAF1	269	332	216	280	226	202	232	147	200	256	258	269	247	217	239	237	168	202	232.68	261	234	202	0.779	-0.361	0.00128673	0.0247614	0.0046	0.0041
DEK	3247	4283	2992	2849	2956	2115	2928	2392	2525	3087	3333	3730	2516	2840	2506	2989	2734	2553	2920.83	3383	2621	2759	0.816	-0.294	0.001291	0.0247614	0.0057	0.0051
DSTNP3	521	649	387	421	446	389	459	298	320	495	505	483	372	428	461	469	341	324	430.74	494	420	378	0.764	-0.388	0.00129024	0.0247614	0.0081	0.0041
SLC25A21	40	45	21	30	34	20	18	21	16	38	35	26	26	33	24	18	24	16	26.74	33	28	19	0.576	-0.795	0.00128783	0.0247614	0.0047	0.0106
CCT3	2016	2359	1349	1818	1867	1657	1356	1343	1524	1917	1836	1682	1605	1793	1963	1384	1535	1541	1695.16	1812	1787	1487	0.82	-0.286	0.00130072	0.0248985	0.0051	0.0049
RPL35	8837	12783	6694	8605	8888	6993	6024	7035	6954	8401	9948	8346	7598	8538	8285	6150	8040	7030	8037.53	8898	8140	7073	0.795	-0.332	0.00130663	0.0249365	0.0075	0.0054
LRRC17	296	379	219	249	234	154	251	189	185	281	295	273	220	225	182	256	216	187	237.31	283	209	220	0.775	-0.369	0.00133153	0.0252546	0.0054	0.0041
RPS19P3	1728	1969	1126	1310	1448	1066	1164	1209	1117	1643	1532	1404	1157	1391	1263	1188	1382	1129	1343.24	1526	1270	1233	0.807	-0.31	0.00133663	0.0253201	0.006	0.0048
FAM98A	186	244	145	216	163	151	134	137	132	177	190	181	191	157	179	137	157	133	166.73	183	176	142	0.776	-0.366	0.00134836	0.0254479	0.0031	0.0044
GTPBP4	377	396	335	374	382	314	275	241	286	358	308	418	330	367	372	281	275	289	333.2	361	356	282	0.786	-0.346	0.00134548	0.0254479	0.0052	0.004
IPO7P1	14	18	16	11	11	8	6	8	5	13	14	20	10	11	9	6	9	5	10.82	16	10	7	0.441	-1.18	0.00137662	0.0258763	0.0004	0.0241
TEX15	52	76	49	55	51	45	44	32	31	49	59	61	49	49	53	45	37	31	48.15	56	50	38	0.668	-0.582	0.00138407	0.0259305	0.002	0.0077
CENPV	1973	2482	1456	1972	1792	1355	1611	1284	1631	1876	1932	1815	1741	1721	1605	1645	1467	1649	1716.87	1874	1689	1587	0.847	-0.24	0.00138989	0.025975	0.0035	0.0049
HMGB1	1688	2466	1617	1880	1525	1126	1502	1178	1517	1605	1919	2016	1660	1465	1334	1533	1346	1534	1601.39	1847	1486	1471	0.797	-0.327	0.00139152	0.025975	0.0069	0.0048
RPS2P46	979	1063	688	850	884	628	662	706	624	931	827	858	751	849	744	676	807	631	785.91	872	781	705	0.807	-0.309	0.00139751	0.0260551	0.0054	0.0045
PLTP	552	561	325	479	492	431	347	327	358	525	437	405	423	473	511	354	374	362	429.19	456	469	363	0.795	-0.33	0.00140864	0.0262308	0.0052	0.0041
PPIG	1775	2402	1631	1837	1785	1382	1576	1392	1436	1688	1869	2034	1622	1715	1637	1609	1591	1452	1690.69	1864	1658	1551	0.833	-0.264	0.00141176	0.0262491	0.0043	0.0049
PPP1R8	347	444	280	320	340	243	297	235	255	330	346	349	283	327	288	303	269	258	305.69	342	299	277	0.811	-0.303	0.00141305	0.0262491	0.0032	0.004
MSRB2	781	914	561	678	776	609	555	554	550	743	711	699	599	745	722	567	633	556	663.86	718	689	585	0.814	-0.296	0.0014173	0.0262645	0.0046	0.0044
PFDN4	381	515	300	390	338	297	337	250	293	362	401	374	344	325	352	344	286	296	342.67	379	340	309	0.814	-0.297	0.00141707	0.0262645	0.0033	0.004
MRPL33	148	243	132	168	133	120	125	112	117	141	189	165	148	128	142	128	128	118	142.95	165	139	125	0.752	-0.412	0.00144293	0.0267072	0.005	0.0047
CHCHD3P3	35	23	22	23	20	24	14	13	8	33	18	27	20	19	28	14	15	8	20.42	26	22	12	0.481	-1.056	0.00145868	0.0269015	0.0222	0.0132
UBL5	1955	2473	1368	1723	1746	1393	1386	1446	1500	1859	1925	1706	1521	1677	1650	1415	1653	1516	1658	1830	1616	1528	0.834	-0.262	0.00145791	0.0269015	0.0043	0.0048
RAI14	1045	1382	841	1082	1036	785	940	684	836	993	1076	1049	955	995	930	960	782	845	953.87	1039	960	862	0.83	-0.269	0.00147798	0.0271594	0.0041	0.0046
ATP5MJ	2072	2838	1454	1834	1810	1426	1313	1637	1488	1970	2209	1813	1619	1739	1690	1340	1871	1504	1750.53	1997	1683	1572	0.786	-0.347	0.00148825	0.0272178	0.008	0.0049
CCT2	1243	1827	1064	1418	1204	1038	1055	927	1126	1182	1422	1327	1252	1157	1230	1077	1059	1138	1204.84	1310	1213	1091	0.833	-0.264	0.00148769	0.0272178	0.0041	0.0047
RBIS	418	547	291	421	393	293	292	302	327	397	426	363	372	378	347	298	345	331	361.8	395	366	325	0.816	-0.293	0.00148455	0.0272178	0.0033	0.0041
C11orf58	827	1076	589	799	737	537	692	563	598	786	837	734	706	708	636	706	643	605	706.91	786	683	651	0.827	-0.274	0.00149864	0.0273364	0.0039	0.0044
IL6ST	231	290	179	241	231	175	186	163	162	220	226	223	213	222	207	190	186	164	205.61	223	214	180	0.806	-0.31	0.00149712	0.0273364	0.0018	0.0042
RRM1	1596	2296	1519	1505	1478	1042	1442	1198	1404	1517	1787	1894	1329	1420	1235	1472	1369	1419	1493.57	1733	1328	1420	0.82	-0.286	0.00150949	0.027436	0.0052	0.0048
SHLD2	163	220	151	210	150	128	123	104	139	155	171	188	185	144	152	126	119	141	153.4	171	160	129	0.753	-0.408	0.00151091	0.027436	0.0051	0.0046
HSPA8	733	1283	710	941	885	743	681	526	710	697	998	885	831	850	880	695	601	718	795.13	860	854	671	0.78	-0.358	0.00152117	0.0275896	0.0078	0.0045
GLE1	239	314	262	247	199	162	211	153	199	227	244	327	218	191	192	215	175	201	221.21	266	200	197	0.749	-0.418	0.00152792	0.0276793	0.008	0.0041
EXOC8	71	103	66	72	76	53	47	52	55	68	80	82	64	73	63	48	59	56	65.82	77	67	54	0.709	-0.496	0.00153648	0.0278016	0.002	0.0067
NEDD9	99	130	73	83	70	71	69	70	61	94	101	91	73	67	84	70	80	62	80.34	95	75	71	0.733	-0.448	0.00153942	0.0278063	0.0022	0.0061
RPL19	6497	8195	4681	5614	6246	4881	4817	4671	5008	6177	6378	5836	4957	6000	5783	4918	5338	5063	5605.56	6130	5580	5106	0.833	-0.264	0.00156123	0.0281115	0.0048	0.0053
ANOS1	102	151	111	119	97	91	78	81	81	97	118	138	105	93	108	80	93	82	101.45	118	102	85	0.725	-0.463	0.00156578	0.0281327	0.0052	0.0055
EIF5B	2603	3236	2139	2810	2471	2100	2219	1839	2187	2475	2518	2667	2481	2374	2488	2265	2102	2211	2397.91	2553	2448	2193	0.859	-0.218	0.00160333	0.0286731	0.003	0.005
RND2	421	544	328	407	398	339	327	294	353	400	423	409	359	382	402	334	336	357	378.07	411	381	342	0.832	-0.265	0.00161094	0.0287422	0.0024	0.0041
DNAJA1	1454	2173	1300	1733	1634	1318	1253	1095	1357	1382	1691	1621	1530	1570	1562	1279	1251	1372	1473.15	1565	1554	1301	0.831	-0.266	0.00162306	0.0288278	0.0044	0.0048
MED18	116	134	84	106	107	85	69	72	87	110	104	105	94	103	101	70	82	88	95.23	106	99	80	0.754	-0.408	0.00162325	0.0288278	0.0012	0.0056
TUBB4B	1869	2330	1421	2112	2019	1764	1329	1409	1515	1777	1813	1772	1865	1939	2090	1357	1610	1532	1750.56	1787	1965	1500	0.839	-0.254	0.00163809	0.0289238	0.0041	0.0049
RPL23P6	929	1616	954	1103	973	795	801	770	913	883	1258	1189	974	935	942	818	880	923	977.96	1110	950	874	0.787	-0.346	0.00164516	0.0289668	0.0076	0.0046
RSL24D1P11	8	10	4	5	5	5	4	0	1	8	8	5	4	5	6	4	0	1	4.51	7	5	2	0.264	-1.921	0.00164618	0.0289668	0.0008	0.0499
UBE2D3	2795	4073	2705	3272	2807	2413	2255	2213	2646	2657	3170	3373	2889	2696	2859	2302	2529	2675	2794.51	3067	2815	2502	0.816	-0.293	0.00166459	0.0292266	0.0059	0.005
IPO5	681	936	561	712	715	506	588	481	572	647	728	699	629	687	600	600	550	578	635.41	691	639	576	0.833	-0.264	0.00167565	0.029319	0.0035	0.0044
RBM39P1	613	794	484	606	568	523	491	453	484	583	618	603	535	546	620	501	518	489	556.98	601	567	503	0.835	-0.26	0.00167996	0.029319	0.0031	0.0043
RPL5P17	455	733	455	503	528	397	417	369	399	433	570	567	444	507	470	426	422	403	471.43	523	474	417	0.797	-0.327	0.00167819	0.029319	0.0056	0.0042
LOC389895	103	132	77	99	106	80	72	67	74	98	103	96	87	102	95	74	77	75	89.51	99	95	75	0.754	-0.407	0.00168761	0.0293924	0.0005	0.0058
MOB1B	42	57	47	39	47	26	32	24	26	40	44	59	34	45	31	33	27	26	37.74	48	37	29	0.617	-0.696	0.00169225	0.0294398	0.0078	0.0087
MIR125B1	11	9	8	6	3	4	4	1	3	10	7	10	5	3	5	4	1	3	5.4	9	4	3	0.325	-1.623	0.0017032	0.0295632	0.0007	0.0445
CENPQ	159	217	142	115	142	83	133	104	116	151	169	177	102	136	98	136	119	117	133.92	166	112	124	0.751	-0.413	0.00175055	0.0301803	0.0055	0.0048
CENPI	91	97	70	76	75	54	62	57	50	87	75	87	67	72	64	63	65	51	70.16	83	68	60	0.723	-0.469	0.00176684	0.030348	0.0018	0.0065
HNRNPKP4	90	93	47	61	66	40	61	37	28	86	72	59	54	63	47	62	42	28	57.12	72	55	44	0.61	-0.713	0.00177786	0.0304459	0.0194	0.0071
ARL1	269	385	230	288	284	239	216	213	216	256	300	287	254	273	283	221	243	218	259.42	281	270	227	0.808	-0.308	0.00178299	0.0304997	0.003	0.0041
LOC345576	189	177	148	193	175	147	140	106	102	180	138	185	170	168	174	143	121	103	153.54	168	171	122	0.739	-0.437	0.00179523	0.0306407	0.0069	0.0046
PSMA7	1350	1741	987	1340	1236	1029	977	966	1155	1283	1355	1231	1183	1187	1219	997	1104	1168	1191.98	1290	1196	1090	0.844	-0.245	0.00182398	0.0310579	0.0036	0.0047
RPL3P4	7025	9710	5357	6773	6673	5353	5058	5641	5554	6679	7557	6679	5981	6410	6342	5164	6447	5615	6319.26	6972	6244	5742	0.823	-0.28	0.00182574	0.0310579	0.0057	0.0053
TARS1	797	1043	653	855	793	718	641	564	695	758	812	814	755	762	851	654	645	703	750.29	795	789	667	0.84	-0.251	0.00183513	0.0311829	0.0033	0.0045
DHX32	255	272	242	208	190	162	215	157	156	242	212	302	184	183	192	219	179	158	207.84	252	186	185	0.743	-0.428	0.001846	0.0313316	0.0088	0.0042
PNN	1105	1420	1093	1281	1031	825	1012	770	875	1051	1105	1363	1131	990	977	1033	880	885	1046.13	1173	1033	933	0.797	-0.327	0.00184796	0.0313316	0.007	0.0046
FDXR	183	222	123	235	178	148	133	114	122	174	173	153	208	171	175	136	130	123	160.37	167	185	130	0.774	-0.37	0.00185556	0.0314258	0.0033	0.0045
HMGB1P5	403	500	365	360	356	279	347	299	292	383	389	455	318	342	331	354	342	295	356.55	409	330	330	0.811	-0.302	0.00186441	0.0315408	0.004	0.0041
FCF1	321	408	248	319	294	236	223	236	267	305	318	309	282	282	280	228	270	270	282.55	311	281	256	0.822	-0.283	0.00189649	0.0319077	0.0024	0.004
MRPL48	290	393	198	266	254	211	207	204	227	276	306	247	235	244	250	211	233	229	247.92	276	243	224	0.806	-0.311	0.00189453	0.0319077	0.0032	0.0041
GEMIN6	81	89	62	82	61	56	49	46	56	77	69	77	72	59	66	50	53	57	64.46	74	66	53	0.718	-0.477	0.00191514	0.032111	0.001	0.0068
MRPL30	361	440	281	326	329	265	266	261	287	343	342	350	288	316	314	272	298	290	312.65	345	306	287	0.83	-0.268	0.0019174	0.032111	0.0022	0.004
SIVA1	1652	2096	1011	1524	1352	1126	1138	1128	1200	1571	1631	1261	1346	1299	1334	1162	1289	1213	1345	1488	1326	1221	0.819	-0.288	0.00191904	0.032111	0.0054	0.0048
DDIT4	319	493	275	349	296	221	258	222	297	303	384	343	308	284	262	263	254	300	300.17	343	285	272	0.793	-0.335	0.00193466	0.0323018	0.0051	0.004
PSMC3	1044	1419	744	989	994	788	721	809	808	993	1104	928	873	955	934	736	925	817	918.2	1008	921	826	0.817	-0.292	0.00194162	0.0323476	0.0053	0.0046
ZMYM4	451	586	402	467	457	355	398	315	373	429	456	501	412	439	421	406	360	377	422.38	462	424	381	0.829	-0.271	0.00194137	0.0323476	0.0031	0.0041
H1-4	46	61	43	48	40	29	40	25	17	44	47	54	42	38	34	41	29	17	38.51	48	38	29	0.603	-0.731	0.00195252	0.0324939	0.0127	0.0086
MCM4	969	1193	764	816	888	634	740	719	768	921	928	953	721	853	751	755	822	776	831.18	934	775	784	0.84	-0.252	0.00197303	0.0327642	0.0036	0.0045
CDC5L	324	460	296	328	330	230	283	249	262	308	358	369	290	317	273	289	285	265	305.84	345	293	280	0.811	-0.302	0.00197617	0.0327809	0.0036	0.004
SESN3	264	319	247	239	216	141	215	190	185	251	248	308	211	207	167	219	217	187	224.05	269	195	208	0.778	-0.363	0.00198211	0.032844	0.0056	0.0041
FAM111B	204	328	211	195	213	139	161	166	184	194	255	263	172	205	165	164	190	186	199.32	237	181	180	0.759	-0.397	0.00200181	0.0331346	0.007	0.0042
GPR89B	82	106	51	85	53	46	51	48	47	78	82	64	75	51	55	52	55	48	62.11	75	60	52	0.68	-0.557	0.00200923	0.0332216	0.0072	0.0068
LOC100129202	7	13	10	7	6	5	6	1	2	7	10	12	6	6	6	6	1	2	6.27	10	6	3	0.339	-1.559	0.00202729	0.0334584	0.0077	0.0394
TWF1	38	33	32	31	20	26	23	13	16	36	26	40	27	19	31	23	15	16	25.96	34	26	18	0.552	-0.857	0.00203009	0.0334584	0.0142	0.0109
RPS8P9	981	1676	1104	1239	1229	947	839	796	1015	933	1304	1376	1094	1181	1122	857	910	1026	1089.17	1204	1132	931	0.773	-0.371	0.00203316	0.0334729	0.0094	0.0047
MED27	678	731	446	653	583	501	465	470	450	645	569	556	577	560	594	475	537	455	551.84	590	577	489	0.827	-0.274	0.00203587	0.0334816	0.0038	0.0043
SERBP1	4342	5037	3068	4015	3889	3250	3280	3117	3268	4128	3920	3825	3545	3736	3851	3349	3562	3304	3691.08	3958	3711	3405	0.86	-0.218	0.00204484	0.0335932	0.0033	0.0051
FEZ2	500	638	397	613	511	437	415	369	381	475	497	495	541	491	518	424	422	385	471.93	489	517	410	0.838	-0.254	0.00205808	0.033738	0.0026	0.0042
MORF4L2	3290	4430	2649	3306	2917	2321	2742	2537	2801	3128	3448	3303	2919	2802	2750	2799	2900	2832	2986.68	3293	2824	2844	0.863	-0.212	0.002064	0.033738	0.0031	0.0051
PYGO1	233	237	178	211	162	123	157	141	161	222	184	222	186	156	146	160	161	163	177.75	209	163	161	0.777	-0.365	0.00206179	0.033738	0.0045	0.0044
U2SURP	745	1089	662	857	716	625	669	532	670	708	847	825	757	688	740	683	608	677	726.06	793	728	656	0.827	-0.274	0.00206602	0.033738	0.0043	0.0044
YKT6	593	724	511	678	569	513	487	412	494	564	563	637	599	547	608	497	471	499	553.88	588	585	489	0.835	-0.26	0.00207243	0.0337932	0.0032	0.0043
EPHB3	317	333	259	322	317	259	223	184	256	301	259	323	284	305	307	228	210	259	275.1	294	299	232	0.796	-0.329	0.00207669	0.0338267	0.0043	0.004
YBX3	363	457	267	385	362	288	319	234	233	345	356	333	340	348	341	326	267	236	321.25	345	343	276	0.8	-0.321	0.00208575	0.0339382	0.0045	0.004
AK4	139	191	116	131	130	111	105	101	110	132	149	145	116	125	132	107	115	111	125.7	142	124	111	0.783	-0.353	0.00209799	0.0341013	0.0015	0.005
NOL8	217	264	176	218	182	145	176	131	171	206	205	219	193	175	172	180	150	173	185.84	210	180	168	0.801	-0.32	0.0021021	0.0341117	0.0024	0.0043
SRP72	1210	1742	993	1237	1159	938	971	962	1056	1150	1356	1238	1092	1113	1111	991	1099	1068	1135.5	1248	1105	1053	0.842	-0.247	0.00211766	0.0342758	0.0038	0.0047
XPOT	268	336	223	232	236	178	150	198	226	255	261	278	205	227	211	153	226	228	227.19	265	214	202	0.766	-0.385	0.00212094	0.0342926	0.0069	0.0041
MORF4L1	2421	3568	2406	2764	2224	1746	2286	1607	2183	2302	2777	3000	2441	2136	2069	2334	1837	2207	2344.59	2693	2215	2126	0.79	-0.34	0.00213848	0.0345398	0.0084	0.005
NCL	5528	6548	4318	5726	5087	4307	4575	4040	4355	5256	5096	5384	5056	4887	5103	4671	4617	4403	4941.29	5245	5015	4564	0.87	-0.2	0.00214414	0.034566	0.0029	0.0052
TXNDC17	460	682	350	479	494	352	327	352	392	437	531	436	423	475	417	334	402	396	427.94	468	438	377	0.802	-0.318	0.00214593	0.034566	0.0053	0.0041
MRPL12	146	169	90	135	134	98	94	86	102	139	132	112	119	129	116	96	98	103	115.99	128	121	99	0.77	-0.376	0.00215401	0.0346448	0.0019	0.0051
STMN4	1499	2135	1286	1419	1316	924	982	1275	1203	1425	1662	1603	1253	1264	1095	1003	1457	1216	1330.88	1563	1204	1225	0.783	-0.353	0.00215674	0.0346524	0.0087	0.0048
PNMA6A	83	105	52	86	76	54	58	50	47	79	82	65	76	73	64	59	57	48	66.92	75	71	55	0.715	-0.483	0.00217306	0.0348053	0.0023	0.0066
TCEAL7	501	750	421	489	507	356	398	400	430	476	584	525	432	487	422	406	457	435	469.3	528	447	433	0.817	-0.292	0.00218012	0.0348819	0.0044	0.0042
USP33	565	681	450	624	540	448	455	421	419	537	530	561	551	519	531	465	481	424	510.89	543	534	457	0.842	-0.249	0.00222199	0.0354042	0.0027	0.0042
ADSL	621	853	394	669	593	468	400	443	479	590	664	491	591	570	554	408	506	484	539.92	582	572	466	0.797	-0.328	0.00223327	0.0355336	0.0063	0.0043
MSANTD4	305	419	282	314	270	232	266	229	254	290	326	352	277	259	275	272	262	257	285.47	323	270	264	0.82	-0.287	0.00223639	0.0355336	0.0028	0.004
LINC01980	30	30	13	22	17	20	8	15	10	29	23	16	19	16	24	8	17	10	18.11	23	20	12	0.505	-0.985	0.00224182	0.0355524	0.0136	0.0144
SUB1P1	31	36	21	13	20	21	13	13	18	29	28	26	11	19	25	13	15	18	20.62	28	18	15	0.554	-0.851	0.00224288	0.0355524	0.0077	0.013
NELL2	277	366	245	253	261	210	246	197	209	263	285	305	223	251	249	251	225	211	251.57	284	241	229	0.808	-0.307	0.0022513	0.0356491	0.0033	0.0041
DNAJC19	148	195	122	153	138	103	107	111	114	141	152	152	135	133	122	109	127	115	131.74	148	130	117	0.789	-0.343	0.00226048	0.0357575	0.0014	0.0049
DYNC1I2	1337	1892	1297	1388	1250	954	1074	1062	1254	1271	1472	1617	1226	1201	1130	1096	1214	1268	1277.25	1453	1186	1193	0.821	-0.284	0.00226788	0.0358007	0.0054	0.0047
TUBA1C	518	590	314	496	384	341	400	279	336	492	459	392	438	369	404	408	319	340	402.32	448	404	356	0.793	-0.335	0.00227228	0.0358213	0.0061	0.0041
PIN1	495	660	413	531	530	352	338	396	406	471	514	515	469	509	417	345	453	410	455.81	500	465	403	0.805	-0.313	0.00227767	0.0358447	0.0053	0.0042
TERC	41	57	29	29	14	21	24	18	28	39	44	36	26	13	25	25	21	28	28.53	40	21	25	0.611	-0.71	0.00229138	0.0359867	0.0071	0.0101
RPL18	6660	9327	5223	6801	6622	5340	5070	5280	5655	6332	7259	6512	6005	6361	6327	5176	6034	5717	6191.48	6701	6231	5642	0.842	-0.248	0.00230211	0.036103	0.0046	0.0053
FGD5-AS1	433	515	408	373	438	312	346	308	336	412	401	509	329	421	370	353	352	340	387.32	441	373	348	0.795	-0.33	0.00231399	0.0361798	0.0058	0.0041
BAZ1B	1544	1718	1154	1472	1321	1085	1329	939	1027	1468	1337	1439	1300	1269	1285	1357	1073	1038	1285.14	1415	1285	1156	0.818	-0.29	0.00231892	0.0361969	0.0057	0.0047
PSMD10	202	269	161	190	198	138	173	123	157	192	209	201	168	190	164	177	141	159	177.72	201	174	159	0.791	-0.338	0.00233297	0.0363447	0.0032	0.0043
RPF2	260	282	186	249	230	211	196	173	147	247	219	232	220	221	250	200	198	149	215.09	233	230	182	0.782	-0.355	0.00233313	0.0363447	0.0048	0.0042
EIF3E	538	866	490	544	548	418	471	437	480	511	674	611	480	526	495	481	499	485	529.33	599	500	488	0.814	-0.296	0.00234143	0.036437	0.0049	0.0042
SNHG5	426	558	328	378	402	290	341	320	320	405	434	409	334	386	344	348	366	324	372.12	416	355	346	0.829	-0.271	0.0023548	0.0365709	0.003	0.0041
SRPRB	261	362	218	297	314	248	206	200	211	248	282	272	262	302	294	210	229	213	256.84	267	286	217	0.812	-0.301	0.00238924	0.0370308	0.0029	0.0041
GOT2	721	1023	585	758	795	585	574	580	583	685	796	729	669	764	693	586	663	589	686.15	737	709	613	0.829	-0.27	0.0024007	0.037096	0.0042	0.0044
PLAAT3	191	162	132	215	120	110	117	93	92	182	126	165	190	115	130	119	106	93	136.27	158	145	106	0.678	-0.56	0.0024079	0.0371177	0.0165	0.0048
SSX2IP	191	284	185	228	191	151	170	137	165	182	221	231	201	183	179	174	157	167	188.21	211	188	166	0.788	-0.344	0.00241178	0.0371177	0.0038	0.0043
AHCTF1P1	31	66	31	50	45	35	32	19	12	29	51	39	44	43	41	33	22	12	34.98	40	43	22	0.552	-0.858	0.002422	0.0372003	0.0236	0.009
MYL9	190	145	84	137	113	106	92	76	92	181	113	105	121	109	126	94	87	93	114.12	133	119	91	0.686	-0.544	0.00242522	0.0372126	0.0138	0.0052
ARPC4	899	968	611	803	813	677	685	562	635	855	753	762	709	781	802	699	642	642	738.4	790	764	661	0.837	-0.256	0.00243498	0.0373239	0.0037	0.0044
LOC677762	45	47	23	30	32	22	18	22	24	43	37	29	26	31	26	18	25	24	28.79	36	28	22	0.617	-0.697	0.00243734	0.0373239	0.0032	0.0101
RPS17P16	1170	1861	1182	1310	1212	939	1074	923	1122	1112	1448	1474	1157	1164	1113	1096	1055	1134	1194.84	1345	1145	1095	0.815	-0.295	0.00249775	0.0381348	0.006	0.0047
C16orf87	136	213	121	136	145	96	120	91	111	129	166	151	120	139	114	123	104	112	128.64	149	124	113	0.758	-0.399	0.0025049	0.0381681	0.0047	0.0049
HES4	403	456	286	337	369	324	198	287	288	383	355	357	298	354	384	202	328	291	327.98	365	345	274	0.749	-0.417	0.00251423	0.0382586	0.0105	0.004
LAMTOR5	550	645	428	468	453	358	401	425	402	523	502	534	413	435	424	409	486	406	459.18	520	424	434	0.835	-0.26	0.00251583	0.0382586	0.0032	0.0042
HOXB5	368	390	241	277	231	240	259	232	234	350	304	300	245	222	284	264	265	237	274.54	318	250	255	0.802	-0.318	0.00253572	0.0384847	0.0044	0.004
LAMP5	134	239	104	146	123	97	100	95	114	127	186	130	129	118	115	102	109	115	125.66	148	121	109	0.727	-0.46	0.00254759	0.0386267	0.0087	0.0049
MED8	162	216	126	168	153	109	123	116	124	154	168	157	148	147	129	126	133	125	143.02	160	141	128	0.796	-0.329	0.00255732	0.0386596	0.0015	0.0047
PNMA3	168	151	105	158	120	111	108	91	83	160	118	131	140	115	132	110	104	84	121.4	136	129	99	0.732	-0.45	0.00255589	0.0386596	0.0073	0.005
RPS28P7	15666	21842	11785	15929	15861	12306	10713	12432	12700	14894	16998	14694	14066	15236	14580	10937	14208	12839	14272.5	15529	14627	12661	0.815	-0.295	0.00256508	0.0387388	0.0068	0.0056
BBC3	972	1216	695	1030	730	647	757	630	753	924	946	867	910	701	767	773	720	761	818.71	912	793	751	0.823	-0.281	0.00260323	0.0391607	0.005	0.0045
TMEM126A	91	109	86	81	78	69	62	64	66	87	85	107	72	75	82	63	73	67	78.88	93	76	68	0.739	-0.436	0.00261715	0.0392931	0.0022	0.0062
RPS15	7575	10424	6223	7323	8070	6182	5005	6102	6278	7202	8112	7759	6466	7752	7324	5110	6974	6347	7005.13	7691	7181	6144	0.799	-0.324	0.00262136	0.0393179	0.0082	0.0054
RPL15	4562	6878	3858	4350	4304	3269	3522	3609	4216	4337	5353	4810	3841	4134	3873	3596	4125	4262	4259.04	4833	3949	3994	0.826	-0.275	0.00264359	0.0394969	0.0058	0.0052
NOC3L	118	160	96	136	115	96	102	73	85	112	125	120	120	110	114	104	83	86	108.24	119	115	91	0.768	-0.381	0.00264839	0.0395077	0.0019	0.0053
TPPP3	181	213	118	144	125	136	105	116	130	172	166	147	127	120	161	107	133	131	140.5	162	136	124	0.76	-0.395	0.00265231	0.0395077	0.0053	0.0047
UBE2N	704	931	583	712	649	513	581	519	615	669	725	727	629	623	608	593	593	622	643.19	707	620	603	0.853	-0.229	0.0026531	0.0395077	0.0026	0.0044
LIMA1	95	109	85	77	73	68	71	59	65	90	85	106	68	70	81	72	67	66	78.38	94	73	68	0.743	-0.428	0.00266176	0.0395756	0.002	0.0062
DYRK2	187	267	182	225	210	170	167	130	162	178	208	227	199	202	201	170	149	164	188.57	204	201	161	0.794	-0.333	0.00268031	0.0397743	0.0032	0.0043
RPS3AP47	1796	2053	1118	1358	1460	1126	1150	1293	1050	1707	1598	1394	1199	1402	1334	1174	1478	1062	1372.02	1566	1312	1238	0.789	-0.342	0.00271304	0.040101	0.0086	0.0048
PRRG1	49	70	43	39	28	32	39	27	33	47	54	54	34	27	38	40	31	33	39.77	52	33	35	0.675	-0.566	0.0027284	0.0402157	0.002	0.0084
OTUD6B-AS1	421	500	291	328	319	253	331	262	324	400	389	363	290	306	300	338	299	328	334.77	384	299	322	0.836	-0.258	0.00273202	0.0402304	0.0025	0.004
AMT	69	80	55	46	70	36	41	35	47	66	62	69	41	67	43	42	40	48	52.92	66	50	43	0.664	-0.591	0.00275385	0.0402651	0.0089	0.0074
HMBS	89	127	75	92	83	85	61	65	68	85	99	94	81	80	101	62	74	69	82.66	93	87	68	0.737	-0.439	0.00274566	0.0402651	0.0028	0.006
MBLAC2	137	150	116	101	147	94	89	90	83	130	117	145	89	141	111	91	103	84	112.33	131	114	93	0.713	-0.489	0.002742	0.0402651	0.0098	0.0052
CPD	305	357	218	287	289	195	233	187	233	290	278	272	253	278	231	238	214	236	254.31	280	254	229	0.819	-0.288	0.00276341	0.0403025	0.0027	0.0041
IER5	523	679	382	546	414	354	396	375	414	497	528	476	482	398	419	404	429	419	450.29	500	433	417	0.831	-0.268	0.00276354	0.0403025	0.0035	0.0042
WDR25	88	105	60	101	75	68	48	54	64	84	82	75	89	72	81	49	62	65	73.04	80	81	59	0.726	-0.463	0.00278124	0.0404506	0.0026	0.0064
TCEA2	222	259	174	203	207	141	147	168	155	211	202	217	179	199	167	150	192	157	185.94	210	182	166	0.792	-0.337	0.00279426	0.040563	0.0037	0.0043
PWWP3B	102	119	70	98	77	54	69	63	64	97	93	87	87	74	64	70	72	65	78.72	92	75	69	0.744	-0.426	0.00279916	0.0405634	0.002	0.0061
EIF3D	949	1236	854	932	927	706	694	798	771	902	962	1065	823	890	836	709	912	779	875.42	976	850	800	0.82	-0.287	0.00281848	0.0407087	0.0055	0.0045
MCRIP1	909	1205	750	991	955	751	646	685	826	864	938	935	875	917	890	660	783	835	855.2	912	894	759	0.832	-0.265	0.00282476	0.0407087	0.0045	0.0045
SEPTIN7	733	1012	611	724	712	614	643	541	613	697	788	762	639	684	727	656	618	620	687.94	749	683	631	0.843	-0.246	0.00282552	0.0407087	0.0034	0.0044
C12orf29	77	88	59	52	66	47	43	39	60	73	68	74	46	63	56	44	45	61	58.82	72	55	50	0.699	-0.517	0.00288749	0.0414788	0.0048	0.007
DNAAF10	123	136	97	126	95	70	68	77	93	117	106	121	111	91	83	69	88	94	97.85	115	95	84	0.736	-0.443	0.00289181	0.0414788	0.0055	0.0055
HNRNPCP2	364	463	276	321	307	242	322	217	277	346	360	344	283	295	287	329	248	280	308.04	350	288	286	0.816	-0.293	0.00289249	0.0414788	0.0037	0.004
SEC61B	378	617	347	451	444	323	327	306	343	359	480	433	398	427	383	334	350	347	389.99	424	403	344	0.808	-0.307	0.00290913	0.0416786	0.005	0.0041
SPAG16	363	401	285	324	288	212	297	233	251	345	312	355	286	277	251	303	266	254	294.41	337	271	274	0.817	-0.291	0.00293772	0.0419706	0.0036	0.004
ZNF428	3138	3599	2557	2942	2776	2170	2306	2465	2322	2983	2801	3188	2598	2667	2571	2354	2817	2347	2702.97	2991	2612	2506	0.838	-0.255	0.00297059	0.0423219	0.0049	0.005
H4C3	2651	3113	1937	2087	2139	1644	2295	1690	1770	2520	2423	2415	1843	2055	1948	2343	1931	1789	2140.82	2453	1949	2021	0.824	-0.279	0.00297371	0.0423271	0.0059	0.0049
RPS6KB2	176	216	135	246	204	154	111	124	139	167	168	168	217	196	182	113	142	141	166.11	168	198	132	0.784	-0.351	0.00299942	0.0426535	0.0033	0.0044
PAK1IP1	180	286	184	227	185	163	153	140	167	171	223	229	200	178	193	156	160	169	186.6	208	190	162	0.781	-0.357	0.00303686	0.0429179	0.0049	0.0043
RNASEH2B	84	121	74	76	70	47	75	41	64	80	94	92	67	67	56	77	47	65	71.61	89	63	63	0.711	-0.491	0.00302961	0.0429179	0.0063	0.0064
TOMM22	706	920	592	764	657	575	609	535	566	671	716	738	675	631	681	622	611	572	657.52	708	662	602	0.85	-0.234	0.00302151	0.0429179	0.0029	0.0044
PARS2	67	108	66	69	71	57	46	61	40	64	84	82	61	68	68	47	70	40	64.87	77	66	52	0.677	-0.562	0.00304323	0.0429185	0.0097	0.0067
RPL34P33	14	21	14	9	10	10	11	4	6	13	16	17	8	10	12	11	5	6	10.93	15	10	7	0.477	-1.067	0.00304644	0.0429243	0.0015	0.0236
APTX	188	264	181	204	165	162	150	138	166	179	205	226	180	158	192	153	158	168	179.9	203	177	160	0.789	-0.341	0.00305425	0.0429948	0.0039	0.0043
MAP7D3	429	497	335	412	444	310	370	265	294	408	387	418	364	427	367	378	303	297	371.97	404	386	326	0.809	-0.306	0.00308237	0.0432984	0.0049	0.0041
NGDN	336	439	316	394	280	230	267	224	296	319	342	394	348	269	273	273	256	299	308.03	352	297	276	0.789	-0.342	0.0030833	0.0432984	0.0063	0.004
TRIM14	22	20	20	27	21	11	9	10	9	21	16	25	24	20	13	9	11	9	16.46	21	19	10	0.499	-1.004	0.00311245	0.0436141	0.0115	0.0158
RPL22L1	164	248	137	185	124	108	142	114	116	156	193	171	163	119	128	145	130	117	146.97	173	137	131	0.752	-0.41	0.00315166	0.0440189	0.0072	0.0046
PGRMC2	933	1035	685	872	849	600	641	689	677	887	805	854	770	816	711	654	787	684	774.36	849	766	708	0.835	-0.261	0.00315617	0.0440257	0.0043	0.0045
PGM3	221	269	211	218	213	151	183	170	136	210	209	263	193	205	179	187	194	137	197.46	227	192	173	0.764	-0.389	0.00318026	0.0440888	0.0073	0.0042
RPL15P3	1737	1975	1026	1245	1326	950	1074	1143	1220	1651	1537	1279	1099	1274	1126	1096	1306	1233	1289.16	1489	1166	1212	0.812	-0.3	0.00318081	0.0440888	0.0067	0.0047
SLC25A19	24	42	23	20	23	18	14	14	19	23	33	29	18	22	21	14	16	19	21.64	28	20	16	0.585	-0.773	0.0031696	0.0440888	0.0032	0.0124
HSPE1	1012	1121	659	892	879	789	649	639	791	962	872	822	788	844	935	663	730	800	823.95	885	856	731	0.825	-0.278	0.00323295	0.04461	0.0052	0.0045
PRPF19	391	423	312	392	323	273	291	264	295	372	329	389	346	310	323	297	302	298	329.65	363	326	299	0.828	-0.273	0.00324315	0.0446719	0.0031	0.004
KIF16B	74	97	57	59	55	52	51	44	57	70	75	71	52	53	62	52	50	58	60.38	72	56	53	0.736	-0.442	0.00325152	0.0447456	0.0001	0.007
PSMC4	1177	1349	853	1079	1111	882	877	831	915	1119	1050	1064	953	1067	1045	895	950	925	1007.5	1078	1022	923	0.857	-0.223	0.00325661	0.0447754	0.0031	0.0046
CD63	2131	2783	1647	2526	2126	1824	1639	1616	1830	2026	2166	2054	2231	2042	2161	1673	1847	1850	2005.49	2082	2145	1790	0.859	-0.219	0.00326182	0.0448069	0.0034	0.0049
RPL6P19	140	158	112	110	120	107	113	87	73	133	123	140	97	115	127	115	99	74	113.72	132	113	96	0.732	-0.45	0.00328757	0.0449995	0.0078	0.0052
MZT2B	2107	3005	1465	2045	1960	1554	1461	1666	1603	2003	2339	1827	1806	1883	1841	1492	1904	1621	1857.14	2056	1843	1672	0.812	-0.301	0.00330698	0.0451695	0.007	0.0049
PGRMC1	460	742	419	498	505	340	376	382	415	437	577	522	440	485	403	384	437	420	456.1	512	443	414	0.805	-0.313	0.00330539	0.0451695	0.0059	0.0042
NAT10	341	373	218	333	323	246	249	211	236	324	290	272	294	310	291	254	241	239	279.56	295	298	245	0.826	-0.276	0.00332942	0.0453298	0.0026	0.004
RPL27AP6	901	1500	880	1055	993	718	874	683	836	857	1167	1097	932	954	851	892	781	845	930.59	1040	912	839	0.807	-0.309	0.00332722	0.0453298	0.0069	0.0046
SDE2	52	79	39	59	50	37	47	19	31	49	61	49	52	48	44	48	22	31	44.95	53	48	34	0.633	-0.659	0.00332546	0.0453298	0.0127	0.0079
RANBP2	397	517	341	395	357	271	371	263	299	377	402	425	349	343	321	379	301	302	355.49	401	338	327	0.817	-0.291	0.00336687	0.0456116	0.0043	0.0041
RESF1	238	295	195	227	203	151	222	134	151	226	230	243	200	195	179	227	153	153	200.64	233	191	178	0.765	-0.387	0.0033739	0.0456116	0.0075	0.0042
SERPINE1	26	16	9	15	10	16	6	6	7	25	12	11	13	10	19	6	7	7	12.25	16	14	7	0.416	-1.265	0.00341081	0.0460294	0.0379	0.0211
SELENOF	161	217	126	150	136	105	129	113	126	153	169	157	132	131	124	132	129	127	139.42	160	129	129	0.807	-0.31	0.00344672	0.0462715	0.0011	0.0047
TP53BP2	317	378	258	329	279	243	242	230	251	301	294	322	291	268	288	247	263	254	280.81	306	282	255	0.836	-0.259	0.00344766	0.0462715	0.002	0.004
ATP5MG	3998	6354	3887	4392	3811	3009	3296	3109	4048	3801	4945	4846	3878	3661	3565	3365	3553	4092	3967.44	4531	3701	3670	0.81	-0.304	0.0034628	0.0463708	0.0075	0.0052
UBA1	2060	2032	1598	1469	1811	1271	1501	1296	1399	1958	1581	1992	1297	1740	1506	1532	1481	1414	1611.43	1844	1514	1476	0.801	-0.32	0.0034633	0.0463708	0.008	0.0048
PSMA5	93	108	79	81	81	76	70	57	63	88	84	98	72	78	90	71	65	64	78.96	90	80	67	0.748	-0.419	0.00347035	0.0464247	0.0017	0.0062
TCEAL8	664	975	533	642	653	541	530	520	575	631	759	665	567	627	641	541	594	581	622.94	685	612	572	0.833	-0.263	0.00348842	0.0465852	0.0042	0.0043
CIAPIN1	401	466	237	382	390	316	273	263	269	381	363	295	337	375	374	279	301	272	330.77	346	362	284	0.813	-0.299	0.00349207	0.0465934	0.0043	0.004
NKX2-3	17	11	11	8	8	8	2	7	5	16	9	14	7	8	9	2	8	5	8.64	13	8	5	0.4	-1.322	0.00351484	0.0467346	0.0213	0.0301
LSM8	215	301	184	223	203	176	172	164	182	204	234	229	197	195	209	176	187	184	201.73	222	200	182	0.818	-0.29	0.00352247	0.0467955	0.0021	0.0042
UBXN6	520	595	422	528	459	363	340	404	401	494	463	526	466	441	430	347	462	405	448.34	494	446	405	0.819	-0.287	0.00353489	0.0468388	0.0047	0.0041
YTHDF3	1086	1497	1011	1386	1159	916	893	894	943	1032	1165	1261	1224	1113	1085	912	1022	953	1085.25	1153	1141	962	0.836	-0.259	0.00354561	0.0469404	0.0047	0.0047
EEA1	306	404	258	322	313	247	292	202	197	291	314	322	284	301	293	298	231	199	281.42	309	293	243	0.787	-0.346	0.00357039	0.047187	0.0064	0.004
PURA	591	620	548	500	523	450	478	379	436	562	483	683	442	502	533	488	433	441	507.4	576	492	454	0.793	-0.335	0.00358248	0.0471904	0.0075	0.0042
SLC25A11	369	494	338	383	426	328	244	311	300	351	384	421	338	409	389	249	355	303	355.62	385	379	302	0.785	-0.349	0.00358295	0.0471904	0.0073	0.0041
EPRS1	524	612	373	468	476	387	407	328	418	498	476	465	413	457	459	416	375	423	442.39	480	443	405	0.843	-0.246	0.00358975	0.0472394	0.0028	0.0041
RPL9	270	337	170	201	208	159	179	190	191	257	262	212	177	200	188	183	217	193	209.95	244	188	198	0.803	-0.317	0.00359882	0.0472399	0.0039	0.0042
FAM216A	198	251	142	214	180	142	145	124	162	188	195	177	189	173	168	148	142	164	171.59	187	177	151	0.806	-0.31	0.0036404	0.0476356	0.0022	0.0044
PRR7	158	214	96	168	140	120	85	108	118	150	167	120	148	134	142	87	123	119	132.33	146	141	110	0.744	-0.426	0.0036457	0.0476488	0.0075	0.0048
TIGAR	124	155	76	129	97	81	85	73	84	118	121	95	114	93	96	87	83	85	99.05	111	101	85	0.756	-0.403	0.00365744	0.0477209	0.0035	0.0055
NDUFC1	192	262	154	177	177	138	152	116	171	183	204	192	156	170	164	155	133	173	169.88	193	163	154	0.797	-0.327	0.00368653	0.0479781	0.0033	0.0044
MIR100HG	295	391	248	309	261	227	245	225	236	280	304	309	273	251	269	250	257	239	270.26	298	264	249	0.835	-0.261	0.00370296	0.0481102	0.0021	0.004
NRIP1	380	565	376	426	423	287	348	269	353	361	440	469	376	406	340	355	307	357	379.1	423	374	340	0.806	-0.311	0.00371613	0.0482405	0.0056	0.0041
KCNJ4	228	279	181	226	228	174	132	178	177	217	217	226	200	219	206	135	203	179	200.16	220	208	172	0.783	-0.354	0.00376167	0.0486275	0.0055	0.0042
MAP9	337	451	348	360	322	235	322	231	271	320	351	434	318	309	278	329	264	274	319.73	368	302	289	0.789	-0.341	0.00376197	0.0486275	0.0068	0.004
RAB10	546	628	405	477	490	413	419	386	404	519	489	505	421	471	489	428	441	408	463.48	504	460	426	0.845	-0.244	0.00376496	0.0486275	0.0029	0.0042
RPS7P10	665	1086	585	745	620	537	548	436	677	632	845	729	658	596	636	559	498	684	648.74	735	630	580	0.789	-0.341	0.00376237	0.0486275	0.0084	0.0044
IL11RA	313	341	206	275	240	219	187	212	229	298	265	257	243	231	259	191	242	232	246.37	273	244	222	0.808	-0.307	0.0037761	0.0486894	0.004	0.0041
TIGD7	69	74	59	75	47	51	50	35	41	66	58	74	66	45	60	51	40	41	55.67	66	57	44	0.685	-0.546	0.00377351	0.0486894	0.0067	0.0072
NDUFAF8	1506	1978	1057	1664	1642	1369	1079	1126	1217	1432	1539	1318	1469	1577	1622	1102	1287	1230	1397.38	1430	1556	1206	0.842	-0.248	0.00378767	0.0487977	0.0045	0.0048
SUDS3	246	383	230	281	243	194	220	187	222	234	298	287	248	233	230	225	214	224	243.65	273	237	221	0.81	-0.305	0.00379897	0.0488121	0.0038	0.0041
MRPL20	832	1071	673	958	853	708	650	563	767	791	833	839	846	819	839	664	643	775	783.36	821	835	694	0.846	-0.241	0.00382102	0.0489396	0.0036	0.0045
PPIL4	325	407	306	381	269	276	305	187	233	309	317	382	336	258	327	311	214	236	298.86	336	307	254	0.759	-0.397	0.00383294	0.0490105	0.01	0.004
SEPTIN7P6	93	128	96	85	84	72	91	55	60	88	100	120	75	81	85	93	63	61	85.02	103	80	72	0.712	-0.491	0.00383794	0.0490336	0.0088	0.0059
PANX1	813	855	558	712	737	514	487	601	519	773	665	696	629	708	609	497	687	525	643.16	711	649	570	0.8	-0.323	0.0038419	0.0490434	0.0073	0.0044
CYCS	560	735	406	574	547	395	419	432	431	532	572	506	507	525	468	428	494	436	496.46	537	500	453	0.839	-0.254	0.00385611	0.049143	0.0035	0.0042
PSMD10P2	48	43	29	23	34	20	27	21	18	46	33	36	20	33	24	28	24	18	29.08	38	26	23	0.607	-0.72	0.00385393	0.049143	0.0108	0.0101
HMGN2	113	151	97	89	118	56	74	74	87	107	118	121	79	113	66	76	85	88	94.69	115	86	83	0.718	-0.477	0.00386397	0.049148	0.0092	0.0056
ERH	2226	2845	1823	2055	1984	1415	1769	1786	1759	2116	2214	2273	1815	1906	1676	1806	2041	1778	1958.41	2201	1799	1875	0.852	-0.231	0.00392623	0.0497063	0.0041	0.0049
CEP57	536	703	441	522	480	330	446	410	424	510	547	550	461	461	391	455	469	429	474.68	536	438	451	0.842	-0.249	0.00395634	0.0498603	0.0033	0.0042
PSMD4	1573	2302	1291	1666	1464	1173	1227	1333	1299	1495	1791	1610	1471	1406	1390	1253	1523	1313	1472.58	1632	1422	1363	0.834	-0.262	0.00394185	0.0498603	0.0052	0.0048
RABEPK	230	260	157	206	202	180	155	157	162	219	202	196	182	194	213	158	179	164	189.71	206	196	167	0.81	-0.304	0.00395789	0.0498603	0.0026	0.0043
SYNCRIP	1931	2438	1530	1977	1798	1480	1541	1445	1685	1836	1897	1908	1746	1727	1753	1573	1651	1703	1755.04	1880	1742	1642	0.874	-0.195	0.0039565	0.0498603	0.0027	0.0049
ZMAT5	195	269	123	183	170	141	123	137	148	185	209	153	162	163	167	126	157	150	163.54	182	164	144	0.777	-0.364	0.00394638	0.0498603	0.0053	0.0045
NOL11	363	484	313	393	381	279	318	242	316	345	377	390	347	366	331	325	277	319	341.81	371	348	307	0.831	-0.267	0.00397399	0.0499402	0.0032	0.004
PPCS	261	354	210	288	272	193	191	214	198	248	275	262	254	261	229	195	245	200	241.05	262	248	213	0.81	-0.303	0.003983	0.0500125	0.0037	0.0041
RPL4P3	6	6	6	3	2	2	0	2	2	6	5	7	3	2	2	0	2	2	3.23	6	2	1	0.261	-1.936	0.00400505	0.0502482	0.001	0.0633
FUNDC2	134	237	130	172	161	123	112	107	125	127	184	162	152	155	146	114	122	126	143.24	158	151	121	0.763	-0.391	0.00402322	0.0503717	0.006	0.0047
RPS27AP16	2706	4352	3053	3025	2851	2244	2283	1991	2940	2573	3387	3807	2671	2739	2659	2331	2276	2972	2823.67	3256	2690	2526	0.776	-0.365	0.00402337	0.0503717	0.0112	0.005
ENOX2	199	281	168	233	182	142	171	123	170	189	219	209	206	175	168	175	141	172	183.69	206	183	163	0.79	-0.339	0.0040662	0.0506579	0.0045	0.0043
RPL23	7797	10755	5853	7351	7095	5774	6603	5720	6589	7413	8370	7298	6491	6815	6841	6741	6537	6661	7018.61	7694	6716	6646	0.864	-0.211	0.00407072	0.0506579	0.0038	0.0054
AIMP2	251	306	192	280	251	248	175	158	214	239	238	239	247	241	294	179	181	216	230.44	239	261	192	0.805	-0.313	0.00409965	0.0509242	0.0038	0.0041
UTP6	80	103	67	81	94	70	54	53	61	76	80	84	72	90	83	55	61	62	73.54	80	82	59	0.742	-0.43	0.00410208	0.0509242	0.0015	0.0064
IRF3	50	65	47	59	46	32	37	28	36	48	51	59	52	44	38	38	32	36	44.12	53	45	35	0.688	-0.539	0.00412318	0.0511035	0.002	0.008
FAM104B	153	217	136	154	140	137	127	108	128	145	169	170	136	134	162	130	123	129	144.35	161	144	127	0.792	-0.337	0.00413246	0.0511673	0.0029	0.0047
RBM8A	2276	2714	1980	2211	2107	1740	1683	1787	1902	2164	2112	2469	1952	2024	2062	1718	2042	1923	2051.77	2248	2013	1894	0.843	-0.246	0.004135	0.0511673	0.0048	0.0049
COIL	369	507	354	475	380	344	321	260	338	351	395	441	419	365	408	328	297	342	371.71	396	397	322	0.819	-0.288	0.00414623	0.0512649	0.0044	0.0041
NABP2	185	202	149	147	153	137	121	109	151	176	157	186	130	147	162	124	125	153	150.97	173	146	134	0.779	-0.359	0.00416261	0.0513433	0.0046	0.0046
RPL23AP42	2050	2901	1673	1941	1980	1508	1819	1528	1766	1949	2258	2086	1714	1902	1787	1857	1746	1785	1898.21	2098	1801	1796	0.856	-0.224	0.00417182	0.0514032	0.0039	0.0049
PRMT1	3159	3751	2245	3156	2978	2547	2282	2434	2212	3003	2919	2799	2787	2861	3018	2330	2782	2236	2748.28	2907	2889	2449	0.842	-0.248	0.00417818	0.0514114	0.005	0.005
LIN28B	112	135	106	102	123	80	78	88	66	106	105	132	90	118	95	80	101	67	99.29	114	101	83	0.722	-0.47	0.00422871	0.0519914	0.0088	0.0055
RPS15AP1	279	375	236	242	272	197	202	228	219	265	292	294	214	261	233	206	261	221	249.77	284	236	229	0.807	-0.31	0.00424508	0.0521092	0.0044	0.0041
MCM2	417	535	389	394	400	275	350	278	377	396	416	485	348	384	326	357	318	381	379.11	432	353	352	0.819	-0.288	0.00428844	0.0523899	0.0047	0.0041
KIAA1586	228	303	216	226	226	189	198	179	170	217	236	269	200	217	224	202	205	172	215.67	241	214	193	0.805	-0.312	0.00430739	0.0525348	0.0039	0.0042
MRPS12	151	200	103	152	127	122	101	112	105	144	156	128	134	122	145	103	128	106	129.52	143	134	112	0.778	-0.362	0.0043131	0.0525348	0.0036	0.0049
GLO1	702	893	525	653	581	504	535	483	616	667	695	655	577	558	597	546	552	623	607.75	672	577	574	0.853	-0.23	0.00432213	0.0525549	0.003	0.0043
ROBO2	348	435	290	350	338	248	277	268	272	331	339	362	309	325	294	283	306	275	313.62	344	309	288	0.839	-0.252	0.00432315	0.0525549	0.0024	0.004
PRKD3	216	292	189	201	225	195	177	166	158	205	227	236	177	216	231	181	190	160	202.56	223	208	177	0.794	-0.334	0.0043377	0.0526564	0.0047	0.0042
CTNNAL1	150	227	170	171	170	135	144	125	99	143	177	212	151	163	160	147	143	100	155.05	177	158	130	0.738	-0.439	0.00436064	0.0528513	0.0103	0.0046
NOL7	495	665	405	562	466	459	402	371	416	471	518	505	496	448	544	410	424	421	470.64	498	496	418	0.84	-0.251	0.00436859	0.0529058	0.0034	0.0042
PIBF1	63	109	71	78	66	69	57	52	43	60	85	89	69	63	82	58	59	43	67.6	78	71	53	0.691	-0.532	0.00439213	0.0530652	0.0094	0.0066
YTHDF2P1	47	57	30	55	40	33	27	30	23	45	44	37	49	38	39	28	34	23	37.52	42	42	28	0.661	-0.597	0.00438875	0.0530652	0.0027	0.0086
SLC2A3	198	285	152	196	167	145	170	118	167	188	222	190	173	160	172	174	135	169	175.79	200	168	159	0.794	-0.333	0.00441405	0.0532462	0.0042	0.0044
SNU13	1097	1331	818	1077	1010	851	737	819	916	1043	1036	1020	951	970	1008	752	936	926	960.29	1033	976	871	0.843	-0.246	0.00441755	0.0532465	0.0043	0.0046
MMUT	139	194	111	123	127	93	85	105	118	132	151	138	109	122	110	87	120	119	120.93	140	114	109	0.769	-0.379	0.00444578	0.0534608	0.0046	0.005
NDUFA2	591	763	431	569	507	370	418	427	503	562	594	537	502	487	438	427	488	509	504.91	564	476	475	0.838	-0.254	0.00444366	0.0534608	0.0038	0.0042
RHOBTB1	99	97	64	75	65	58	55	53	67	94	75	80	66	62	69	56	61	68	70.14	83	66	62	0.743	-0.429	0.00445477	0.0534961	0.0023	0.0065
DGUOK	616	678	439	545	516	384	470	396	476	586	528	547	481	496	455	480	453	481	500.68	554	477	471	0.853	-0.23	0.00446754	0.0535965	0.0027	0.0042
RPL17P39	91	114	93	96	94	78	51	61	83	87	89	116	85	90	92	52	70	84	84.93	97	89	69	0.716	-0.482	0.00450269	0.0538144	0.0081	0.006
RPS7P3	208	205	159	158	186	116	143	134	122	198	160	198	140	179	137	146	153	123	159.29	185	152	141	0.764	-0.388	0.00450674	0.0538144	0.0071	0.0045
USP16	448	680	422	523	496	395	426	348	393	426	529	526	462	476	468	435	398	397	457.5	494	469	410	0.831	-0.267	0.00449822	0.0538144	0.0041	0.0042
LINC01508	43	66	51	39	42	41	35	31	30	41	51	64	34	40	49	36	35	30	42.3	52	41	34	0.66	-0.599	0.00451284	0.0538453	0.0077	0.0082
REST	361	462	349	400	385	288	321	275	283	343	360	435	353	370	341	328	314	286	347.81	379	355	309	0.821	-0.285	0.00454646	0.0541622	0.0043	0.0041
DIPK1B	343	461	245	334	338	271	266	255	264	326	359	305	295	325	321	272	291	267	306.77	330	314	277	0.832	-0.266	0.00455598	0.0541915	0.003	0.004
DEGS1	125	137	83	121	108	79	79	83	80	119	107	103	107	104	94	81	95	81	98.84	110	102	86	0.775	-0.368	0.00458786	0.0544678	0.0017	0.0055
CMTM7	138	154	88	135	110	104	86	76	104	131	120	110	119	106	123	88	87	105	109.85	120	116	93	0.774	-0.37	0.00463436	0.0549334	0.0028	0.0053
PREPL	615	694	515	626	515	429	495	408	502	585	540	642	553	495	508	505	466	508	533.53	589	519	493	0.841	-0.249	0.00464487	0.0549334	0.0037	0.0042
PYCR2	124	184	127	144	126	104	107	71	120	118	143	158	127	121	123	109	81	121	122.5	140	124	104	0.751	-0.413	0.0046471	0.0549334	0.0069	0.005
TOMM34	171	182	116	182	176	121	121	103	114	163	142	145	161	169	143	124	118	115	142.05	150	158	119	0.795	-0.331	0.00464642	0.0549334	0.0023	0.0047
MBIP	72	92	57	73	64	58	60	44	43	68	72	71	64	61	69	61	50	43	62.31	70	65	51	0.735	-0.445	0.00466171	0.0550226	0.0011	0.0069
SCOC	389	627	415	434	391	319	368	323	364	370	488	517	383	376	378	376	369	368	402.76	458	379	371	0.811	-0.302	0.00468466	0.0552085	0.0057	0.0041
CD2BP2	671	754	483	595	588	471	431	511	488	638	587	602	525	565	558	440	584	493	554.73	609	549	506	0.829	-0.27	0.00470111	0.0552653	0.0047	0.0043
DCTPP1	452	676	333	469	502	376	328	352	378	430	526	415	414	482	445	335	402	382	425.79	457	447	373	0.812	-0.301	0.00470668	0.0552653	0.0057	0.0041
HTATSF1	553	647	503	519	545	418	493	367	424	526	504	627	458	524	495	503	419	429	498.32	552	492	450	0.82	-0.286	0.00474518	0.0555857	0.0053	0.0042
SMOC1	437	589	370	419	383	302	377	335	366	415	458	461	370	368	358	385	383	370	396.52	445	365	379	0.853	-0.23	0.00478491	0.0559601	0.0023	0.0041
RPS13P8	2528	4034	2259	2683	2664	1972	1685	2125	2392	2403	3139	2817	2369	2559	2336	1720	2429	2418	2465.68	2786	2421	2189	0.785	-0.349	0.00479023	0.0559797	0.0106	0.005
GSPT2	221	259	172	199	202	149	151	177	132	210	202	214	176	194	177	154	202	133	184.7	209	182	163	0.78	-0.358	0.00480179	0.0560294	0.006	0.0043
LIX1	974	1232	840	915	869	681	822	779	767	926	959	1047	808	835	807	839	890	775	876.29	977	817	835	0.855	-0.226	0.0048062	0.0560383	0.0035	0.0045
SIGMAR1	487	604	372	504	534	413	362	373	380	463	470	464	445	513	489	370	426	384	447.14	466	482	393	0.843	-0.246	0.00482485	0.0561928	0.0031	0.0041
TADA1	133	205	124	133	116	91	93	95	131	126	160	155	117	111	108	95	109	132	123.69	147	112	112	0.763	-0.39	0.00482678	0.0561928	0.0059	0.005
RBM27	417	469	354	468	434	344	335	280	336	396	365	441	413	417	408	342	320	340	382.47	401	413	334	0.839	-0.253	0.00483418	0.0561937	0.003	0.0041
LOC107984289	29	29	16	13	30	9	9	11	12	28	23	20	11	29	11	9	13	12	17.22	24	17	11	0.482	-1.052	0.00486956	0.0564503	0.0381	0.015
MRPS21	1115	1569	967	1182	1099	887	953	887	1004	1060	1221	1206	1044	1056	1051	973	1014	1015	1070.98	1162	1050	1001	0.861	-0.216	0.0048793	0.0565041	0.0033	0.0046
USP51	110	127	72	75	108	72	69	58	76	105	99	90	66	104	85	70	66	77	84.67	98	85	71	0.727	-0.46	0.00492947	0.0568705	0.0072	0.0059
TMEM147	860	1169	672	870	874	706	539	729	663	818	910	838	768	840	836	550	833	670	784.8	855	815	684	0.799	-0.324	0.00495556	0.0570161	0.0082	0.0045
UFC1	934	1276	716	958	925	769	754	742	750	888	993	893	846	889	911	770	848	758	866.15	925	882	792	0.854	-0.227	0.0049538	0.0570161	0.0035	0.0045
CSKMT	48	44	17	35	30	27	18	20	20	46	34	21	31	29	32	18	23	20	28.25	34	31	20	0.594	-0.751	0.00496656	0.0570838	0.0135	0.0102
NDUFS4	331	562	303	398	331	290	297	272	297	315	437	378	351	318	344	303	311	300	339.69	377	338	305	0.807	-0.31	0.00497725	0.0571135	0.0058	0.004
TMED2	106	153	94	115	133	84	91	70	81	101	119	117	102	128	100	93	80	82	102.3	112	110	85	0.757	-0.401	0.00498031	0.0571135	0.0044	0.0054
PDIA3P1	111	144	86	115	117	94	103	63	52	106	112	107	102	112	111	105	72	53	97.76	108	108	77	0.707	-0.5	0.00502624	0.0575972	0.0117	0.0055
ABRACL	269	397	246	278	265	181	222	202	250	256	309	307	245	255	214	227	231	253	255.13	291	238	237	0.816	-0.293	0.00509782	0.0582001	0.004	0.0041
GOLIM4	355	407	321	346	339	253	311	250	236	338	317	400	306	326	300	318	286	239	314.13	352	311	281	0.803	-0.317	0.00510501	0.0582342	0.0059	0.004
GYG2	359	446	270	404	362	302	274	247	304	341	347	337	357	348	358	280	282	307	328.52	342	354	290	0.848	-0.238	0.0051084	0.0582342	0.002	0.004
PPP1R15B	145	181	108	158	137	124	124	85	101	138	141	135	140	132	147	127	97	102	128.58	138	140	109	0.789	-0.342	0.00513886	0.0585379	0.0025	0.0049
MSH2	466	580	369	454	413	321	375	366	344	443	451	460	401	397	380	383	418	348	409.04	451	393	383	0.847	-0.239	0.00518396	0.0588769	0.0028	0.0041
PA2G4	3264	3776	2471	3036	2959	2602	2428	2345	2684	3103	2939	3081	2681	2842	3083	2479	2680	2713	2844.56	3041	2869	2624	0.863	-0.212	0.00523532	0.0592409	0.0038	0.0051
SMPD4	871	957	724	922	774	663	682	602	702	828	745	903	814	744	786	696	688	710	768.08	825	781	698	0.849	-0.236	0.00525617	0.0593893	0.0038	0.0045
G3BP1	754	968	588	816	756	662	653	534	613	717	753	733	721	726	784	667	610	620	703.45	734	744	632	0.861	-0.216	0.00527872	0.0595401	0.0028	0.0044
RPL34P31	39	75	44	51	56	43	34	36	16	37	58	55	45	54	51	35	41	16	43.57	50	50	31	0.607	-0.72	0.00527696	0.0595401	0.0217	0.0081
RPS18P5	3344	5205	2820	3341	3126	2603	2568	2619	3231	3179	4051	3516	2950	3003	3084	2622	2993	3266	3184.93	3582	3012	2960	0.826	-0.275	0.00529026	0.059599	0.0067	0.0051
CAPZA2	139	211	124	132	127	97	112	103	125	132	164	155	117	122	115	114	118	126	129.21	150	118	119	0.793	-0.334	0.00530093	0.0596413	0.0028	0.0049
UTP14A	178	226	117	195	185	144	131	111	138	169	176	146	172	178	171	134	127	140	156.85	164	174	134	0.808	-0.308	0.00530179	0.0596413	0.002	0.0045
EIF3A	1593	1686	1188	1517	1373	1124	1356	971	1070	1514	1312	1481	1340	1319	1332	1384	1110	1082	1319.31	1436	1330	1192	0.831	-0.267	0.00532859	0.059855	0.0058	0.0047
POP7	451	628	434	487	419	348	352	386	398	429	489	541	430	402	412	359	441	402	434.04	486	415	401	0.826	-0.276	0.00533895	0.0599275	0.0047	0.0041
TRMT10C	254	340	175	271	230	155	218	133	184	241	265	218	239	221	184	223	152	186	214.3	241	215	187	0.772	-0.372	0.00535712	0.0600436	0.0081	0.0042
SLC39A6	1121	1359	759	971	990	741	804	834	829	1066	1058	946	857	951	878	821	953	838	929.79	1023	895	871	0.849	-0.237	0.00536107	0.060044	0.0041	0.0046
RPL6P10	146	174	131	125	141	113	99	104	117	139	135	163	110	135	134	101	119	118	128.39	146	126	113	0.78	-0.359	0.00538402	0.060257	0.004	0.0049
ATP5PB	692	944	546	719	664	537	480	536	624	658	735	681	635	638	636	490	613	631	635.08	691	636	578	0.835	-0.261	0.00539515	0.0602936	0.0047	0.0044
RPS29P16	1440	2304	1416	1759	1649	1344	1323	1054	1462	1369	1793	1765	1553	1584	1592	1351	1205	1478	1521.17	1642	1576	1345	0.819	-0.288	0.00540513	0.0602999	0.007	0.0048
TYW3	268	352	206	250	244	178	244	176	187	255	274	257	221	234	211	249	201	189	232.32	262	222	213	0.813	-0.299	0.0054075	0.0602999	0.004	0.0041
ZNF628	37	39	26	47	39	35	18	21	20	35	30	32	42	37	41	18	24	20	31.22	32	40	21	0.64	-0.644	0.00540311	0.0602999	0.0002	0.0096
RPS5	5120	7357	3661	4884	4848	4078	3365	3928	4331	4868	5725	4565	4313	4657	4832	3435	4489	4379	4584.68	5053	4601	4101	0.811	-0.302	0.00544362	0.0606146	0.0083	0.0052
C16orf74	15	7	10	6	3	7	3	3	4	14	5	12	5	3	8	3	3	4	6.58	10	5	3	0.346	-1.532	0.00546768	0.0606795	0.0539	0.0388
CISD2	439	553	336	427	385	346	350	329	346	417	430	419	377	370	410	357	376	350	389.62	422	386	361	0.854	-0.229	0.00546191	0.0606795	0.0023	0.0041
LOC285591	67	89	58	64	54	54	41	52	48	64	69	72	57	52	64	42	59	49	58.61	68	58	50	0.728	-0.458	0.00546512	0.0606795	0.0023	0.0071
LOC285442	101	91	92	75	87	70	73	56	53	96	71	115	66	84	83	75	64	54	78.49	94	78	64	0.694	-0.527	0.00549501	0.0608775	0.0125	0.0062
UEVLD	69	79	42	64	50	44	43	41	41	66	61	52	57	48	52	44	47	41	52.04	60	52	44	0.727	-0.46	0.00553076	0.0609655	0.0004	0.0074
UHMK1	95	126	82	108	98	81	84	68	50	90	98	102	95	94	96	86	78	51	87.79	97	95	72	0.736	-0.441	0.00552699	0.0609655	0.006	0.0058
VDAC1P6	62	66	79	59	30	41	41	28	48	59	51	98	52	29	49	42	32	49	51.19	69	43	41	0.6	-0.738	0.00552906	0.0609655	0.0311	0.0075
FADS1	2345	2470	1848	2143	2226	1685	1777	1605	1825	2229	1922	2304	1892	2138	1996	1814	1834	1845	1997.37	2152	2009	1831	0.852	-0.231	0.00557588	0.0612867	0.0045	0.0049
IARS1	184	242	151	225	195	156	128	154	134	175	188	188	199	187	185	131	176	135	173.83	184	190	147	0.798	-0.325	0.00561694	0.0614797	0.0038	0.0044
TIMM8BP2	46	61	29	37	40	19	24	29	27	44	47	36	33	38	23	25	33	27	33.99	42	31	28	0.654	-0.613	0.00561108	0.0614797	0.0065	0.0091
KLHL15	30	39	31	42	31	18	22	14	19	29	30	39	37	30	21	22	16	19	27.04	33	29	19	0.606	-0.723	0.00562822	0.0615534	0.0087	0.0105
YWHAEP5	51	64	38	52	51	33	42	23	30	48	50	47	46	49	39	43	26	30	42.13	48	45	33	0.686	-0.543	0.00566232	0.0618822	0.0029	0.0082
B3GNT2	50	68	42	55	48	39	41	34	26	48	53	52	49	46	46	42	39	26	44.52	51	47	36	0.698	-0.519	0.00571232	0.0622956	0.0018	0.008
CDC42	1121	1492	958	1048	1179	847	907	843	993	1066	1161	1194	925	1133	1004	926	963	1004	1041.79	1140	1021	964	0.846	-0.241	0.00571223	0.0622956	0.0045	0.0046
SRP9	273	461	244	246	287	175	208	210	260	260	359	304	217	276	207	212	240	263	259.78	308	233	238	0.773	-0.371	0.00570669	0.0622956	0.0092	0.0041
NAMPT	67	88	71	90	57	47	54	42	47	64	68	89	79	55	56	55	48	48	62.36	74	63	50	0.693	-0.529	0.00572637	0.0623863	0.0096	0.0069
ATP5PF	1457	2076	1307	1482	1397	1105	1110	1202	1364	1385	1616	1630	1309	1342	1309	1133	1374	1379	1386.24	1544	1320	1295	0.839	-0.253	0.00576721	0.0627158	0.0053	0.0048
WASHC3	52	70	36	50	49	31	34	31	36	49	54	45	44	47	37	35	35	36	42.59	49	43	35	0.706	-0.501	0.00582766	0.0632388	0.0001	0.0081
COMT	91	104	69	79	87	65	64	52	67	87	81	86	70	84	77	65	59	68	75.15	85	77	64	0.765	-0.386	0.00595078	0.0642567	0.0005	0.0063
HYPK	31	50	21	30	31	24	20	16	22	29	39	26	26	30	28	20	18	22	26.69	31	28	20	0.631	-0.665	0.00596386	0.0643527	0.0032	0.0106
MRPL40	302	353	214	305	255	201	210	197	248	287	275	267	269	245	238	214	225	251	252.37	276	251	230	0.832	-0.265	0.00597233	0.0643987	0.0027	0.0041
RPL41P1	24	27	14	13	23	8	6	13	10	23	21	17	11	22	9	6	15	10	15.05	20	14	10	0.499	-1.002	0.00598147	0.064452	0.0264	0.017
LOC643562	96	116	83	83	85	62	79	62	65	91	90	103	73	82	73	81	71	66	81.18	95	76	73	0.77	-0.377	0.00601553	0.0646691	0.0013	0.0061
SFXN4	172	209	132	183	172	132	112	135	125	164	163	165	162	165	156	114	154	126	152.11	164	161	131	0.802	-0.319	0.00601847	0.0646691	0.0028	0.0046
PPIB	106	102	74	69	91	73	79	48	53	101	79	92	61	87	86	81	55	54	77.37	91	78	63	0.7	-0.516	0.00607734	0.0651647	0.0119	0.0062
RRP15	313	330	249	320	294	258	274	172	199	298	257	310	283	282	306	280	197	201	268.11	288	290	226	0.788	-0.343	0.00608325	0.0651826	0.0072	0.004
HEBP2	406	473	303	384	401	297	304	293	311	386	368	378	339	385	352	310	335	314	351.96	377	359	320	0.848	-0.238	0.00610786	0.065264	0.0025	0.0041
SRSF5	936	1024	718	871	784	627	731	681	682	890	797	895	769	753	743	746	778	689	784.57	861	755	738	0.859	-0.22	0.0061674	0.0658542	0.0033	0.0045
RPL13AP5	1100	1720	940	1108	1151	868	813	940	992	1046	1339	1172	978	1106	1028	830	1074	1003	1064	1186	1037	969	0.816	-0.293	0.00617715	0.0658758	0.0073	0.0046
LOC642969	155	154	90	131	111	88	80	99	95	147	120	112	116	107	104	82	113	96	110.76	126	109	97	0.761	-0.394	0.00619952	0.0659238	0.0058	0.0052
SLC20A1	378	469	347	458	399	332	285	295	328	359	365	433	404	383	393	291	337	332	366.42	386	393	320	0.834	-0.262	0.00620917	0.0659332	0.0037	0.0041
ALPK2	62	58	46	51	37	44	44	27	30	59	45	57	45	36	52	45	31	30	44.47	54	44	35	0.668	-0.583	0.0062772	0.0665007	0.0094	0.008
RPS10P27	10	7	7	8	4	2	4	1	2	10	5	9	7	4	2	4	1	2	4.91	8	4	2	0.331	-1.597	0.00629859	0.0666455	0.0245	0.0475
PKIA	1008	1136	762	891	844	618	761	734	788	958	884	950	787	811	732	777	839	797	837.18	931	777	804	0.865	-0.21	0.00636516	0.0671251	0.0031	0.0045
TRMT112	2252	3117	1716	2327	2164	1763	1815	1682	2016	2141	2426	2140	2055	2079	2089	1853	1922	2038	2082.45	2236	2074	1938	0.866	-0.207	0.00637345	0.0671664	0.0037	0.0049
EMC7	148	181	94	145	136	87	105	89	106	141	141	117	128	131	103	107	102	107	119.62	133	121	105	0.786	-0.348	0.00639875	0.0672943	0.0032	0.005
FASTK	369	438	275	391	354	261	275	274	280	351	341	343	345	340	309	281	313	283	322.9	345	331	292	0.846	-0.24	0.00646236	0.0677696	0.0024	0.004
PCOLCE2	5	10	3	7	4	2	0	1	3	5	8	4	6	4	2	0	1	3	3.65	6	4	1	0.264	-1.924	0.00646603	0.0677696	0.0315	0.0565
PNMA1	246	334	233	300	268	186	206	187	213	234	260	291	265	257	220	210	214	215	240.71	262	247	213	0.82	-0.287	0.00645781	0.0677696	0.0037	0.0041
GORAB	50	63	58	44	45	29	45	23	35	48	49	72	39	43	34	46	26	35	43.66	56	39	36	0.655	-0.611	0.00647377	0.0678044	0.0134	0.0081
RPS9P4	105	149	76	95	81	64	79	79	71	100	116	95	84	78	76	81	90	72	87.86	104	79	81	0.77	-0.378	0.00652655	0.0682641	0.0029	0.0058
PRPF40A	1550	2024	1366	1673	1487	1254	1332	1214	1367	1474	1575	1703	1477	1428	1486	1360	1387	1382	1474.74	1584	1464	1376	0.87	-0.201	0.0065574	0.0684207	0.0032	0.0048
RPS3AP21	100	178	83	97	97	82	63	82	88	95	139	103	86	93	97	64	94	89	95.56	112	92	82	0.724	-0.466	0.00655359	0.0684207	0.0107	0.0056
SEC11A	1026	1684	1080	1184	1078	845	950	738	1087	975	1311	1347	1046	1036	1001	970	843	1099	1069.66	1211	1028	971	0.803	-0.317	0.00655365	0.0684207	0.0088	0.0046
DSE	39	55	26	36	33	31	28	15	28	37	43	32	32	32	37	29	17	28	31.84	37	34	25	0.655	-0.61	0.00656557	0.068439	0.0038	0.0095
INTS6P1	6	8	7	3	5	4	2	1	3	6	6	9	3	5	5	2	1	3	4.34	7	4	2	0.328	-1.609	0.0065722	0.0684616	0.0008	0.0526
C1orf21	328	390	237	282	277	170	248	212	257	312	304	295	249	266	201	253	242	260	264.74	304	239	252	0.829	-0.27	0.00658795	0.068579	0.0035	0.0041
ATRAID	237	285	175	270	226	159	183	117	197	225	222	218	238	217	188	187	134	199	203.21	222	214	173	0.784	-0.351	0.00663528	0.0688382	0.0068	0.0042
FHOD1	77	104	76	87	95	69	55	55	65	73	81	95	77	91	82	56	63	66	75.94	83	83	62	0.751	-0.414	0.00665868	0.0689412	0.0026	0.0063
CFAP210	129	176	90	126	105	97	97	75	107	123	137	112	111	101	115	99	86	108	110.2	124	109	98	0.782	-0.354	0.0067163	0.0690504	0.0032	0.0052
DHX9	733	1058	640	835	750	608	644	608	625	697	823	798	737	720	720	657	695	632	720.06	773	726	661	0.855	-0.226	0.00668124	0.0690504	0.0036	0.0044
IL18BP	11	15	4	6	5	6	4	3	4	10	12	5	5	5	7	4	3	4	6.21	9	6	4	0.413	-1.277	0.00674595	0.0690504	0.0006	0.0388
MED28	566	707	450	583	475	412	410	433	483	538	550	561	515	456	488	419	495	488	501.15	550	486	467	0.85	-0.235	0.00674195	0.0690504	0.0034	0.0042
MLF2	959	1265	729	1010	1009	808	655	761	810	912	984	909	892	969	957	669	870	819	886.76	935	939	786	0.839	-0.254	0.00672163	0.0690504	0.0051	0.0046
NONOP1	79	90	36	71	56	40	53	38	25	75	70	45	63	54	47	54	43	25	52.97	63	55	41	0.637	-0.651	0.0067136	0.0690504	0.0216	0.0073
PTMAP4	865	998	698	881	655	597	741	517	684	822	777	870	778	629	707	757	591	692	735.85	823	705	680	0.828	-0.273	0.00670507	0.0690504	0.0059	0.0044
RPS29	11056	15868	8376	11263	10385	8747	9328	8677	9099	10511	12349	10443	9946	9976	10363	9523	9917	9199	10247.4	11101	10095	9546	0.86	-0.218	0.00668579	0.0690504	0.0046	0.0055
TRY-GTA5-5	3	10	0	5	6	1	1	0	0	3	8	0	4	6	1	1	0	0	2.56	4	4	0	0.119	-3.066	0.00669665	0.0690504	0.2236	0.0673
XPA	247	320	204	286	245	173	218	173	181	235	249	254	253	235	205	223	198	183	226.04	246	231	201	0.818	-0.289	0.00673395	0.0690504	0.0036	0.0041
ELOVL2	263	310	235	261	253	209	223	179	208	250	241	293	230	243	248	228	205	210	238.66	261	240	214	0.827	-0.273	0.0067799	0.0692154	0.003	0.0041
RAMAC	31	52	29	37	28	19	12	22	27	29	40	36	33	27	23	12	25	27	28.1	35	28	21	0.606	-0.724	0.00680019	0.0692819	0.0149	0.0102
VWCE	78	73	46	63	48	65	40	42	39	74	57	57	56	46	77	41	48	39	55.04	63	60	43	0.679	-0.559	0.00679983	0.0692819	0.011	0.0073
ADCYAP1	13	13	14	14	16	6	3	9	3	12	10	17	12	15	7	3	10	3	10.13	13	11	5	0.416	-1.265	0.00686143	0.0693357	0.0364	0.0256
LTN1	300	317	185	266	235	185	229	161	201	285	247	231	235	226	219	234	184	203	229.27	254	227	207	0.814	-0.297	0.00684627	0.0693357	0.0043	0.0041
LUC7L3	3702	4809	3067	3469	3228	2555	3433	2651	3038	3520	3743	3824	3063	3101	3027	3505	3030	3071	3320.35	3696	3064	3202	0.867	-0.206	0.00686532	0.0693357	0.0039	0.0051
OVOS2	9	14	12	3	6	4	5	3	6	9	11	15	3	6	5	5	3	6	6.91	12	5	5	0.448	-1.16	0.0068455	0.0693357	0.0006	0.0366
SOX1	425	630	361	448	460	385	373	338	359	404	490	450	396	442	456	381	386	363	418.68	448	431	377	0.839	-0.254	0.0068685	0.0693357	0.0039	0.0041
RPS12P29	1284	2109	1340	1462	1227	1065	1011	1041	1375	1221	1641	1671	1291	1179	1262	1032	1190	1390	1319.57	1511	1244	1204	0.797	-0.327	0.00687939	0.0693544	0.0098	0.0047
BANF1	1768	2645	1476	1739	1763	1387	1370	1475	1588	1681	2058	1840	1536	1694	1643	1399	1686	1605	1682.43	1860	1624	1563	0.84	-0.252	0.00691061	0.0696234	0.0057	0.0049
USP44	164	252	191	170	165	134	159	119	152	156	196	238	150	158	159	162	136	154	167.73	197	156	151	0.773	-0.371	0.0069364	0.0697459	0.0076	0.0044
HSD17B1-AS1	158	172	104	157	156	92	87	117	83	150	134	130	139	150	109	89	134	84	124.19	138	133	102	0.735	-0.443	0.00694808	0.0697742	0.0108	0.005
AASDHPPT	462	557	342	435	423	299	362	349	332	439	433	426	384	406	354	370	399	336	394.21	433	381	368	0.848	-0.238	0.00699737	0.0702208	0.0031	0.0041
ARL4A	99	133	91	97	85	48	82	69	70	94	104	113	86	82	57	84	79	71	85.4	104	75	78	0.754	-0.407	0.00700892	0.0702632	0.0051	0.0059
NDUFA5	754	1114	664	824	668	602	589	645	670	717	867	828	728	642	713	601	737	677	723.34	804	694	672	0.835	-0.26	0.00701075	0.0702632	0.0053	0.0044
COX17	404	537	362	417	381	285	353	276	369	384	418	451	368	366	338	360	315	373	374.9	418	357	349	0.841	-0.25	0.00705088	0.0705732	0.0035	0.0041
OMA1	13	22	21	10	15	17	6	7	11	12	17	26	9	14	20	6	8	11	13.81	18	14	8	0.47	-1.09	0.00706884	0.0706607	0.0359	0.0191
ZNF184	53	63	53	60	54	39	40	31	38	50	49	66	53	52	46	41	35	38	47.92	55	50	38	0.711	-0.492	0.00713275	0.0712069	0.002	0.0077
HCCS	181	265	134	188	159	131	160	119	139	172	206	167	166	153	155	163	136	141	162.13	182	158	147	0.801	-0.321	0.00717317	0.0714423	0.0041	0.0045
ANP32A	920	1312	769	969	885	691	853	720	739	875	1021	959	856	850	819	871	823	747	868.87	952	842	814	0.854	-0.227	0.00720808	0.0716791	0.004	0.0045
RNF181	384	501	257	332	354	255	288	285	275	365	390	320	293	340	302	294	326	278	323.17	358	312	299	0.829	-0.271	0.00720742	0.0716791	0.0042	0.004
ACTR6	82	107	74	76	87	72	71	53	54	78	83	92	67	84	85	72	61	55	75.24	84	79	63	0.746	-0.423	0.0072229	0.0716896	0.0039	0.0063
LOC283731	141	189	121	111	113	110	117	96	112	134	147	151	98	109	130	119	110	113	123.48	144	112	114	0.795	-0.331	0.00725753	0.0717061	0.003	0.005
NDUFC2	918	1190	651	804	873	705	585	721	711	873	926	812	710	839	835	597	824	719	792.71	870	795	713	0.818	-0.29	0.00724673	0.0717061	0.0071	0.0045
PSMC3P1	126	181	131	175	132	97	85	72	132	120	141	163	155	127	115	87	82	133	124.75	141	132	101	0.72	-0.474	0.00723182	0.0717061	0.0139	0.005
RPS8P8	130	215	112	161	118	95	121	86	105	124	167	140	142	113	113	124	98	106	125.18	144	123	109	0.759	-0.398	0.00724073	0.0717061	0.0078	0.0049
ZCCHC10	430	506	250	389	325	322	348	236	248	409	394	312	343	312	382	355	270	251	336.36	372	346	292	0.783	-0.353	0.00725736	0.0717061	0.0093	0.004
DUT	480	637	404	472	475	287	370	360	415	456	496	504	417	456	340	378	411	420	430.85	485	404	403	0.831	-0.268	0.00728786	0.0718669	0.0048	0.0041
TUBGCP4	189	246	150	199	174	146	140	142	156	180	191	187	176	167	173	143	162	158	170.77	186	172	154	0.827	-0.274	0.00728778	0.0718669	0.0015	0.0044
RPL21	225	231	152	156	177	131	143	147	154	214	180	190	138	170	155	146	168	156	168.43	195	154	157	0.805	-0.312	0.00739371	0.0727705	0.004	0.0044
BZW1	337	355	262	291	280	223	246	193	280	320	276	327	257	269	264	251	221	283	274.25	308	263	252	0.824	-0.279	0.00743914	0.073077	0.0042	0.004
ITSN1	865	1148	731	939	908	698	853	584	603	822	893	911	829	872	827	871	667	610	811.5	875	843	716	0.818	-0.289	0.00747269	0.0732986	0.0071	0.0045
LYRM4	391	588	309	386	401	313	332	304	330	372	458	385	341	385	371	339	347	334	370.17	405	366	340	0.836	-0.259	0.00748318	0.0733218	0.004	0.0041
BOLA3	171	214	129	178	188	110	134	120	113	163	167	161	157	181	130	137	137	114	149.58	164	156	129	0.79	-0.34	0.00751831	0.0735251	0.0047	0.0046
RPL31P4	409	739	435	459	469	316	352	357	419	389	575	542	405	451	374	359	408	424	436.39	502	410	397	0.79	-0.339	0.00751601	0.0735251	0.0093	0.0041
SELENOH	630	805	489	644	545	421	515	491	482	599	626	610	569	524	499	526	561	487	555.59	612	531	525	0.856	-0.224	0.0075098	0.0735251	0.0032	0.0043
DNA2	27	46	35	24	28	17	21	15	25	26	36	44	21	27	20	21	17	25	26.35	35	23	21	0.622	-0.686	0.00752965	0.0735891	0.0104	0.0108
BTG1	1813	1973	1304	1517	1519	1114	1471	1222	1288	1724	1535	1626	1340	1459	1320	1502	1397	1302	1467.11	1628	1373	1400	0.86	-0.217	0.00754306	0.0736732	0.0041	0.0048
LIG4	52	58	39	56	43	36	37	31	27	49	45	49	49	41	43	38	35	27	41.9	48	44	33	0.704	-0.505	0.00757215	0.0737735	0.0006	0.0082
LOC100506672	237	369	191	244	263	154	170	194	193	225	287	238	215	253	182	174	222	195	221.29	250	217	197	0.782	-0.355	0.00756516	0.0737735	0.0082	0.0041
TBC1D31	57	84	57	73	49	43	49	38	41	54	65	71	64	47	51	50	43	41	54.22	63	54	45	0.713	-0.488	0.00758217	0.0737735	0.0051	0.0073
GPD2	133	160	112	113	100	97	114	75	100	126	125	140	100	96	115	116	86	101	111.62	130	104	101	0.785	-0.35	0.00762624	0.0741114	0.0036	0.0052
RPL11	2641	4196	2371	2933	2815	2195	2212	2124	2608	2511	3265	2956	2590	2704	2601	2258	2428	2637	2661.05	2911	2632	2441	0.838	-0.254	0.00762656	0.0741114	0.0062	0.005
SH3BP5L	477	516	305	388	386	274	330	340	291	453	402	380	343	371	325	337	389	294	365.89	412	346	340	0.822	-0.282	0.00766295	0.0743366	0.0053	0.0041
CDC7	52	83	55	43	49	36	52	29	38	49	65	69	38	47	43	53	33	38	48.33	61	43	41	0.69	-0.535	0.00767283	0.0743726	0.0089	0.0077
ACBD7	419	548	358	422	350	316	329	337	354	398	426	446	373	336	374	336	385	358	381.48	423	361	360	0.849	-0.236	0.00777284	0.0748434	0.003	0.0041
CALM2	1513	2242	1302	1654	1421	1076	1388	1118	1376	1438	1745	1623	1461	1365	1275	1417	1278	1391	1443.65	1602	1367	1362	0.85	-0.235	0.00776175	0.0748434	0.0049	0.0048
EIF3H	996	1294	754	1014	984	790	777	721	887	947	1007	940	895	945	936	793	824	897	909.41	965	925	838	0.868	-0.205	0.00775559	0.0748434	0.0031	0.0046
FBXO34	40	35	24	26	32	20	15	19	22	38	27	30	23	31	24	15	22	22	25.76	32	26	20	0.625	-0.678	0.00774735	0.0748434	0.0064	0.0109
LITAF	244	316	161	243	216	163	168	168	197	232	246	201	215	207	193	172	192	199	206.28	226	205	188	0.822	-0.284	0.00782748	0.0753008	0.0033	0.0042
METTL1	169	168	100	144	154	143	93	107	101	161	131	125	127	148	169	95	122	102	131.11	139	148	106	0.763	-0.39	0.00785226	0.0753974	0.0071	0.0049
RABGGTB	53	64	30	60	47	40	38	19	33	50	50	37	53	45	47	39	22	33	41.89	46	48	31	0.678	-0.56	0.00784867	0.0753974	0.0058	0.0082
URGCP	107	120	80	87	107	82	70	71	72	102	93	100	77	103	97	71	81	73	88.56	98	92	75	0.766	-0.385	0.00784887	0.0753974	0.0033	0.0058
HERPUD2-AS1	77	74	55	67	65	39	34	40	57	73	58	69	59	62	46	35	46	58	56.14	67	56	46	0.699	-0.517	0.00793697	0.0759257	0.0089	0.0072
C12orf75	333	449	244	308	305	246	250	238	290	317	349	304	272	293	291	255	272	293	294.12	323	285	273	0.841	-0.249	0.00796086	0.0761069	0.003	0.004
CAPRIN1	1123	1258	742	1054	981	724	855	773	799	1068	979	925	931	942	858	873	883	808	918.53	991	910	855	0.861	-0.215	0.00798506	0.0762431	0.0036	0.0046
FLRT3	348	421	255	284	302	236	301	228	243	331	328	318	251	290	280	307	261	246	290.05	326	274	271	0.833	-0.264	0.00799387	0.0762798	0.0037	0.004
EBNA1BP2	520	639	390	594	573	429	399	378	434	494	497	486	525	550	508	407	432	439	482.14	492	528	426	0.864	-0.211	0.00803475	0.0764541	0.0023	0.0042
FNBP1L	540	633	429	587	471	388	506	312	355	513	493	535	518	452	460	517	357	359	467.05	514	477	411	0.801	-0.319	0.00804203	0.0764541	0.0082	0.0042
MTHFD1	373	516	348	376	356	297	294	304	344	355	402	434	332	342	352	300	347	348	356.81	397	342	332	0.838	-0.254	0.00803931	0.0764541	0.0038	0.0041
NSD1	437	428	283	434	312	293	341	229	256	415	333	353	383	300	347	348	262	259	333.35	367	343	290	0.79	-0.34	0.00802999	0.0764541	0.0087	0.004
SNHG29	5187	7358	3959	5425	4778	3767	4076	4113	4505	4931	5726	4936	4790	4590	4463	4161	4701	4554	4761.49	5198	4614	4472	0.86	-0.218	0.00802519	0.0764541	0.0046	0.0052
BOC	396	521	316	413	401	304	321	306	330	376	405	394	365	385	360	328	350	334	366.34	392	370	337	0.858	-0.22	0.00811908	0.0769483	0.0022	0.0041
LNP1	76	118	68	65	82	51	65	53	57	72	92	85	57	79	60	66	61	58	70	83	65	62	0.739	-0.436	0.00812727	0.0769783	0.0054	0.0065
TMA16	377	425	311	326	330	291	288	245	316	358	331	388	288	317	345	294	280	319	324.45	359	317	298	0.835	-0.26	0.00815777	0.0771719	0.0038	0.004
TAF10	366	419	245	317	320	270	258	261	263	348	326	305	280	307	320	263	298	266	301.59	326	302	276	0.841	-0.25	0.00817193	0.0772529	0.003	0.004
MSL3P1	56	62	42	55	47	45	42	31	31	53	48	52	49	45	53	43	35	31	45.61	51	49	36	0.718	-0.478	0.00822318	0.0775769	0.0003	0.0079
PROS1	20	25	17	23	17	15	14	10	8	19	19	21	20	16	18	14	11	8	16.43	20	18	11	0.572	-0.805	0.00822586	0.0775769	0.0002	0.0158
TAGLN2	198	165	111	141	111	124	122	102	95	188	128	138	125	107	147	125	117	96	130.03	151	126	113	0.741	-0.432	0.00826243	0.077683	0.0115	0.0049
NEK2	96	105	92	71	96	56	58	67	68	91	82	115	63	92	66	59	77	69	79.28	96	74	68	0.719	-0.476	0.00830216	0.0779611	0.0106	0.0062
SPINDOC	72	107	62	87	83	59	60	40	63	68	83	77	77	80	70	61	46	64	69.57	76	76	57	0.747	-0.42	0.00833127	0.0781388	0.0031	0.0065
BUB1B	226	296	179	203	184	135	219	138	123	215	230	223	179	177	160	224	158	124	187.78	223	172	169	0.757	-0.402	0.00834478	0.0782177	0.0115	0.0043
TRAF3IP2	17	20	10	9	13	6	8	8	6	16	16	12	8	12	7	8	9	6	10.57	15	9	8	0.521	-0.941	0.008456	0.0791152	0.0004	0.0241
RPL4	4848	8209	4588	5371	5186	4090	4278	3866	4971	4609	6388	5720	4743	4982	4846	4367	4418	5026	5011.06	5572	4857	4604	0.826	-0.276	0.00857938	0.0800256	0.0077	0.0053
PTMAP5	1598	2091	1453	1738	1330	1308	1452	1162	1350	1519	1627	1812	1535	1278	1550	1482	1328	1365	1499.49	1653	1454	1392	0.843	-0.246	0.00858498	0.0800291	0.0056	0.0048
LOC645086	45	55	49	35	41	18	37	18	32	43	43	61	31	39	21	38	21	32	36.55	49	30	30	0.634	-0.657	0.0086488	0.0805262	0.0184	0.0088
ATP5PDP4	57	82	64	71	65	56	41	42	51	54	64	80	63	62	66	42	48	52	58.97	66	64	47	0.727	-0.461	0.00866469	0.0805967	0.0039	0.007
TAF5L	67	91	58	85	65	59	53	40	54	64	71	72	75	62	70	54	46	55	63.18	69	69	52	0.752	-0.412	0.00866688	0.0805967	0.0009	0.0068
PTP4A2P2	25	26	13	25	26	11	12	11	9	24	20	16	22	25	13	12	13	9	17.14	20	20	11	0.556	-0.847	0.00867739	0.0806338	0.0091	0.015
FBL	1854	2189	1210	1696	1698	1283	1258	1358	1394	1763	1704	1509	1498	1631	1520	1284	1552	1409	1541.03	1659	1550	1415	0.852	-0.231	0.00874553	0.0811805	0.0049	0.0048
SNORD144	6	12	10	6	5	2	3	4	3	6	9	12	5	5	2	3	5	3	5.63	9	4	4	0.402	-1.314	0.00884026	0.0819607	0.0085	0.0431
MECOM	97	160	114	83	103	79	86	70	94	92	125	142	73	99	94	88	80	95	98.62	120	89	88	0.739	-0.437	0.00886779	0.0820671	0.01	0.0055
RWDD2B	93	113	78	86	81	60	66	69	67	88	88	97	76	78	71	67	79	68	79.16	91	75	71	0.785	-0.349	0.00886409	0.0820671	0.0003	0.0061
ZNF879	37	47	30	22	37	20	24	20	23	35	37	37	19	36	24	25	23	23	28.71	36	26	24	0.65	-0.622	0.00885773	0.0820671	0.0063	0.0101
ARFGAP3	155	200	164	189	167	130	133	120	123	147	156	204	167	160	154	136	137	124	154.01	169	160	132	0.792	-0.336	0.00890165	0.0822813	0.005	0.0046
PAQR7	26	19	15	25	10	11	9	11	7	25	15	19	22	10	13	9	13	7	14.64	20	15	10	0.498	-1.006	0.00894746	0.0825059	0.032	0.0176
DYNC1I2P1	919	1289	850	882	880	697	737	717	900	874	1003	1060	779	845	826	752	819	910	874.26	979	817	827	0.846	-0.241	0.00903079	0.0831548	0.005	0.0045
TCEAL9	877	1135	779	794	728	569	811	610	764	834	883	971	701	699	674	828	697	772	784.49	896	691	766	0.857	-0.223	0.00903409	0.0831548	0.004	0.0045
COMMD6	1311	2101	1160	1429	1273	991	1014	1144	1227	1246	1635	1446	1262	1223	1174	1035	1307	1240	1285.52	1442	1220	1194	0.827	-0.274	0.00912177	0.0837108	0.0072	0.0047
WDR89	172	203	141	161	150	123	127	134	121	164	158	176	142	144	146	130	153	122	148.27	166	144	135	0.816	-0.293	0.0091288	0.0837252	0.0023	0.0046
MYO1B	371	446	270	378	324	259	312	238	288	353	347	337	334	311	307	319	272	291	318.89	346	317	294	0.851	-0.233	0.00914714	0.0837527	0.0026	0.004
UQCRH	1350	1864	1054	1272	1202	1033	1010	1051	1222	1283	1451	1314	1123	1155	1224	1031	1201	1235	1224.19	1349	1167	1156	0.856	-0.225	0.00914575	0.0837527	0.0045	0.0047
PCSK9	19	38	23	21	23	12	12	9	20	18	30	29	19	22	14	12	10	20	19.32	26	18	14	0.568	-0.817	0.0091669	0.0838741	0.0183	0.0135
POLE3	775	1068	719	832	787	678	698	602	703	737	831	896	735	756	803	713	688	711	763.3	821	765	704	0.859	-0.22	0.0092468	0.0843035	0.0038	0.0045
ZNF793-AS1	158	258	151	172	171	141	128	112	163	150	201	188	152	164	167	131	128	165	160.66	180	161	141	0.786	-0.348	0.00925681	0.0843447	0.0065	0.0045
BLVRA	121	155	102	107	112	81	88	99	82	115	121	127	94	108	96	90	113	83	105.2	121	99	95	0.786	-0.347	0.00929167	0.0845619	0.0033	0.0054
CCDC90B	421	628	314	466	399	268	321	325	351	400	489	392	411	383	318	328	371	355	382.98	427	371	351	0.819	-0.288	0.00931381	0.0846129	0.0062	0.0041
ORC5	64	107	56	68	65	53	52	38	60	61	83	70	60	62	63	53	43	61	61.82	71	62	52	0.732	-0.45	0.0093114	0.0846129	0.0052	0.0069
PRSS33	14	16	12	15	13	8	5	6	8	13	12	15	13	12	9	5	7	8	10.66	13	11	7	0.504	-0.989	0.0094114	0.0852974	0.0004	0.0241
BIRC2	494	678	407	574	443	348	416	385	406	470	528	507	507	426	412	425	440	410	458.29	502	448	425	0.846	-0.241	0.00956947	0.0864237	0.004	0.0042
MTRNR2L2	154	143	133	129	99	77	135	61	79	146	111	166	114	95	91	138	70	80	112.35	141	100	96	0.686	-0.544	0.00961448	0.0867792	0.0228	0.0052
PCBD1	176	213	121	141	150	110	133	119	128	167	166	151	125	144	130	136	136	129	142.67	161	133	134	0.824	-0.28	0.00964268	0.0869825	0.0016	0.0047
NFYB	208	338	198	244	216	193	170	172	202	198	263	247	215	207	229	174	197	204	214.85	236	217	192	0.81	-0.304	0.00966686	0.0870983	0.0051	0.0042
ROM1	23	25	12	22	15	11	9	11	11	22	19	15	19	14	13	9	13	11	15.11	19	15	11	0.573	-0.803	0.0097271	0.0874869	0.0007	0.0169
PNCK	79	91	44	70	59	36	45	48	47	75	71	55	62	57	43	46	55	48	56.69	67	54	50	0.727	-0.461	0.00974619	0.0876072	0.0055	0.0071
POLR2MP1	14	20	18	20	12	9	4	12	7	13	16	22	18	12	11	4	14	7	12.89	17	14	8	0.49	-1.03	0.00980196	0.087954	0.0282	0.0201
RPL14	2231	3418	2034	2492	2466	1923	1921	1807	2181	2121	2660	2536	2201	2369	2278	1961	2065	2205	2266.23	2439	2283	2077	0.852	-0.232	0.00981889	0.088003	0.0053	0.005
MAGED2	2887	3304	1961	2530	2530	1949	1943	2171	2145	2745	2571	2445	2234	2430	2309	1984	2481	2169	2374.21	2587	2324	2211	0.854	-0.228	0.00994079	0.088734	0.0052	0.005
NDC1	229	321	171	224	240	164	186	163	188	218	250	213	198	231	194	190	186	190	207.74	227	208	189	0.827	-0.275	0.00994094	0.088734	0.0033	0.0042
ENY2	1055	1474	864	1068	1026	792	901	849	919	1003	1147	1077	943	986	938	920	970	929	990.4	1076	956	940	0.873	-0.197	0.0100258	0.0892837	0.0032	0.0046
CDKAL1	291	357	189	268	265	204	187	215	220	277	278	236	237	255	242	191	246	222	242.45	264	245	220	0.827	-0.274	0.0100695	0.089533	0.004	0.0041
FOXN2	40	59	38	54	41	41	28	26	33	38	46	47	48	39	49	29	30	33	39.85	44	45	31	0.702	-0.511	0.010063	0.089533	0.001	0.0084
ND3	33314	45406	28122	32009	34165	25965	24824	26589	30317	31672	35336	35063	28265	32819	30763	25343	30388	30650	31144.4	34024	30616	28794	0.846	-0.241	0.0100756	0.089533	0.0063	0.0059
PABPC1	4748	4888	3370	4005	4330	3350	3804	3051	3159	4514	3804	4202	3537	4159	3969	3884	3487	3194	3860.99	4173	3888	3522	0.844	-0.245	0.0101191	0.089615	0.0062	0.0052
KIT	51	75	47	45	39	42	33	28	49	48	58	59	40	37	50	34	32	50	45.29	55	42	39	0.702	-0.511	0.0101639	0.0898607	0.0066	0.0079
METTL7A	44	50	23	36	35	20	26	17	27	42	39	29	32	34	24	27	19	27	30.2	37	30	24	0.663	-0.593	0.0101671	0.0898607	0.0052	0.0097
DYNLT1	467	693	407	504	411	343	371	372	447	444	539	507	445	395	406	379	425	452	443.65	497	415	419	0.841	-0.249	0.0102035	0.0900209	0.0045	0.0041
HADH	220	294	191	252	191	186	181	163	186	209	229	238	223	183	220	185	186	188	206.84	225	209	186	0.829	-0.271	0.0102083	0.0900209	0.003	0.0042
EEF1B2P3	78	140	99	100	91	77	73	63	78	74	109	123	88	87	91	75	72	79	88.76	102	89	75	0.742	-0.431	0.0102225	0.0900945	0.0086	0.0058
PNPT1	63	75	50	69	59	55	46	42	39	60	58	62	61	57	65	47	48	39	55.31	60	61	45	0.746	-0.422	0.010246	0.0901981	0.0001	0.0072
KIF1C	459	573	379	471	478	423	363	347	384	436	446	473	416	459	501	371	397	388	431.83	452	459	385	0.854	-0.227	0.0102642	0.0903061	0.0032	0.0041
CCDC149	72	90	68	103	70	59	58	46	50	68	70	85	91	67	70	59	53	51	68.19	74	76	54	0.736	-0.441	0.0103388	0.0907028	0.0053	0.0066
SNHG12	130	172	116	149	146	111	103	101	104	124	134	145	132	140	132	105	115	105	125.68	134	135	108	0.813	-0.299	0.0103904	0.0909234	0.0014	0.005
MAGEH1	623	819	452	571	538	474	466	491	499	592	637	564	504	517	562	476	561	504	546.36	598	528	514	0.856	-0.224	0.0105336	0.0918861	0.0037	0.0043
NMU	97	133	93	96	91	76	92	65	71	92	104	116	85	87	90	94	74	72	90.43	104	87	80	0.777	-0.363	0.0105723	0.0921189	0.0034	0.0058
RPS19P1	386	672	392	424	461	349	242	369	369	367	523	489	374	443	413	247	422	373	405.7	460	410	347	0.755	-0.406	0.0105674	0.0921189	0.0156	0.0041
ATMIN	417	528	358	441	383	331	354	307	361	396	411	446	389	368	392	361	351	365	386.72	418	383	359	0.863	-0.213	0.0106178	0.0924107	0.0024	0.0041
POLR2E	1807	1921	1226	1629	1631	1317	1186	1310	1322	1718	1495	1529	1438	1567	1560	1211	1497	1337	1483.51	1581	1522	1348	0.853	-0.23	0.0106297	0.0924614	0.0051	0.0048
MTIF2	168	246	153	174	177	144	141	129	151	160	191	191	154	170	171	144	147	153	164.47	181	165	148	0.82	-0.286	0.010663	0.0926986	0.0029	0.0045
CAPZA1	528	725	391	522	499	348	427	419	407	502	564	488	461	479	412	436	479	411	470.28	518	451	442	0.85	-0.235	0.0107331	0.0931765	0.004	0.0042
EEF1DP1	595	841	497	693	645	489	423	517	512	566	654	620	612	620	579	432	591	518	576.78	613	604	514	0.835	-0.259	0.0107919	0.0935064	0.0056	0.0043
NOC4L	68	72	50	72	59	56	39	49	38	65	56	62	64	57	66	40	56	38	55.98	61	62	45	0.732	-0.449	0.0107925	0.0935064	0.003	0.0072
CCDC112	608	707	487	600	526	422	534	439	419	578	550	607	530	505	500	545	502	424	526.78	578	512	490	0.849	-0.236	0.0108121	0.0935668	0.0043	0.0042
TSPAN14	318	321	226	292	276	231	212	197	249	302	250	282	258	265	274	216	225	252	258.21	278	266	231	0.835	-0.259	0.0108158	0.0935668	0.0034	0.0041
RPL10AP2	311	514	333	337	373	266	298	243	309	296	400	415	298	358	315	304	278	312	330.7	370	324	298	0.807	-0.309	0.01084	0.0937068	0.0075	0.004
DUSP16	289	461	261	284	291	191	231	245	266	275	359	325	251	280	226	236	280	269	277.81	320	252	262	0.816	-0.294	0.0108609	0.0937436	0.006	0.004
CLEC18C	10	15	7	10	8	6	7	4	2	10	12	9	9	8	7	7	5	2	7.47	10	8	5	0.455	-1.136	0.0108765	0.0938023	0.0005	0.0334
OSGEPL1	78	102	68	81	80	48	62	55	55	74	79	85	72	77	57	63	63	56	69.48	79	69	61	0.766	-0.385	0.0108817	0.0938023	0.0019	0.0065
KCTD2	257	260	168	265	246	197	181	160	177	244	202	209	234	236	233	185	183	179	211.83	218	234	182	0.834	-0.262	0.0109519	0.0941798	0.0026	0.0042
PRPF38B	1214	1484	1010	1221	1080	950	1114	860	942	1154	1155	1259	1078	1037	1126	1137	983	952	1098	1189	1080	1024	0.862	-0.214	0.0109516	0.0941798	0.0041	0.0047
ORC3	86	123	80	83	76	60	71	72	59	82	96	100	73	73	71	72	82	60	78.78	93	72	71	0.772	-0.373	0.0109762	0.0942994	0.003	0.0062
RPL13	3986	5624	3281	4018	4006	3163	3196	3042	3800	3790	4377	4091	3548	3848	3747	3263	3477	3842	3775.78	4086	3714	3527	0.863	-0.212	0.010986	0.0943306	0.0047	0.0052
HMGA1	1553	2031	1292	1807	1549	1258	1414	1209	1210	1476	1581	1611	1596	1488	1490	1444	1382	1223	1476.73	1556	1525	1350	0.867	-0.205	0.0110054	0.0943539	0.004	0.0048
LOC105378198	7	9	8	6	3	8	4	2	2	7	7	10	5	3	9	4	2	2	5.52	8	6	3	0.377	-1.407	0.0110133	0.0943539	0.0135	0.0445
PLS3	103	133	95	110	84	80	72	85	76	98	104	118	97	81	95	74	97	77	93.33	107	91	83	0.776	-0.366	0.0110048	0.0943539	0.004	0.0057
RBM23	202	261	142	209	201	160	178	135	130	192	203	177	185	193	190	182	154	131	178.54	191	189	156	0.812	-0.3	0.0110131	0.0943539	0.0042	0.0043
SEC11C	179	278	165	199	189	155	162	141	159	170	216	206	176	182	184	165	161	161	180.05	197	181	162	0.822	-0.283	0.0110667	0.0946529	0.0033	0.0043
CAND1	865	1176	774	881	921	718	736	695	775	822	915	965	778	885	851	751	794	784	838.35	901	838	776	0.863	-0.213	0.0111117	0.0949361	0.0038	0.0045
GARS1	443	544	359	493	457	385	367	346	340	421	423	448	435	439	456	375	395	344	415.16	431	443	371	0.863	-0.213	0.0111397	0.0950854	0.0025	0.0041
TOR3A	135	195	113	124	116	81	101	94	126	128	152	141	109	111	96	103	107	127	119.53	140	105	112	0.801	-0.32	0.0111482	0.0950854	0.0034	0.0051
SLC2A8	276	377	231	311	266	246	184	220	251	262	293	288	275	256	291	188	251	254	262.05	281	274	231	0.82	-0.286	0.0111548	0.0950885	0.0052	0.0041
DIMT1	114	128	84	103	116	94	67	69	93	108	100	105	91	111	111	68	79	94	96.42	104	104	80	0.774	-0.369	0.011233	0.095702	0.0042	0.0056
PNMA6F	5	3	4	3	1	4	0	2	0	5	2	5	3	1	5	0	2	0	2.52	4	3	1	0.209	-2.261	0.011306	0.09611	0.0456	0.0731
SPAG7	915	1227	847	968	861	685	784	704	865	870	955	1056	855	827	812	800	805	874	872.64	960	831	826	0.863	-0.213	0.0113342	0.0962268	0.0039	0.0045
STK16	189	235	142	212	158	126	125	149	135	180	183	177	187	152	149	128	170	136	162.47	180	163	145	0.801	-0.32	0.0113369	0.0962268	0.0052	0.0045
EMC6	1216	1493	842	1210	1158	921	914	924	946	1156	1162	1050	1068	1112	1091	933	1056	956	1065.04	1123	1090	982	0.873	-0.197	0.011385	0.0963019	0.0034	0.0046
NUDT11	406	610	388	479	394	317	375	340	356	386	475	484	423	378	376	383	389	360	405.87	448	392	377	0.842	-0.248	0.0113827	0.0963019	0.0044	0.0041
SLC1A6	59	90	58	90	71	58	51	40	49	56	70	72	79	68	69	52	46	50	62.46	66	72	49	0.747	-0.421	0.0113651	0.0963019	0.0023	0.0068
TMEM14DP	142	186	100	108	120	69	115	95	94	135	145	125	95	115	82	117	109	95	113.09	135	97	107	0.788	-0.344	0.0113802	0.0963019	0.0049	0.0052
KIF18A	50	49	41	38	32	33	40	18	27	48	38	51	34	31	39	41	21	27	36.54	46	35	30	0.664	-0.59	0.0113988	0.0963247	0.0115	0.0088
CDCA7L	158	253	139	202	170	113	139	110	143	150	197	173	178	163	134	142	126	145	156.46	173	158	138	0.79	-0.339	0.0114234	0.0964141	0.0064	0.0045
SARNP	333	505	277	349	366	240	280	247	307	317	393	345	308	352	284	286	282	310	319.73	352	315	293	0.831	-0.268	0.0114228	0.0964141	0.0049	0.004
RPL8	5904	8194	4499	6261	6565	5199	4109	4854	4950	5613	6377	5609	5529	6306	6160	4195	5548	5004	5593.42	5866	5998	4916	0.838	-0.256	0.0115349	0.097195	0.0072	0.0053
RIN3	6	8	4	7	2	3	0	3	2	6	6	5	6	2	4	0	3	2	3.78	6	4	2	0.322	-1.636	0.0115977	0.0976705	0.0081	0.0565
ZNF593	189	214	123	151	160	144	118	137	123	180	167	153	133	154	171	120	157	124	150.96	167	153	134	0.797	-0.327	0.011609	0.097712	0.0053	0.0046
DFFA	521	481	436	414	457	362	391	339	343	495	374	544	366	439	429	399	387	347	420.01	471	411	378	0.806	-0.311	0.0116308	0.0978418	0.0085	0.0041
MARK4	780	722	504	555	676	633	489	468	496	742	562	628	490	649	750	499	535	501	595.2	644	630	512	0.795	-0.331	0.0116982	0.0981928	0.0106	0.0043
GPT2	588	764	539	660	644	503	475	443	558	559	595	672	583	619	596	485	506	564	575.37	609	599	518	0.855	-0.226	0.011755	0.0984547	0.004	0.0043
CDC37	2304	2955	1629	2345	2378	2016	1672	1792	1823	2190	2300	2031	2071	2284	2389	1707	2048	1843	2095.86	2174	2248	1866	0.857	-0.222	0.011814	0.0988948	0.0051	0.0049
ADAM15	314	337	172	257	236	197	197	209	195	299	262	214	227	227	233	201	239	197	233.27	258	229	212	0.815	-0.296	0.0118276	0.0989542	0.0056	0.0041
LOC102724023	204	316	151	241	188	176	147	153	181	194	246	188	213	181	209	150	175	183	193.11	209	201	169	0.801	-0.319	0.0119483	0.0997469	0.0063	0.0043
MRPS35-DT	23	33	12	14	15	12	15	8	13	22	26	15	12	14	14	15	9	13	15.68	21	13	12	0.589	-0.764	0.0119556	0.0997532	0.0063	0.0162
