# Supplementary material for: Comprehensive characterization of the neurogenic and neuroprotective action of a novel TrkB agonist using mouse and human stem cell models of Alzheimer’s disease
Source: Stem Cell Res Ther. 2024 Jul 6;15:200. doi: 10.1186/s13287-024-03818-w (PMC11227723; doi:10.1186/s13287-024-03818-w)
Supplement: Supplementary file 2 — Additional file 2. [file 13287_2024_3818_MOESM2_ESM.xlsx]

## Sheet: COMMON_enriched _terms
GO	Description	Hits BDNF	Log(q-value) BDNF	Hits ENTA011	Log(q-value) ENTA011
GO:0099643	signal release from synapse	SYN1|SYT5|SYT7|RIMS2|CPLX2|CPLX1	-4.1	GRM4|VAMP2|SYN2|SYNJ1|SYT7|NRXN1|NRXN2|RIMS2|CPLX2	-1.7
GO:0007269	neurotransmitter secretion	SYN1|SYT5|SYT7|RIMS2|CPLX2|CPLX1	-4.1	GRM4|VAMP2|SYN2|SYNJ1|SYT7|NRXN1|NRXN2|RIMS2|CPLX2	-1.7
GO:0001505	regulation of neurotransmitter levels	CHRNB4|SYN1|SYT5|SYT7|RIMS2|CPLX2|CPLX1|GRIN3A	-4	GAD1|GRM4|PRKCB|VAMP2|SYN2|SYNJ1|BAIAP3|SYT7|NRXN1|NRXN2|RIMS2|CPLX2|MCTP1|STXBP5	-1.2
GO:0023061	signal release	SYN1|SYT5|VGF|SYT7|RIMS2|CPLX2|CPLX1	-3.6	ACVR2B|GRM4|VAMP2|SYN2|VGF|SYNJ1|SYT7|NRXN1|NRXN2|RIMS2|CPLX2|SMPD3	-1.3
GO:0050804	modulation of chemical synaptic transmission	CHRNB4|SYN1|VGF|SYT7|RIMS2|CPLX2|CPLX1|PCDH17|SORCS2|GRIN3A	-3.6	DCC|EIF4EBP2|FYN|GRIK2|GRM4|PRKCB|RELN|PTPRD|VAMP2|VGF|BAIAP3|SYT7|NRXN1|RIMS2|CPLX2|DLGAP4|CRTC1|PCDH17|SHANK1|MCTP1|STXBP5|SHISA7	-1.1
GO:0099177	regulation of trans-synaptic signaling	CHRNB4|SYN1|VGF|SYT7|RIMS2|CPLX2|CPLX1|PCDH17|SORCS2|GRIN3A	-3.6	DCC|EIF4EBP2|FYN|GRIK2|GRM4|PRKCB|RELN|PTPRD|VAMP2|VGF|BAIAP3|SYT7|NRXN1|RIMS2|CPLX2|DLGAP4|CRTC1|PCDH17|SHANK1|MCTP1|STXBP5|SHISA7	-1.1
GO:0007268	chemical synaptic transmission	CHRNA4|CHRNB4|SYN1|SYT5|BSN|SYT7|RIMS2|CPLX2|CPLX1	-3	CACNB3|CHRM3|GAD1|GRIA2|GRIK2|GRM4|KCND2|PDYN|RPS6KA2|SST|VAMP2|SYN2|SYNJ1|BSN|SYT7|NRXN1|NRXN2|GABBR2|RIMS2|CPLX2|SLITRK3|SV2C|RIC3|LYPD1	-2.1
GO:0098916	anterograde trans-synaptic signaling	CHRNA4|CHRNB4|SYN1|SYT5|BSN|SYT7|RIMS2|CPLX2|CPLX1	-3	CACNB3|CHRM3|GAD1|GRIA2|GRIK2|GRM4|KCND2|PDYN|RPS6KA2|SST|VAMP2|SYN2|SYNJ1|BSN|SYT7|NRXN1|NRXN2|GABBR2|RIMS2|CPLX2|SLITRK3|SV2C|RIC3|LYPD1	-2.1
GO:0006836	neurotransmitter transport	SYN1|SYT5|SYT7|RIMS2|CPLX2|CPLX1	-3	GRM4|VAMP2|SYN2|SYNJ1|SYT7|NRXN1|NRXN2|RIMS2|CPLX2|SV2C|SLC6A16	-1.4
GO:0099537	trans-synaptic signaling	CHRNA4|CHRNB4|SYN1|SYT5|BSN|SYT7|RIMS2|CPLX2|CPLX1	-2.9	CACNB3|CHRM3|GAD1|GRIA2|GRIK2|GRM4|KCND2|PDYN|PTPRD|RPS6KA2|SST|VAMP2|SYN2|SYNJ1|BSN|SYT7|NRXN1|NRXN2|GABBR2|RIMS2|CPLX2|SLITRK3|SV2C|RIC3|LYPD1	-2.3
GO:0099536	synaptic signaling	CHRNA4|CHRNB4|SYN1|SYT5|BSN|SYT7|RIMS2|CPLX2|CPLX1	-2.8	CACNB3|CHRM3|GAD1|GRIA2|GRIK2|GRM4|KCND2|PDYN|PTPRD|RPS6KA2|SST|VAMP2|SYN2|SYNJ1|BSN|SYT7|NRXN1|NRXN2|GABBR2|RIMS2|CPLX2|SLITRK3|SV2C|CRTC1|RIC3|LYPD1	-2.2
GO:0060627	regulation of vesicle-mediated transport	CNN2|SYN1|SYT5|BSN|SYT7|RIMS2|CPLX2|CPLX1|GRIN3A	-2.3	BICD1|DGKQ|LRP1|CFP|PRKCB|ATXN2|VAMP2|TSC2|TUB|SYNJ1|BSN|BAIAP3|SYT7|RIMS2|TBC1D5|MAGI2|ATP9A|CPLX2|AAK1|AHI1|SMPD3|MCTP1|PGAP1|RAB33B|STXBP5	-1
R-HSA-112316	Neuronal System	CHRNA4|CHRNB4|PTPRS|SYN1|SYT7|NRXN3|CPLX1|GRIN3A	-2.3	CACNB3|GAD1|GRIA2|GRIK2|KCNA3|KCNC1|KCND2|KCND3|KCNMA1|PRKAA2|PRKCA|PRKCB|PTPRD|PTPRS|RPS6KA2|VAMP2|SYN2|SYT7|NRXN3|NRXN1|NRXN2|GABBR2|DLGAP4|SLITRK3|RPS6KA6|SHANK1	-2.7
GO:0030534	adult behavior	ARCN1|CHRNA4|CHRNB4|NRXN3|PCDH17	-2	MAFG|PBX3|NRXN3|NRXN1|NRXN2|PCDH17|HIPK2|SHANK1|SDK1	-0.55
R-HSA-71387	Metabolism of carbohydrates	GALNS|SLC25A1|NUP214|HS3ST4|CHPF|CHSY3	-1.5	VCAN|GALNS|PFKM|PHKA2|PPP2R1A|ST3GAL3|NUP214|B4GALT6|ABCC5|GPC6|CHP1|MAN2B2|CHPF|G6PC3|HS6ST3|CHSY3	-0.82
GO:0007610	behavior	ARCN1|CHRNA4|CHRNB4|EGFR|VGF|NRXN3|PCDH17|ATP8A2	-1.5	ASTN1|ATP7A|ADGRB3|EGFR|EGR1|EIF4EBP2|ETV1|FYN|GAD1|GRIK2|KCND2|MAFG|PBX3|RELN|SGK1|VGF|SYNJ1|NRXN3|NRXN1|NRXN2|NCOA2|TBR1|CRTC1|PCDH17|HIPK2|SHANK1|CAMK2N1|PAK5|LYPD1|SDK1|NEGR1|SHISA7	-2.6
GO:0060964	regulation of miRNA-mediated gene silencing	EGFR|NCOR2|NEAT1	-1.5	EGFR|KCNQ1OT1|PUM2|WTIP|NEAT1	-0.73
GO:0140352	export from cell	SYN1|SYT5|VGF|SYT7|RIMS2|CPLX2|CPLX1	-1.4	ACVR2B|GRM4|KCND3|SLC22A5|VAMP2|SYN2|VGF|SYNJ1|BAIAP3|SYT7|NRXN1|NRXN2|RIMS2|ABCC5|CPLX2|SMPD3|OLFM2|STXBP5|TVP23A	-0.43
GO:1900368	regulation of post-transcriptional gene silencing by RNA	EGFR|NCOR2|NEAT1	-1.4	EGFR|KCNQ1OT1|PUM2|WTIP|NEAT1	-0.67
GO:0060147	regulation of post-transcriptional gene silencing	EGFR|NCOR2|NEAT1	-1.4	EGFR|KCNQ1OT1|PUM2|WTIP|NEAT1	-0.64
GO:0060966	regulation of gene silencing by RNA	EGFR|NCOR2|NEAT1	-1.4	EGFR|KCNQ1OT1|PUM2|WTIP|NEAT1	-0.61
GO:0048167	regulation of synaptic plasticity	VGF|SYT7|RIMS2|CPLX2|SORCS2	-1.4	EIF4EBP2|GRIK2|RELN|VAMP2|VGF|SYT7|RIMS2|CPLX2|CRTC1|MCTP1|SHISA7	-0.37
R-HSA-1630316	Glycosaminoglycan metabolism	GALNS|HS3ST4|CHPF|CHSY3	-1.2	VCAN|GALNS|ST3GAL3|B4GALT6|ABCC5|GPC6|CHP1|CHPF|HS6ST3|CHSY3	-1.1
GO:0050808	synapse organization	TNC|PTPRS|SYN1|BSN|PCDH17	-0.91	ANK3|ADGRB3|CACNB3|FYN|PLXNB1|RELN|PTPRD|PTPRS|BSN|NRXN1|NRXN2|NOS1AP|GPC6|SLITRK3|NFASC|DIP2A|ADGRL3|SRGAP2|PCDH17|SHANK1|ARHGAP39|SDK1|LHFPL4|SHISA7	-4.1
GO:0010975	regulation of neuron projection development	CUX1|HSPA5|PLXNA1|PTPRS|ATP8A2|PLXNA3	-0.9	KIF1A|ADGRB3|CRMP1|CTNNA2|CUX1|DCC|FYN|GDI1|PLXNA2|PLXNB1|RELN|PTK7|PTPRD|PTPRS|ROBO1|TIAM1|ULK1|SLIT2|LZTS3|MAGI2|SEMA6C|TBR1|TNIK|CRTC1|SS18L1|TIAM2|INPP5J|NCKIPSD|PLXNA3|TENM3|PARP6|ISLR2|CREB3L2|SEMA6D|DIXDC1|NEGR1|AMIGO3	-7.3
R-HSA-6794362	Protein-protein interactions at synapses	PTPRS|SYT7|NRXN3	-0.82	PTPRD|PTPRS|SYT7|NRXN3|NRXN1|NRXN2|DLGAP4|SLITRK3|SHANK1	-1.5
GO:0031346	positive regulation of cell projection organization	CUX1|HSPA5|PLXNA1|ATP8A2|PLXNA3	-0.71	ATP7A|CUX1|FYN|GDI1|PLXNA2|PLXNB1|RELN|PTK7|PTPRD|ROBO1|TIAM1|SLIT2|MAGI2|CRTC1|SS18L1|TIAM2|NCKIPSD|PLXNA3|TENM3|PARP6|ISLR2|CREB3L2|DIXDC1|NEGR1	-3
GO:0061564	axon development	TNC|PLXNA1|NRXN3|ATP8A2|PLXNA3	-0.57	ANK3|APBB1|APLP1|CRMP1|CTNNA2|DCC|ECE1|ETV1|FYN|LAMA5|PLXNA2|PLXNB1|RELN|PTPRM|ROBO1|TRIO|ULK1|KLF7|B4GALT6|SLIT2|NRXN3|NRXN1|SEMA6C|SLITRK3|NFASC|SZT2|PLXNA3|BCL11B|SEMA6D|ARX|RNF165	-5.3
GO:0060560	developmental growth involved in morphogenesis	PLXNA1|SPRY1|PLXNA3	-0.57	PTK7|SH3GL2|ULK1|SLIT2|MAGI2|YAP1|KDM5B|PLXNA3|BIN3	-0.81
GO:0001558	regulation of cell growth	EGFR|TNC|PTPRS|RIMS2|PLXNA3	-0.46	CDKN2D|DCC|EGFR|GDI1|PPP2R1A|PTPRS|SGK1|ULK1|SLIT2|BCAR1|RIMS2|PAK4|YAP1|SEMA6C|CEP43|MEG3|PLXNA3|CHPT1|PAK5|ISLR2|SEMA6D|ING5|BRAT1	-1.5
GO:0030902	hindbrain development	ARCN1|HSPA5|OGDH	-0.41	ATP7A|CTNNA2|KCNC1|OGDH|PLXNA2|RORA|TBR1|AHI1|DIXDC1	-0.41
GO:0120035	regulation of plasma membrane bounded cell projection organization	CUX1|HSPA5|PLXNA1|PTPRS|ATP8A2|PLXNA3	-0.4	ATP7A|KIF1A|ADGRB3|CRMP1|CTNNA2|CUX1|CYLD|DCC|FYN|GDI1|PLXNA2|PLXNB1|RELN|PTK7|PTPRD|PTPRS|ROBO1|TIAM1|ULK1|SLIT2|LZTS3|MAGI2|YAP1|SEMA6C|TBR1|TNIK|CRTC1|SS18L1|TIAM2|INPP5J|NCKIPSD|PLXNA3|TENM3|BIN3|PARP6|ISLR2|CREB3L2|SEMA6D|DIXDC1|NEGR1|AMIGO3	-5.2
GO:0050770	regulation of axonogenesis	PLXNA1|PTPRS|PLXNA3	-0.37	DCC|GDI1|PLXNA2|PLXNB1|PTPRS|ROBO1|TIAM1|ULK1|SLIT2|SEMA6C|TIAM2|PLXNA3|ISLR2|SEMA6D|DIXDC1	-2.8
GO:0031175	neuron projection development	TNC|PLXNA1|NRXN3|ATP8A2|PLXNA3|GRIN3A	-0.37	ANK3|APBB1|APLP1|ATP7A|CRMP1|CTNNA2|DCC|ECE1|ETV1|FYN|LAMA5|LRP2|PLXNA2|PLXNB1|RELN|PTPRM|ROBO1|SGK1|SH3GL2|TRIO|ULK1|NCK2|KLF7|B4GALT6|SLIT2|NRXN3|NRXN1|PAK4|SEMA6C|TRIOBP|SLITRK3|TNIK|NFASC|DIP2A|SZT2|SRGAP2|SULT4A1|SS18L1|SHANK1|PLXNA3|NYAP2|ZNF335|BCL11B|SEMA6D|EFHD1|ARX|RNF165	-7.4
GO:0031344	regulation of cell projection organization	CUX1|HSPA5|PLXNA1|PTPRS|ATP8A2|PLXNA3	-0.37	ATP7A|KIF1A|ADGRB3|CRMP1|CTNNA2|CUX1|CYLD|DCC|FYN|GDI1|PLXNA2|PLXNB1|RELN|PTK7|PTPRD|PTPRS|ROBO1|TIAM1|ULK1|SLIT2|LZTS3|MAGI2|YAP1|SEMA6C|TBR1|TNIK|CRTC1|SS18L1|TIAM2|INPP5J|NCKIPSD|PLXNA3|TENM3|BIN3|PARP6|ISLR2|CREB3L2|SEMA6D|DIXDC1|NEGR1|AMIGO3	-5

## Sheet: BDNF_metascape
Category	CategoryID	GO	Description	PARENT_GO	LogP	Enrichment	Z-score	#TotalGeneInLibrary	#GeneInGO	#GeneInHitList	#GeneInGOAndHitList	%InGO	STDV %InGO	GeneID	Hits	Log(q-value)	GeneList	also in ENTA11
GO Biological Processes	19	GO:0099643	signal release from synapse	19_GO:0023052 signaling	-7	27	12	30198	79	85	6	7.1	2.8	6853|6861|9066|9699|10814|10815	SYN1|SYT5|SYT7|RIMS2|CPLX2|CPLX1	-4.1	BDNF	1
GO Biological Processes	19	GO:0007269	neurotransmitter secretion	19_GO:0023052 signaling	-7	27	12	30198	79	85	6	7.1	2.8	6853|6861|9066|9699|10814|10815	SYN1|SYT5|SYT7|RIMS2|CPLX2|CPLX1	-4.1	BDNF	1
GO Biological Processes	19	GO:0001505	regulation of neurotransmitter levels	19_GO:0065007 biological regulation	-6.8	13	9.7	30198	211	85	8	9.4	3.2	1143|6853|6861|9066|9699|10814|10815|116443	CHRNB4|SYN1|SYT5|SYT7|RIMS2|CPLX2|CPLX1|GRIN3A	-4	BDNF	1
GO Biological Processes	19	GO:0023061	signal release	19_GO:0023052 signaling	-6.5	16	9.9	30198	158	85	7	8.2	3	6853|6861|7425|9066|9699|10814|10815	SYN1|SYT5|VGF|SYT7|RIMS2|CPLX2|CPLX1	-3.6	BDNF	1
GO Biological Processes	19	GO:0050804	modulation of chemical synaptic transmission	19_GO:0023052 signaling	-6.4	8.2	8	30198	435	85	10	12	3.5	1143|6853|7425|9066|9699|10814|10815|27253|57537|116443	CHRNB4|SYN1|VGF|SYT7|RIMS2|CPLX2|CPLX1|PCDH17|SORCS2|GRIN3A	-3.6	BDNF	1
GO Biological Processes	19	GO:0099177	regulation of trans-synaptic signaling	19_GO:0023052 signaling	-6.4	8.1	8	30198	436	85	10	12	3.5	1143|6853|7425|9066|9699|10814|10815|27253|57537|116443	CHRNB4|SYN1|VGF|SYT7|RIMS2|CPLX2|CPLX1|PCDH17|SORCS2|GRIN3A	-3.6	BDNF	1
GO Biological Processes	19	GO:0016079	synaptic vesicle exocytosis	19_GO:0023052 signaling	-6.3	32	12	30198	56	85	5	5.9	2.6	6861|9066|9699|10814|10815	SYT5|SYT7|RIMS2|CPLX2|CPLX1	-3.5	BDNF	0
GO Biological Processes	19	GO:0099504	synaptic vesicle cycle	19_GO:0051179 localization	-6	18	9.9	30198	118	85	6	7.1	2.8	6853|6861|9066|9699|10814|10815	SYN1|SYT5|SYT7|RIMS2|CPLX2|CPLX1	-3.2	BDNF	0
GO Biological Processes	19	GO:0099003	vesicle-mediated transport in synapse	19_GO:0051179 localization	-5.8	17	9.4	30198	128	85	6	7.1	2.8	6853|6861|9066|9699|10814|10815	SYN1|SYT5|SYT7|RIMS2|CPLX2|CPLX1	-3.1	BDNF	0
GO Biological Processes	19	GO:0007268	chemical synaptic transmission	19_GO:0023052 signaling	-5.7	8	7.5	30198	398	85	9	11	3.3	1137|1143|6853|6861|8927|9066|9699|10814|10815	CHRNA4|CHRNB4|SYN1|SYT5|BSN|SYT7|RIMS2|CPLX2|CPLX1	-3	BDNF	1
GO Biological Processes	19	GO:0098916	anterograde trans-synaptic signaling	19_GO:0023052 signaling	-5.7	8	7.5	30198	398	85	9	11	3.3	1137|1143|6853|6861|8927|9066|9699|10814|10815	CHRNA4|CHRNB4|SYN1|SYT5|BSN|SYT7|RIMS2|CPLX2|CPLX1	-3	BDNF	1
GO Biological Processes	19	GO:0006836	neurotransmitter transport	19_GO:0051179 localization	-5.7	16	9.3	30198	131	85	6	7.1	2.8	6853|6861|9066|9699|10814|10815	SYN1|SYT5|SYT7|RIMS2|CPLX2|CPLX1	-3	BDNF	1
GO Biological Processes	19	GO:0017157	regulation of exocytosis	19_GO:0051179 localization	-5.7	12	8.4	30198	208	85	7	8.2	3	6853|6861|9066|9699|10814|10815|116443	SYN1|SYT5|SYT7|RIMS2|CPLX2|CPLX1|GRIN3A	-3	BDNF	0
GO Biological Processes	19	GO:0099537	trans-synaptic signaling	19_GO:0023052 signaling	-5.6	7.7	7.3	30198	415	85	9	11	3.3	1137|1143|6853|6861|8927|9066|9699|10814|10815	CHRNA4|CHRNB4|SYN1|SYT5|BSN|SYT7|RIMS2|CPLX2|CPLX1	-2.9	BDNF	1
GO Biological Processes	19	GO:0099536	synaptic signaling	19_GO:0023052 signaling	-5.3	7.2	7	30198	444	85	9	11	3.3	1137|1143|6853|6861|8927|9066|9699|10814|10815	CHRNA4|CHRNB4|SYN1|SYT5|BSN|SYT7|RIMS2|CPLX2|CPLX1	-2.8	BDNF	1
GO Biological Processes	19	GO:1903530	regulation of secretion by cell	19_GO:0051179 localization	-5.4	6.4	6.8	30198	554	85	10	12	3.5	1137|1143|6853|6861|9066|9699|10814|10815|90007|116443	CHRNA4|CHRNB4|SYN1|SYT5|SYT7|RIMS2|CPLX2|CPLX1|MIDN|GRIN3A	-2.8	BDNF	0
GO Biological Processes	19	GO:0046928	regulation of neurotransmitter secretion	19_GO:0023052 signaling	-5.3	21	9.7	30198	86	85	5	5.9	2.6	1143|6853|10814|10815|116443	CHRNB4|SYN1|CPLX2|CPLX1|GRIN3A	-2.8	BDNF	0
GO Biological Processes	19	GO:0048791	calcium ion-regulated exocytosis of neurotransmitter	19_GO:0023052 signaling	-5.1	76	15	30198	14	85	3	3.5	2	6861|9066|9699	SYT5|SYT7|RIMS2	-2.6	BDNF	0
GO Biological Processes	19	GO:0051046	regulation of secretion	19_GO:0051179 localization	-5.1	5.8	6.4	30198	610	85	10	12	3.5	1137|1143|6853|6861|9066|9699|10814|10815|90007|116443	CHRNA4|CHRNB4|SYN1|SYT5|SYT7|RIMS2|CPLX2|CPLX1|MIDN|GRIN3A	-2.6	BDNF	0
GO Biological Processes	19	GO:0051588	regulation of neurotransmitter transport	19_GO:0051179 localization	-5	18	9	30198	99	85	5	5.9	2.6	1143|6853|10814|10815|116443	CHRNB4|SYN1|CPLX2|CPLX1|GRIN3A	-2.6	BDNF	0
GO Biological Processes	19	GO:0060627	regulation of vesicle-mediated transport	19_GO:0051179 localization	-4.7	6	6.2	30198	535	85	9	11	3.3	1265|6853|6861|8927|9066|9699|10814|10815|116443	CNN2|SYN1|SYT5|BSN|SYT7|RIMS2|CPLX2|CPLX1|GRIN3A	-2.3	BDNF	1
Reactome Gene Sets	6	R-HSA-112316	Neuronal System		-4.7	6.9	6.4	30198	410	85	8	9.4	3.2	1137|1143|5802|6853|9066|9369|10815|116443	CHRNA4|CHRNB4|PTPRS|SYN1|SYT7|NRXN3|CPLX1|GRIN3A	-2.3	BDNF	1
GO Biological Processes	19	GO:0045055	regulated exocytosis	19_GO:0051179 localization	-4.5	14	7.7	30198	130	85	5	5.9	2.6	6861|9066|9699|10814|10815	SYT5|SYT7|RIMS2|CPLX2|CPLX1	-2.1	BDNF	0
GO Biological Processes	19	GO:0030534	adult behavior	19_GO:0032501 multicellular organismal process	-4.4	13	7.5	30198	136	85	5	5.9	2.6	372|1137|1143|9369|27253	ARCN1|CHRNA4|CHRNB4|NRXN3|PCDH17	-2	BDNF	1
GO Biological Processes	19	GO:0046903	secretion	19_GO:0051179 localization	-4.1	5.8	5.7	30198	490	85	8	9.4	3.2	6853|6861|7425|9066|9612|9699|10814|10815	SYN1|SYT5|VGF|SYT7|NCOR2|RIMS2|CPLX2|CPLX1	-1.8	BDNF	0
GO Biological Processes	19	GO:0032940	secretion by cell	19_GO:0051179 localization	-4	6.6	5.8	30198	378	85	7	8.2	3	6853|6861|7425|9066|9699|10814|10815	SYN1|SYT5|VGF|SYT7|RIMS2|CPLX2|CPLX1	-1.7	BDNF	0
GO Biological Processes	19	GO:0014059	regulation of dopamine secretion	19_GO:0023052 signaling	-3.8	29	9	30198	37	85	3	3.5	2	1137|6861|9066	CHRNA4|SYT5|SYT7	-1.6	BDNF	0
Reactome Gene Sets	6	R-HSA-71387	Metabolism of carbohydrates		-3.7	7.2	5.7	30198	295	85	6	7.1	2.8	2588|6576|8021|9951|79586|337876	GALNS|SLC25A1|NUP214|HS3ST4|CHPF|CHSY3	-1.5	BDNF	1
GO Biological Processes	19	GO:0007610	behavior	19_GO:0032501 multicellular organismal process	-3.7	5	5.1	30198	572	85	8	9.4	3.2	372|1137|1143|1956|7425|9369|27253|51761	ARCN1|CHRNA4|CHRNB4|EGFR|VGF|NRXN3|PCDH17|ATP8A2	-1.5	BDNF	1
GO Biological Processes	19	GO:0060964	regulation of miRNA-mediated gene silencing	19_GO:0048519 negative regulation of biological process	-3.7	26	8.5	30198	41	85	3	3.5	2	1956|9612|283131	EGFR|NCOR2|NEAT1	-1.5	BDNF	1
GO Biological Processes	19	GO:0030073	insulin secretion	19_GO:0023052 signaling	-3.7	27	8.7	30198	39	85	3	3.5	2	7425|9699|10815	VGF|RIMS2|CPLX1	-1.5	BDNF	0
GO Biological Processes	19	GO:0140352	export from cell	19_GO:0051179 localization	-3.6	5.7	5.3	30198	433	85	7	8.2	3	6853|6861|7425|9066|9699|10814|10815	SYN1|SYT5|VGF|SYT7|RIMS2|CPLX2|CPLX1	-1.4	BDNF	1
GO Biological Processes	19	GO:1900368	regulation of post-transcriptional gene silencing by RNA	19_GO:0048519 negative regulation of biological process	-3.6	25	8.3	30198	43	85	3	3.5	2	1956|9612|283131	EGFR|NCOR2|NEAT1	-1.4	BDNF	1
GO Biological Processes	19	GO:0060147	regulation of post-transcriptional gene silencing	19_GO:0048519 negative regulation of biological process	-3.6	24	8.2	30198	44	85	3	3.5	2	1956|9612|283131	EGFR|NCOR2|NEAT1	-1.4	BDNF	1
GO Biological Processes	19	GO:0060966	regulation of gene silencing by RNA	19_GO:0048519 negative regulation of biological process	-3.6	24	8.1	30198	45	85	3	3.5	2	1956|9612|283131	EGFR|NCOR2|NEAT1	-1.4	BDNF	1
GO Biological Processes	19	GO:0048167	regulation of synaptic plasticity	19_GO:0023052 signaling	-3.5	8.7	5.9	30198	204	85	5	5.9	2.6	7425|9066|9699|10814|57537	VGF|SYT7|RIMS2|CPLX2|SORCS2	-1.4	BDNF	1
GO Biological Processes	19	GO:0017156	calcium-ion regulated exocytosis	19_GO:0051179 localization	-3.6	25	8.3	30198	43	85	3	3.5	2	6861|9066|9699	SYT5|SYT7|RIMS2	-1.4	BDNF	0
Reactome Gene Sets	6	R-HSA-9024446	NR1H2 and NR1H3-mediated signaling		-3.5	23	7.9	30198	47	85	3	3.5	2	2194|9612|57690	FASN|NCOR2|TNRC6C	-1.3	BDNF	0
GO Biological Processes	19	GO:0021695	cerebellar cortex development	19_GO:0032502 developmental process	-3.4	21	7.6	30198	50	85	3	3.5	2	372|3309|4967	ARCN1|HSPA5|OGDH	-1.3	BDNF	0
Reactome Gene Sets	6	R-HSA-1630316	Glycosaminoglycan metabolism		-3.4	11	6.2	30198	124	85	4	4.7	2.3	2588|9951|79586|337876	GALNS|HS3ST4|CHPF|CHSY3	-1.2	BDNF	1
WikiPathways	27	WP2267	Synaptic vesicle pathway		-3.4	20	7.5	30198	52	85	3	3.5	2	6853|10814|10815	SYN1|CPLX2|CPLX1	-1.2	BDNF	0
GO Biological Processes	19	GO:0006887	exocytosis	19_GO:0051179 localization	-3.4	7.9	5.5	30198	225	85	5	5.9	2.6	6861|9066|9699|10814|10815	SYT5|SYT7|RIMS2|CPLX2|CPLX1	-1.2	BDNF	0
GO Biological Processes	19	GO:0050433	regulation of catecholamine secretion	19_GO:0051179 localization	-3.3	19	7.2	30198	56	85	3	3.5	2	1137|6861|9066	CHRNA4|SYT5|SYT7	-1.2	BDNF	0
GO Biological Processes	19	GO:0030072	peptide hormone secretion	19_GO:0023052 signaling	-3.2	18	7	30198	59	85	3	3.5	2	7425|9699|10815	VGF|RIMS2|CPLX1	-1.1	BDNF	0
GO Biological Processes	19	GO:1903305	regulation of regulated secretory pathway	19_GO:0051179 localization	-3.2	10	5.8	30198	140	85	4	4.7	2.3	6853|6861|9066|116443	SYN1|SYT5|SYT7|GRIN3A	-1.1	BDNF	0
GO Biological Processes	19	GO:0002790	peptide secretion	19_GO:0051179 localization	-3.2	17	6.8	30198	61	85	3	3.5	2	7425|9699|10815	VGF|RIMS2|CPLX1	-1.1	BDNF	0
GO Biological Processes	19	GO:0048732	gland development	19_GO:0032502 developmental process	-3	5.3	4.6	30198	402	85	6	7.1	2.8	1956|2194|3371|5361|9480|9612	EGFR|FASN|TNC|PLXNA1|ONECUT2|NCOR2	-1	BDNF	0
Reactome Gene Sets	6	R-HSA-112315	Transmission across Chemical Synapses		-3	6.6	4.9	30198	270	85	5	5.9	2.6	1137|1143|6853|10815|116443	CHRNA4|CHRNB4|SYN1|CPLX1|GRIN3A	-1	BDNF	0
GO Biological Processes	19	GO:0006029	proteoglycan metabolic process	19_GO:0008152 metabolic process	-2.9	14	6	30198	76	85	3	3.5	2	9951|79586|337876	HS3ST4|CHPF|CHSY3	-0.92	BDNF	0
GO Biological Processes	19	GO:0046879	hormone secretion	19_GO:0023052 signaling	-2.9	14	6	30198	76	85	3	3.5	2	7425|9699|10815	VGF|RIMS2|CPLX1	-0.92	BDNF	0
GO Biological Processes	19	GO:0050808	synapse organization	19_GO:0009987 cellular process	-2.9	6.1	4.7	30198	289	85	5	5.9	2.6	3371|5802|6853|8927|27253	TNC|PTPRS|SYN1|BSN|PCDH17	-0.91	BDNF	1
GO Biological Processes	19	GO:0010975	regulation of neuron projection development	19_GO:0032502 developmental process	-2.8	4.9	4.4	30198	433	85	6	7.1	2.8	1523|3309|5361|5802|51761|55558	CUX1|HSPA5|PLXNA1|PTPRS|ATP8A2|PLXNA3	-0.9	BDNF	1
GO Biological Processes	19	GO:0015833	peptide transport	19_GO:0051179 localization	-2.8	13	5.7	30198	83	85	3	3.5	2	7425|9699|10815	VGF|RIMS2|CPLX1	-0.84	BDNF	0
GO Biological Processes	19	GO:0071277	cellular response to calcium ion	19_GO:0050896 response to stimulus	-2.8	13	5.7	30198	84	85	3	3.5	2	3309|6861|9066	HSPA5|SYT5|SYT7	-0.84	BDNF	0
GO Biological Processes	19	GO:0022604	regulation of cell morphogenesis	19_GO:0032502 developmental process	-2.8	5.8	4.5	30198	306	85	5	5.9	2.6	1523|5361|9699|55558|81848	CUX1|PLXNA1|RIMS2|PLXNA3|SPRY4	-0.84	BDNF	0
GO Biological Processes	19	GO:0009914	hormone transport	19_GO:0051179 localization	-2.7	13	5.7	30198	85	85	3	3.5	2	7425|9699|10815	VGF|RIMS2|CPLX1	-0.83	BDNF	0
Reactome Gene Sets	6	R-HSA-6794362	Protein-protein interactions at synapses		-2.7	12	5.6	30198	86	85	3	3.5	2	5802|9066|9369	PTPRS|SYT7|NRXN3	-0.82	BDNF	1
GO Biological Processes	19	GO:0071248	cellular response to metal ion	19_GO:0050896 response to stimulus	-2.7	7.5	4.8	30198	190	85	4	4.7	2.3	1956|3309|6861|9066	EGFR|HSPA5|SYT5|SYT7	-0.79	BDNF	0
GO Biological Processes	19	GO:0051952	regulation of amine transport	19_GO:0051179 localization	-2.6	11	5.4	30198	93	85	3	3.5	2	1137|6861|9066	CHRNA4|SYT5|SYT7	-0.76	BDNF	0
GO Biological Processes	19	GO:0060078	regulation of postsynaptic membrane potential	19_GO:0065007 biological regulation	-2.6	11	5.4	30198	93	85	3	3.5	2	1137|1143|116443	CHRNA4|CHRNB4|GRIN3A	-0.76	BDNF	0
GO Biological Processes	19	GO:0021549	cerebellum development	19_GO:0032502 developmental process	-2.6	11	5.2	30198	98	85	3	3.5	2	372|3309|4967	ARCN1|HSPA5|OGDH	-0.72	BDNF	0
GO Biological Processes	19	GO:0031346	positive regulation of cell projection organization	19_GO:0048518 positive regulation of biological process	-2.5	5.2	4.1	30198	342	85	5	5.9	2.6	1523|3309|5361|51761|55558	CUX1|HSPA5|PLXNA1|ATP8A2|PLXNA3	-0.71	BDNF	1
GO Biological Processes	19	GO:0030512	negative regulation of transforming growth factor beta receptor signaling pathway	19_GO:0023052 signaling	-2.6	11	5.2	30198	99	85	3	3.5	2	3309|9480|10252	HSPA5|ONECUT2|SPRY1	-0.71	BDNF	0
GO Biological Processes	19	GO:0051640	organelle localization	19_GO:0051179 localization	-2.5	4.3	3.9	30198	500	85	6	7.1	2.8	372|6853|10252|10814|23241|55341	ARCN1|SYN1|SPRY1|CPLX2|PACS2|LSG1	-0.7	BDNF	0
GO Biological Processes	19	GO:0022612	gland morphogenesis	19_GO:0032502 developmental process	-2.5	10	5.1	30198	102	85	3	3.5	2	1956|3371|5361	EGFR|TNC|PLXNA1	-0.69	BDNF	0
GO Biological Processes	19	GO:0022037	metencephalon development	19_GO:0032502 developmental process	-2.5	10	4.9	30198	107	85	3	3.5	2	372|3309|4967	ARCN1|HSPA5|OGDH	-0.65	BDNF	0
GO Biological Processes	19	GO:0071241	cellular response to inorganic substance	19_GO:0050896 response to stimulus	-2.5	6.5	4.3	30198	220	85	4	4.7	2.3	1956|3309|6861|9066	EGFR|HSPA5|SYT5|SYT7	-0.64	BDNF	0
GO Biological Processes	19	GO:0009306	protein secretion	19_GO:0051179 localization	-2.4	9.5	4.8	30198	112	85	3	3.5	2	7425|9699|10815	VGF|RIMS2|CPLX1	-0.61	BDNF	0
GO Biological Processes	19	GO:0035592	establishment of protein localization to extracellular region	19_GO:0051179 localization	-2.4	9.4	4.8	30198	113	85	3	3.5	2	7425|9699|10815	VGF|RIMS2|CPLX1	-0.61	BDNF	0
GO Biological Processes	19	GO:0061564	axon development	19_GO:0032502 developmental process	-2.3	4.7	3.8	30198	382	85	5	5.9	2.6	3371|5361|9369|51761|55558	TNC|PLXNA1|NRXN3|ATP8A2|PLXNA3	-0.57	BDNF	1
GO Biological Processes	19	GO:0060560	developmental growth involved in morphogenesis	19_GO:0040007 growth	-2.3	9	4.6	30198	118	85	3	3.5	2	5361|10252|55558	PLXNA1|SPRY1|PLXNA3	-0.57	BDNF	1
Reactome Gene Sets	6	R-HSA-157118	Signaling by NOTCH		-2.3	6	4.1	30198	236	85	4	4.7	2.3	1840|1956|9612|57690	DTX1|EGFR|NCOR2|TNRC6C	-0.57	BDNF	0
GO Biological Processes	19	GO:0071692	protein localization to extracellular region	19_GO:0051179 localization	-2.3	8.8	4.6	30198	121	85	3	3.5	2	7425|9699|10815	VGF|RIMS2|CPLX1	-0.55	BDNF	0
GO Biological Processes	19	GO:0042886	amide transport	19_GO:0051179 localization	-2.3	8.6	4.5	30198	124	85	3	3.5	2	7425|9699|10815	VGF|RIMS2|CPLX1	-0.53	BDNF	0
GO Biological Processes	19	GO:0001558	regulation of cell growth	19_GO:0040007 growth	-2.2	4.2	3.5	30198	419	85	5	5.9	2.6	1956|3371|5802|9699|55558	EGFR|TNC|PTPRS|RIMS2|PLXNA3	-0.46	BDNF	1
Reactome Gene Sets	6	R-HSA-9609690	HCMV Early Events		-2.2	7.9	4.3	30198	135	85	3	3.5	2	1956|8021|9612	EGFR|NUP214|NCOR2	-0.46	BDNF	0
GO Biological Processes	19	GO:0044272	sulfur compound biosynthetic process	19_GO:0008152 metabolic process	-2.1	7.6	4.2	30198	140	85	3	3.5	2	6576|79586|337876	SLC25A1|CHPF|CHSY3	-0.44	BDNF	0
GO Biological Processes	19	GO:0030902	hindbrain development	19_GO:0032502 developmental process	-2.1	7.3	4.1	30198	146	85	3	3.5	2	372|3309|4967	ARCN1|HSPA5|OGDH	-0.41	BDNF	1
GO Biological Processes	19	GO:0051592	response to calcium ion	19_GO:0050896 response to stimulus	-2.1	7.4	4.1	30198	144	85	3	3.5	2	3309|6861|9066	HSPA5|SYT5|SYT7	-0.41	BDNF	0
GO Biological Processes	19	GO:0017015	regulation of transforming growth factor beta receptor signaling pathway	19_GO:0023052 signaling	-2.1	7.3	4	30198	147	85	3	3.5	2	3309|9480|10252	HSPA5|ONECUT2|SPRY1	-0.41	BDNF	0
GO Biological Processes	19	GO:0120035	regulation of plasma membrane bounded cell projection organization	19_GO:0050789 regulation of biological process	-2.1	3.4	3.2	30198	625	85	6	7.1	2.8	1523|3309|5361|5802|51761|55558	CUX1|HSPA5|PLXNA1|PTPRS|ATP8A2|PLXNA3	-0.4	BDNF	1
GO Biological Processes	19	GO:1903844	regulation of cellular response to transforming growth factor beta stimulus	19_GO:0050896 response to stimulus	-2.1	7.1	4	30198	150	85	3	3.5	2	3309|9480|10252	HSPA5|ONECUT2|SPRY1	-0.39	BDNF	0
GO Biological Processes	19	GO:0050770	regulation of axonogenesis	19_GO:0032502 developmental process	-2	6.9	3.9	30198	154	85	3	3.5	2	5361|5802|55558	PLXNA1|PTPRS|PLXNA3	-0.37	BDNF	1
GO Biological Processes	19	GO:0031175	neuron projection development	19_GO:0032502 developmental process	-2	3.3	3.2	30198	641	85	6	7.1	2.8	3371|5361|9369|51761|55558|116443	TNC|PLXNA1|NRXN3|ATP8A2|PLXNA3|GRIN3A	-0.37	BDNF	1
GO Biological Processes	19	GO:0031344	regulation of cell projection organization	19_GO:0050789 regulation of biological process	-2	3.3	3.2	30198	642	85	6	7.1	2.8	1523|3309|5361|5802|51761|55558	CUX1|HSPA5|PLXNA1|PTPRS|ATP8A2|PLXNA3	-0.37	BDNF	1
GO Biological Processes	19	GO:0090101	negative regulation of transmembrane receptor protein serine/threonine kinase signaling pathway	19_GO:0023052 signaling	-2	7	3.9	30198	153	85	3	3.5	2	3309|9480|10252	HSPA5|ONECUT2|SPRY1	-0.37	BDNF	0

## Sheet: ENTA011_metascape
Category	CategoryID	GO	Description	PARENT_GO	LogP	Enrichment	Z-score	#TotalGeneInLibrary	#GeneInGO	#GeneInHitList	#GeneInGOAndHitList	%InGO	STDV %InGO	GeneID	Hits	Log(q-value)	GeneList	also in BDNF
GO Biological Processes	19	GO:0048812	neuron projection morphogenesis	19_GO:0032502 developmental process	-13	3.9	9.8	30198	454	711	42	5.9	0.88	288|322|333|538|1400|1496|1630|1889|2115|2534|3911|4036|5362|5364|5649|5797|6091|6446|6456|7204|8408|8609|9331|9353|9369|9378|10500|22865|23043|23114|23181|23334|23380|25830|50944|55558|57624|63925|64919|80031|170302|494470	ANK3|APBB1|APLP1|ATP7A|CRMP1|CTNNA2|DCC|ECE1|ETV1|FYN|LAMA5|LRP2|PLXNA2|PLXNB1|RELN|PTPRM|ROBO1|SGK1|SH3GL2|TRIO|ULK1|KLF7|B4GALT6|SLIT2|NRXN3|NRXN1|SEMA6C|SLITRK3|TNIK|NFASC|DIP2A|SZT2|SRGAP2|SULT4A1|SHANK1|PLXNA3|NYAP2|ZNF335|BCL11B|SEMA6D|ARX|RNF165	-9.1	ENTA011	0
GO Biological Processes	19	GO:0120039	plasma membrane bounded cell projection morphogenesis	19_GO:0032502 developmental process	-13	3.9	9.7	30198	458	711	42	5.9	0.88	288|322|333|538|1400|1496|1630|1889|2115|2534|3911|4036|5362|5364|5649|5797|6091|6446|6456|7204|8408|8609|9331|9353|9369|9378|10500|22865|23043|23114|23181|23334|23380|25830|50944|55558|57624|63925|64919|80031|170302|494470	ANK3|APBB1|APLP1|ATP7A|CRMP1|CTNNA2|DCC|ECE1|ETV1|FYN|LAMA5|LRP2|PLXNA2|PLXNB1|RELN|PTPRM|ROBO1|SGK1|SH3GL2|TRIO|ULK1|KLF7|B4GALT6|SLIT2|NRXN3|NRXN1|SEMA6C|SLITRK3|TNIK|NFASC|DIP2A|SZT2|SRGAP2|SULT4A1|SHANK1|PLXNA3|NYAP2|ZNF335|BCL11B|SEMA6D|ARX|RNF165	-9.1	ENTA011	0
GO Biological Processes	19	GO:0048858	cell projection morphogenesis	19_GO:0032502 developmental process	-13	3.9	9.6	30198	462	711	42	5.9	0.88	288|322|333|538|1400|1496|1630|1889|2115|2534|3911|4036|5362|5364|5649|5797|6091|6446|6456|7204|8408|8609|9331|9353|9369|9378|10500|22865|23043|23114|23181|23334|23380|25830|50944|55558|57624|63925|64919|80031|170302|494470	ANK3|APBB1|APLP1|ATP7A|CRMP1|CTNNA2|DCC|ECE1|ETV1|FYN|LAMA5|LRP2|PLXNA2|PLXNB1|RELN|PTPRM|ROBO1|SGK1|SH3GL2|TRIO|ULK1|KLF7|B4GALT6|SLIT2|NRXN3|NRXN1|SEMA6C|SLITRK3|TNIK|NFASC|DIP2A|SZT2|SRGAP2|SULT4A1|SHANK1|PLXNA3|NYAP2|ZNF335|BCL11B|SEMA6D|ARX|RNF165	-9.1	ENTA011	0
GO Biological Processes	19	GO:0032990	cell part morphogenesis	19_GO:0032502 developmental process	-12	3.7	9.3	30198	481	711	42	5.9	0.88	288|322|333|538|1400|1496|1630|1889|2115|2534|3911|4036|5362|5364|5649|5797|6091|6446|6456|7204|8408|8609|9331|9353|9369|9378|10500|22865|23043|23114|23181|23334|23380|25830|50944|55558|57624|63925|64919|80031|170302|494470	ANK3|APBB1|APLP1|ATP7A|CRMP1|CTNNA2|DCC|ECE1|ETV1|FYN|LAMA5|LRP2|PLXNA2|PLXNB1|RELN|PTPRM|ROBO1|SGK1|SH3GL2|TRIO|ULK1|KLF7|B4GALT6|SLIT2|NRXN3|NRXN1|SEMA6C|SLITRK3|TNIK|NFASC|DIP2A|SZT2|SRGAP2|SULT4A1|SHANK1|PLXNA3|NYAP2|ZNF335|BCL11B|SEMA6D|ARX|RNF165	-8.7	ENTA011	0
GO Biological Processes	19	GO:0031175	neuron projection development	19_GO:0032502 developmental process	-11	3.1	8.4	30198	641	711	47	6.6	0.93	288|322|333|538|1400|1496|1630|1889|2115|2534|3911|4036|5362|5364|5649|5797|6091|6446|6456|7204|8408|8440|8609|9331|9353|9369|9378|10298|10500|11078|22865|23043|23114|23181|23334|23380|25830|26039|50944|55558|57624|63925|64919|80031|80303|170302|494470	ANK3|APBB1|APLP1|ATP7A|CRMP1|CTNNA2|DCC|ECE1|ETV1|FYN|LAMA5|LRP2|PLXNA2|PLXNB1|RELN|PTPRM|ROBO1|SGK1|SH3GL2|TRIO|ULK1|NCK2|KLF7|B4GALT6|SLIT2|NRXN3|NRXN1|PAK4|SEMA6C|TRIOBP|SLITRK3|TNIK|NFASC|DIP2A|SZT2|SRGAP2|SULT4A1|SS18L1|SHANK1|PLXNA3|NYAP2|ZNF335|BCL11B|SEMA6D|EFHD1|ARX|RNF165	-7.4	ENTA011	1
GO Biological Processes	19	GO:0000902	cell morphogenesis	19_GO:0032502 developmental process	-11	3	8.3	30198	670	711	48	6.8	0.94	288|322|333|538|1010|1400|1496|1630|1889|1956|2115|2534|3911|4036|5362|5364|5649|5797|6091|6446|6456|7204|8408|8609|9331|9353|9369|9378|10413|10500|11078|22865|23043|23114|23181|23334|23380|25830|50944|55558|55909|57624|63925|64919|80031|170302|171023|494470	ANK3|APBB1|APLP1|ATP7A|CDH12|CRMP1|CTNNA2|DCC|ECE1|EGFR|ETV1|FYN|LAMA5|LRP2|PLXNA2|PLXNB1|RELN|PTPRM|ROBO1|SGK1|SH3GL2|TRIO|ULK1|KLF7|B4GALT6|SLIT2|NRXN3|NRXN1|YAP1|SEMA6C|TRIOBP|SLITRK3|TNIK|NFASC|DIP2A|SZT2|SRGAP2|SULT4A1|SHANK1|PLXNA3|BIN3|NYAP2|ZNF335|BCL11B|SEMA6D|ARX|ASXL1|RNF165	-7.4	ENTA011	0
GO Biological Processes	19	GO:0007420	brain development	19_GO:0032502 developmental process	-11	2.9	8.2	30198	744	711	51	7.2	0.97	333|493|538|1496|1746|1956|2145|2254|2534|3746|4036|4967|5087|5090|5362|5463|5649|6091|6095|6497|7546|8660|8867|9353|9919|10058|10460|10579|10716|22983|23114|23133|23284|23334|23380|54806|55558|57178|63925|63950|64919|79648|80031|80055|84376|85458|166614|170302|257194|386724|388228	APLP1|ATP2B4|ATP7A|CTNNA2|DLX2|EGFR|EZH1|FGF9|FYN|KCNC1|LRP2|OGDH|PBX1|PBX3|PLXNA2|POU6F1|RELN|ROBO1|RORA|SKI|ZIC2|IRS2|SYNJ1|SLIT2|SEC16A|ABCB6|TACC3|TACC2|TBR1|MAST1|NFASC|PHF8|ADGRL3|SZT2|SRGAP2|AHI1|PLXNA3|ZMIZ1|ZNF335|DMRTA2|BCL11B|MCPH1|SEMA6D|PGAP1|HOOK3|DIXDC1|DCLK2|ARX|NEGR1|AMIGO3|SBK1	-7.4	ENTA011	0
GO Biological Processes	19	GO:0010975	regulation of neuron projection development	19_GO:0032502 developmental process	-11	3.6	8.6	30198	433	711	37	5.2	0.83	547|577|1400|1496|1523|1630|2534|2664|5362|5364|5649|5754|5789|5802|6091|7074|8408|9353|9762|9863|10500|10716|23043|23373|26039|26230|27124|51517|55558|55714|56965|57611|64764|80031|85458|257194|386724	KIF1A|ADGRB3|CRMP1|CTNNA2|CUX1|DCC|FYN|GDI1|PLXNA2|PLXNB1|RELN|PTK7|PTPRD|PTPRS|ROBO1|TIAM1|ULK1|SLIT2|LZTS3|MAGI2|SEMA6C|TBR1|TNIK|CRTC1|SS18L1|TIAM2|INPP5J|NCKIPSD|PLXNA3|TENM3|PARP6|ISLR2|CREB3L2|SEMA6D|DIXDC1|NEGR1|AMIGO3	-7.3	ENTA011	1
GO Biological Processes	19	GO:0032989	cellular component morphogenesis	19_GO:0032502 developmental process	-10	3.2	8.2	30198	574	711	43	6	0.89	288|322|333|538|1400|1496|1630|1889|2115|2534|3911|4036|5362|5364|5649|5797|6091|6446|6456|7204|8408|8609|9331|9353|9369|9378|10500|22865|23043|23114|23181|23334|23380|25830|50944|55558|57624|63925|64919|80031|170302|346653|494470	ANK3|APBB1|APLP1|ATP7A|CRMP1|CTNNA2|DCC|ECE1|ETV1|FYN|LAMA5|LRP2|PLXNA2|PLXNB1|RELN|PTPRM|ROBO1|SGK1|SH3GL2|TRIO|ULK1|KLF7|B4GALT6|SLIT2|NRXN3|NRXN1|SEMA6C|SLITRK3|TNIK|NFASC|DIP2A|SZT2|SRGAP2|SULT4A1|SHANK1|PLXNA3|NYAP2|ZNF335|BCL11B|SEMA6D|ARX|GARIN1A|RNF165	-7.1	ENTA011	0
GO Biological Processes	19	GO:0060322	head development	19_GO:0032502 developmental process	-10	2.8	8	30198	789	711	52	7.3	0.98	333|493|538|1496|1746|1956|2145|2254|2534|3746|4036|4967|5087|5090|5362|5463|5649|6091|6095|6497|7546|8312|8660|8867|9353|9919|10058|10460|10579|10716|22983|23114|23133|23284|23334|23380|54806|55558|57178|63925|63950|64919|79648|80031|80055|84376|85458|166614|170302|257194|386724|388228	APLP1|ATP2B4|ATP7A|CTNNA2|DLX2|EGFR|EZH1|FGF9|FYN|KCNC1|LRP2|OGDH|PBX1|PBX3|PLXNA2|POU6F1|RELN|ROBO1|RORA|SKI|ZIC2|AXIN1|IRS2|SYNJ1|SLIT2|SEC16A|ABCB6|TACC3|TACC2|TBR1|MAST1|NFASC|PHF8|ADGRL3|SZT2|SRGAP2|AHI1|PLXNA3|ZMIZ1|ZNF335|DMRTA2|BCL11B|MCPH1|SEMA6D|PGAP1|HOOK3|DIXDC1|DCLK2|ARX|NEGR1|AMIGO3|SBK1	-7.1	ENTA011	0
GO Biological Processes	19	GO:0048667	cell morphogenesis involved in neuron differentiation	19_GO:0032502 developmental process	-10	3.6	8.3	30198	410	711	35	4.9	0.81	288|322|333|1400|1496|1630|1889|2115|2534|3911|5362|5364|5649|5797|6091|7204|8408|8609|9331|9353|9369|9378|10500|11078|22865|23114|23181|23334|25830|50944|55558|64919|80031|170302|494470	ANK3|APBB1|APLP1|CRMP1|CTNNA2|DCC|ECE1|ETV1|FYN|LAMA5|PLXNA2|PLXNB1|RELN|PTPRM|ROBO1|TRIO|ULK1|KLF7|B4GALT6|SLIT2|NRXN3|NRXN1|SEMA6C|TRIOBP|SLITRK3|NFASC|DIP2A|SZT2|SULT4A1|SHANK1|PLXNA3|BCL11B|SEMA6D|ARX|RNF165	-6.8	ENTA011	0
GO Biological Processes	19	GO:0007409	axonogenesis	19_GO:0032502 developmental process	-9.7	3.8	8.2	30198	342	711	31	4.4	0.77	288|322|333|1400|1496|1630|1889|2115|2534|3911|5362|5364|5649|5797|6091|7204|8408|8609|9331|9353|9369|9378|10500|22865|23114|23334|55558|64919|80031|170302|494470	ANK3|APBB1|APLP1|CRMP1|CTNNA2|DCC|ECE1|ETV1|FYN|LAMA5|PLXNA2|PLXNB1|RELN|PTPRM|ROBO1|TRIO|ULK1|KLF7|B4GALT6|SLIT2|NRXN3|NRXN1|SEMA6C|SLITRK3|NFASC|SZT2|PLXNA3|BCL11B|SEMA6D|ARX|RNF165	-6.4	ENTA011	0
GO Biological Processes	19	GO:0051960	regulation of nervous system development	19_GO:0032502 developmental process	-8.7	3.3	7.4	30198	443	711	34	4.8	0.8	577|1523|1630|1746|2664|4036|5362|5364|5649|5789|5802|6091|6497|7074|7516|8408|8867|9353|9378|10413|10500|22865|23013|26039|26230|55558|56965|57611|63925|63950|80031|84376|85458|386724	ADGRB3|CUX1|DCC|DLX2|GDI1|LRP2|PLXNA2|PLXNB1|RELN|PTPRD|PTPRS|ROBO1|SKI|TIAM1|XRCC2|ULK1|SYNJ1|SLIT2|NRXN1|YAP1|SEMA6C|SLITRK3|SPEN|SS18L1|TIAM2|PLXNA3|PARP6|ISLR2|ZNF335|DMRTA2|SEMA6D|HOOK3|DIXDC1|AMIGO3	-5.4	ENTA011	0
GO Biological Processes	19	GO:0061564	axon development	19_GO:0032502 developmental process	-8.5	3.4	7.5	30198	382	711	31	4.4	0.77	288|322|333|1400|1496|1630|1889|2115|2534|3911|5362|5364|5649|5797|6091|7204|8408|8609|9331|9353|9369|9378|10500|22865|23114|23334|55558|64919|80031|170302|494470	ANK3|APBB1|APLP1|CRMP1|CTNNA2|DCC|ECE1|ETV1|FYN|LAMA5|PLXNA2|PLXNB1|RELN|PTPRM|ROBO1|TRIO|ULK1|KLF7|B4GALT6|SLIT2|NRXN3|NRXN1|SEMA6C|SLITRK3|NFASC|SZT2|PLXNA3|BCL11B|SEMA6D|ARX|RNF165	-5.3	ENTA011	1
GO Biological Processes	19	GO:0050767	regulation of neurogenesis	19_GO:0032502 developmental process	-8.4	3.5	7.5	30198	364	711	30	4.2	0.75	1523|1630|1746|2664|4036|5362|5364|5649|5789|5802|6091|6497|7074|7516|8408|8867|9353|10413|10500|23013|26039|26230|55558|56965|57611|63925|63950|80031|84376|85458	CUX1|DCC|DLX2|GDI1|LRP2|PLXNA2|PLXNB1|RELN|PTPRD|PTPRS|ROBO1|SKI|TIAM1|XRCC2|ULK1|SYNJ1|SLIT2|YAP1|SEMA6C|SPEN|SS18L1|TIAM2|PLXNA3|PARP6|ISLR2|ZNF335|DMRTA2|SEMA6D|HOOK3|DIXDC1	-5.3	ENTA011	0
GO Biological Processes	19	GO:0120035	regulation of plasma membrane bounded cell projection organization	19_GO:0050789 regulation of biological process	-8.3	2.8	7	30198	625	711	41	5.8	0.87	538|547|577|1400|1496|1523|1540|1630|2534|2664|5362|5364|5649|5754|5789|5802|6091|7074|8408|9353|9762|9863|10413|10500|10716|23043|23373|26039|26230|27124|51517|55558|55714|55909|56965|57611|64764|80031|85458|257194|386724	ATP7A|KIF1A|ADGRB3|CRMP1|CTNNA2|CUX1|CYLD|DCC|FYN|GDI1|PLXNA2|PLXNB1|RELN|PTK7|PTPRD|PTPRS|ROBO1|TIAM1|ULK1|SLIT2|LZTS3|MAGI2|YAP1|SEMA6C|TBR1|TNIK|CRTC1|SS18L1|TIAM2|INPP5J|NCKIPSD|PLXNA3|TENM3|BIN3|PARP6|ISLR2|CREB3L2|SEMA6D|DIXDC1|NEGR1|AMIGO3	-5.2	ENTA011	1
GO Biological Processes	19	GO:0007411	axon guidance	19_GO:0040011 locomotion	-8.3	4.3	7.8	30198	227	711	23	3.2	0.66	1400|1630|1889|2115|2534|3911|5362|5364|5649|5797|6091|7204|8609|9353|9369|9378|10500|23114|55558|64919|80031|170302|494470	CRMP1|DCC|ECE1|ETV1|FYN|LAMA5|PLXNA2|PLXNB1|RELN|PTPRM|ROBO1|TRIO|KLF7|SLIT2|NRXN3|NRXN1|SEMA6C|NFASC|PLXNA3|BCL11B|SEMA6D|ARX|RNF165	-5.2	ENTA011	0
GO Biological Processes	19	GO:0097485	neuron projection guidance	19_GO:0040011 locomotion	-8.2	4.3	7.7	30198	228	711	23	3.2	0.66	1400|1630|1889|2115|2534|3911|5362|5364|5649|5797|6091|7204|8609|9353|9369|9378|10500|23114|55558|64919|80031|170302|494470	CRMP1|DCC|ECE1|ETV1|FYN|LAMA5|PLXNA2|PLXNB1|RELN|PTPRM|ROBO1|TRIO|KLF7|SLIT2|NRXN3|NRXN1|SEMA6C|NFASC|PLXNA3|BCL11B|SEMA6D|ARX|RNF165	-5.1	ENTA011	0
GO Biological Processes	19	GO:0030900	forebrain development	19_GO:0032502 developmental process	-8.2	3.4	7.3	30198	374	711	30	4.2	0.75	333|493|538|1746|1956|2145|2534|3746|4036|4967|5649|6091|6497|9353|10460|10579|10716|23334|23380|55558|57178|63925|63950|64919|79648|80055|84376|85458|166614|170302	APLP1|ATP2B4|ATP7A|DLX2|EGFR|EZH1|FYN|KCNC1|LRP2|OGDH|RELN|ROBO1|SKI|SLIT2|TACC3|TACC2|TBR1|SZT2|SRGAP2|PLXNA3|ZMIZ1|ZNF335|DMRTA2|BCL11B|MCPH1|PGAP1|HOOK3|DIXDC1|DCLK2|ARX	-5.1	ENTA011	0
GO Biological Processes	19	GO:0051962	positive regulation of nervous system development	19_GO:0032502 developmental process	-8.1	3.9	7.5	30198	270	711	25	3.5	0.69	577|1523|2664|4036|5362|5364|5649|5789|6091|7074|7516|8867|9353|9378|22865|23013|26039|26230|55558|56965|57611|63925|63950|85458|386724	ADGRB3|CUX1|GDI1|LRP2|PLXNA2|PLXNB1|RELN|PTPRD|ROBO1|TIAM1|XRCC2|SYNJ1|SLIT2|NRXN1|SLITRK3|SPEN|SS18L1|TIAM2|PLXNA3|PARP6|ISLR2|ZNF335|DMRTA2|DIXDC1|AMIGO3	-5.1	ENTA011	0
GO Biological Processes	19	GO:0031344	regulation of cell projection organization	19_GO:0050789 regulation of biological process	-8	2.7	6.8	30198	642	711	41	5.8	0.87	538|547|577|1400|1496|1523|1540|1630|2534|2664|5362|5364|5649|5754|5789|5802|6091|7074|8408|9353|9762|9863|10413|10500|10716|23043|23373|26039|26230|27124|51517|55558|55714|55909|56965|57611|64764|80031|85458|257194|386724	ATP7A|KIF1A|ADGRB3|CRMP1|CTNNA2|CUX1|CYLD|DCC|FYN|GDI1|PLXNA2|PLXNB1|RELN|PTK7|PTPRD|PTPRS|ROBO1|TIAM1|ULK1|SLIT2|LZTS3|MAGI2|YAP1|SEMA6C|TBR1|TNIK|CRTC1|SS18L1|TIAM2|INPP5J|NCKIPSD|PLXNA3|TENM3|BIN3|PARP6|ISLR2|CREB3L2|SEMA6D|DIXDC1|NEGR1|AMIGO3	-5	ENTA011	1
GO Biological Processes	19	GO:0000904	cell morphogenesis involved in differentiation	19_GO:0032502 developmental process	-7.9	2.9	6.9	30198	522	711	36	5.1	0.82	288|322|333|1400|1496|1630|1889|2115|2534|3911|5362|5364|5649|5797|6091|7204|8408|8609|9331|9353|9369|9378|10500|11078|22865|23114|23181|23334|23380|25830|50944|55558|64919|80031|170302|494470	ANK3|APBB1|APLP1|CRMP1|CTNNA2|DCC|ECE1|ETV1|FYN|LAMA5|PLXNA2|PLXNB1|RELN|PTPRM|ROBO1|TRIO|ULK1|KLF7|B4GALT6|SLIT2|NRXN3|NRXN1|SEMA6C|TRIOBP|SLITRK3|NFASC|DIP2A|SZT2|SRGAP2|SULT4A1|SHANK1|PLXNA3|BCL11B|SEMA6D|ARX|RNF165	-4.9	ENTA011	0
GO Biological Processes	19	GO:0060284	regulation of cell development	19_GO:0032502 developmental process	-7.9	3	6.9	30198	501	711	35	4.9	0.81	118|1523|1630|1746|2664|3551|4036|5362|5364|5649|5789|5802|6091|6497|7074|7516|8408|8867|9353|10413|10500|11078|23013|26039|26230|55558|56965|57611|63925|63950|80031|84376|85458|91663|340481	ADD1|CUX1|DCC|DLX2|GDI1|IKBKB|LRP2|PLXNA2|PLXNB1|RELN|PTPRD|PTPRS|ROBO1|SKI|TIAM1|XRCC2|ULK1|SYNJ1|SLIT2|YAP1|SEMA6C|TRIOBP|SPEN|SS18L1|TIAM2|PLXNA3|PARP6|ISLR2|ZNF335|DMRTA2|SEMA6D|HOOK3|DIXDC1|MYADM|ZDHHC21	-4.9	ENTA011	0
GO Biological Processes	19	GO:0021543	pallium development	19_GO:0032502 developmental process	-7.7	4.8	7.7	30198	168	711	19	2.7	0.6	493|1746|1956|2145|4967|5649|6091|9353|10460|10579|10716|23380|55558|57178|63950|79648|85458|166614|170302	ATP2B4|DLX2|EGFR|EZH1|OGDH|RELN|ROBO1|SLIT2|TACC3|TACC2|TBR1|SRGAP2|PLXNA3|ZMIZ1|DMRTA2|MCPH1|DIXDC1|DCLK2|ARX	-4.8	ENTA011	0
GO Biological Processes	19	GO:0050769	positive regulation of neurogenesis	19_GO:0032502 developmental process	-7.1	4	7	30198	222	711	21	3	0.63	1523|2664|4036|5362|5364|5649|5789|6091|7074|7516|8867|9353|23013|26039|26230|55558|56965|57611|63925|63950|85458	CUX1|GDI1|LRP2|PLXNA2|PLXNB1|RELN|PTPRD|ROBO1|TIAM1|XRCC2|SYNJ1|SLIT2|SPEN|SS18L1|TIAM2|PLXNA3|PARP6|ISLR2|ZNF335|DMRTA2|DIXDC1	-4.1	ENTA011	0
GO Biological Processes	19	GO:0021537	telencephalon development	19_GO:0032502 developmental process	-7	3.8	6.8	30198	246	711	22	3.1	0.65	493|1746|1956|2145|4967|5649|6091|6497|9353|10460|10579|10716|23334|23380|55558|57178|63950|64919|79648|85458|166614|170302	ATP2B4|DLX2|EGFR|EZH1|OGDH|RELN|ROBO1|SKI|SLIT2|TACC3|TACC2|TBR1|SZT2|SRGAP2|PLXNA3|ZMIZ1|DMRTA2|BCL11B|MCPH1|DIXDC1|DCLK2|ARX	-4.1	ENTA011	0
GO Biological Processes	19	GO:0050808	synapse organization	19_GO:0009987 cellular process	-6.9	3.5	6.7	30198	289	711	24	3.4	0.68	288|577|784|2534|5364|5649|5789|5802|8927|9378|9379|9722|10082|22865|23114|23181|23284|23380|27253|50944|80728|221935|375323|729956	ANK3|ADGRB3|CACNB3|FYN|PLXNB1|RELN|PTPRD|PTPRS|BSN|NRXN1|NRXN2|NOS1AP|GPC6|SLITRK3|NFASC|DIP2A|ADGRL3|SRGAP2|PCDH17|SHANK1|ARHGAP39|SDK1|LHFPL4|SHISA7	-4.1	ENTA011	1
GO Biological Processes	19	GO:0010720	positive regulation of cell development	19_GO:0032502 developmental process	-6.7	3.4	6.5	30198	297	711	24	3.4	0.68	118|1523|2664|4036|5362|5364|5649|5789|6091|7074|7516|8867|9353|11078|23013|26039|26230|55558|56965|57611|63925|63950|85458|91663	ADD1|CUX1|GDI1|LRP2|PLXNA2|PLXNB1|RELN|PTPRD|ROBO1|TIAM1|XRCC2|SYNJ1|SLIT2|TRIOBP|SPEN|SS18L1|TIAM2|PLXNA3|PARP6|ISLR2|ZNF335|DMRTA2|DIXDC1|MYADM	-3.9	ENTA011	0
GO Biological Processes	19	GO:0016570	histone modification	19_GO:0008152 metabolic process	-6.4	3	6.2	30198	400	711	28	3.9	0.73	322|1387|2145|4297|4298|4802|5253|5563|5578|5579|7786|7799|7994|8648|9810|10765|23067|23133|23135|25862|55209|57634|63925|84289|84444|84787|171023|221656	APBB1|CREBBP|EZH1|KMT2A|MLLT1|NFYC|PHF2|PRKAA2|PRKCA|PRKCB|MAP3K12|PRDM2|KAT6A|NCOA1|RNF40|KDM5B|SETD1B|PHF8|KDM6B|USP49|SETD5|EP400|ZNF335|ING5|DOT1L|KMT5C|ASXL1|KDM1B	-3.6	ENTA011	0
Reactome Gene Sets	6	R-HSA-9675108	Nervous system development		-6.4	2.6	5.9	30198	577	711	35	4.9	0.81	288|784|1400|1630|1641|1956|2534|2549|4650|5362|5364|5578|5649|6091|6196|6328|6456|6709|7074|7204|7220|8440|8660|9353|9855|10298|10413|23114|23380|27330|55558|55816|57144|80031|80728	ANK3|CACNB3|CRMP1|DCC|DCX|EGFR|FYN|GAB1|MYO9B|PLXNA2|PLXNB1|PRKCA|RELN|ROBO1|RPS6KA2|SCN3A|SH3GL2|SPTAN1|TIAM1|TRIO|TRPC1|NCK2|IRS2|SLIT2|FARP2|PAK4|YAP1|NFASC|SRGAP2|RPS6KA6|PLXNA3|DOK5|PAK5|SEMA6D|ARHGAP39	-3.6	ENTA011	0
Reactome Gene Sets	6	R-HSA-422475	Axon guidance		-6.4	2.6	6	30198	552	711	34	4.8	0.8	288|784|1400|1630|1641|1956|2534|2549|4650|5362|5364|5578|5649|6091|6196|6328|6456|6709|7074|7204|7220|8440|8660|9353|9855|10298|23114|23380|27330|55558|55816|57144|80031|80728	ANK3|CACNB3|CRMP1|DCC|DCX|EGFR|FYN|GAB1|MYO9B|PLXNA2|PLXNB1|PRKCA|RELN|ROBO1|RPS6KA2|SCN3A|SH3GL2|SPTAN1|TIAM1|TRIO|TRPC1|NCK2|IRS2|SLIT2|FARP2|PAK4|NFASC|SRGAP2|RPS6KA6|PLXNA3|DOK5|PAK5|SEMA6D|ARHGAP39	-3.6	ENTA011	0
WikiPathways	27	WP481	Insulin signaling		-5.8	4.2	6.4	30198	161	711	16	2.3	0.56	1958|2549|3551|3991|4216|5213|5563|5578|5579|6196|6446|6844|7249|7786|8660|27330	EGR1|GAB1|IKBKB|LIPE|MAP3K4|PFKM|PRKAA2|PRKCA|PRKCB|RPS6KA2|SGK1|VAMP2|TSC2|MAP3K12|IRS2|RPS6KA6	-3.1	ENTA011	0
GO Biological Processes	19	GO:0034330	cell junction organization	19_GO:0009987 cellular process	-5.8	2.7	5.7	30198	479	711	30	4.2	0.75	288|577|784|1010|2534|3728|3801|5364|5578|5649|5789|5802|8927|9378|9379|9722|9788|10082|22865|23114|23181|23284|23380|27253|50944|80728|123720|221935|375323|729956	ANK3|ADGRB3|CACNB3|CDH12|FYN|JUP|KIFC3|PLXNB1|PRKCA|RELN|PTPRD|PTPRS|BSN|NRXN1|NRXN2|NOS1AP|MTSS1|GPC6|SLITRK3|NFASC|DIP2A|ADGRL3|SRGAP2|PCDH17|SHANK1|ARHGAP39|WHAMM|SDK1|LHFPL4|SHISA7	-3.1	ENTA011	0
KEGG Pathway	24	hsa04360	Axon guidance		-5.8	4	6.2	30198	182	711	17	2.4	0.57	1630|2534|4636|5362|5364|5578|6091|7220|8440|9353|10298|10500|23380|55558|57144|80031|85464	DCC|FYN|MYL5|PLXNA2|PLXNB1|PRKCA|ROBO1|TRPC1|NCK2|SLIT2|PAK4|SEMA6C|SRGAP2|PLXNA3|PAK5|SEMA6D|SSH2	-3.1	ENTA011	0
GO Biological Processes	19	GO:0021879	forebrain neuron differentiation	19_GO:0032502 developmental process	-5.7	9.2	7.7	30198	37	711	8	1.1	0.4	538|1746|4967|10716|55558|57178|64919|166614	ATP7A|DLX2|OGDH|TBR1|PLXNA3|ZMIZ1|BCL11B|DCLK2	-3	ENTA011	0
GO Biological Processes	19	GO:0021953	central nervous system neuron differentiation	19_GO:0032502 developmental process	-5.7	4.1	6.2	30198	166	711	16	2.3	0.56	538|1630|1746|4967|6095|9331|9353|10716|23334|55558|57178|63925|64919|161357|166614|170302	ATP7A|DCC|DLX2|OGDH|RORA|B4GALT6|SLIT2|TBR1|SZT2|PLXNA3|ZMIZ1|ZNF335|BCL11B|MDGA2|DCLK2|ARX	-3	ENTA011	0
GO Biological Processes	19	GO:0031346	positive regulation of cell projection organization	19_GO:0048518 positive regulation of biological process	-5.6	3	5.7	30198	342	711	24	3.4	0.68	538|1523|2534|2664|5362|5364|5649|5754|5789|6091|7074|9353|9863|23373|26039|26230|51517|55558|55714|56965|57611|64764|85458|257194	ATP7A|CUX1|FYN|GDI1|PLXNA2|PLXNB1|RELN|PTK7|PTPRD|ROBO1|TIAM1|SLIT2|MAGI2|CRTC1|SS18L1|TIAM2|NCKIPSD|PLXNA3|TENM3|PARP6|ISLR2|CREB3L2|DIXDC1|NEGR1	-3	ENTA011	1
GO Biological Processes	19	GO:0021987	cerebral cortex development	19_GO:0032502 developmental process	-5.6	4.9	6.5	30198	112	711	13	1.8	0.5	1956|5649|6091|9353|10460|10579|10716|23380|57178|63950|79648|85458|170302	EGFR|RELN|ROBO1|SLIT2|TACC3|TACC2|TBR1|SRGAP2|ZMIZ1|DMRTA2|MCPH1|DIXDC1|ARX	-3	ENTA011	0
GO Biological Processes	19	GO:0021860	pyramidal neuron development	19_GO:0032502 developmental process	-5.5	19	9.4	30198	11	711	5	0.7	0.31	538|4967|55558|57178|166614	ATP7A|OGDH|PLXNA3|ZMIZ1|DCLK2	-2.9	ENTA011	0
GO Biological Processes	19	GO:0050770	regulation of axonogenesis	19_GO:0032502 developmental process	-5.4	4.1	6.1	30198	154	711	15	2.1	0.54	1630|2664|5362|5364|5802|6091|7074|8408|9353|10500|26230|55558|57611|80031|85458	DCC|GDI1|PLXNA2|PLXNB1|PTPRS|ROBO1|TIAM1|ULK1|SLIT2|SEMA6C|TIAM2|PLXNA3|ISLR2|SEMA6D|DIXDC1	-2.8	ENTA011	1
GO Biological Processes	19	GO:0022028	tangential migration from the subventricular zone to the olfactory bulb	19_GO:0040011 locomotion	-5.4	28	10	30198	6	711	4	0.56	0.28	4967|6091|9353|170302	OGDH|ROBO1|SLIT2|ARX	-2.8	ENTA011	0
GO Biological Processes	19	GO:0021800	cerebral cortex tangential migration	19_GO:0040011 locomotion	-5.4	28	10	30198	6	711	4	0.56	0.28	5649|6091|9353|170302	RELN|ROBO1|SLIT2|ARX	-2.8	ENTA011	0
Reactome Gene Sets	6	R-HSA-112316	Neuronal System		-5.2	2.7	5.4	30198	410	711	26	3.7	0.7	784|2571|2891|2898|3738|3746|3751|3752|3778|5563|5578|5579|5789|5802|6196|6844|6854|9066|9369|9378|9379|9568|22839|22865|27330|50944	CACNB3|GAD1|GRIA2|GRIK2|KCNA3|KCNC1|KCND2|KCND3|KCNMA1|PRKAA2|PRKCA|PRKCB|PTPRD|PTPRS|RPS6KA2|VAMP2|SYN2|SYT7|NRXN3|NRXN1|NRXN2|GABBR2|DLGAP4|SLITRK3|RPS6KA6|SHANK1	-2.7	ENTA011	1
GO Biological Processes	19	GO:0007610	behavior	19_GO:0032501 multicellular organismal process	-5.1	2.4	5.2	30198	572	711	32	4.5	0.78	460|538|577|1956|1958|1979|2115|2534|2571|2898|3751|4097|5090|5649|6446|7425|8867|9369|9378|9379|10499|10716|23373|27253|28996|50944|55450|57144|116372|221935|257194|729956	ASTN1|ATP7A|ADGRB3|EGFR|EGR1|EIF4EBP2|ETV1|FYN|GAD1|GRIK2|KCND2|MAFG|PBX3|RELN|SGK1|VGF|SYNJ1|NRXN3|NRXN1|NRXN2|NCOA2|TBR1|CRTC1|PCDH17|HIPK2|SHANK1|CAMK2N1|PAK5|LYPD1|SDK1|NEGR1|SHISA7	-2.6	ENTA011	1
GO Biological Processes	19	GO:0021795	cerebral cortex cell migration	19_GO:0040011 locomotion	-5.1	7.7	6.9	30198	44	711	8	1.1	0.4	1956|5649|6091|9353|23380|57178|85458|170302	EGFR|RELN|ROBO1|SLIT2|SRGAP2|ZMIZ1|DIXDC1|ARX	-2.6	ENTA011	0
GO Biological Processes	19	GO:0018105	peptidyl-serine phosphorylation	19_GO:0008152 metabolic process	-5.1	3.7	5.7	30198	183	711	16	2.3	0.56	1609|3551|5563|5578|5579|6196|6446|7786|8408|22983|23139|27330|28996|55351|166614|388228	DGKQ|IKBKB|PRKAA2|PRKCA|PRKCB|RPS6KA2|SGK1|MAP3K12|ULK1|MAST1|MAST2|RPS6KA6|HIPK2|STK32B|DCLK2|SBK1	-2.6	ENTA011	0
GO Biological Processes	19	GO:0021859	pyramidal neuron differentiation	19_GO:0032502 developmental process	-5.1	16	8.6	30198	13	711	5	0.7	0.31	538|4967|55558|57178|166614	ATP7A|OGDH|PLXNA3|ZMIZ1|DCLK2	-2.6	ENTA011	0
WikiPathways	27	WP437	EGF/EGFR signaling pathway		-5.1	3.9	5.8	30198	163	711	15	2.1	0.54	1956|2549|4209|4216|5578|5579|6196|6311|6456|7837|8440|8867|9564|9712|10401	EGFR|GAB1|MEF2D|MAP3K4|PRKCA|PRKCB|RPS6KA2|ATXN2|SH3GL2|PXDN|NCK2|SYNJ1|BCAR1|USP6NL|PIAS3	-2.6	ENTA011	0
GO Biological Processes	19	GO:0022029	telencephalon cell migration	19_GO:0040011 locomotion	-5.1	6.6	6.6	30198	58	711	9	1.3	0.42	1956|4967|5649|6091|9353|23380|57178|85458|170302	EGFR|OGDH|RELN|ROBO1|SLIT2|SRGAP2|ZMIZ1|DIXDC1|ARX	-2.6	ENTA011	0
GO Biological Processes	19	GO:0001654	eye development	19_GO:0032502 developmental process	-5.1	2.8	5.3	30198	368	711	24	3.4	0.68	93|493|1411|1413|1414|1417|1641|1956|2254|4094|4286|5087|5090|5797|6497|7275|7837|10765|23093|28996|54806|55714|64919|221935	ACVR2B|ATP2B4|CRYBA1|CRYBA4|CRYBB1|CRYBB3|DCX|EGFR|FGF9|MAF|MITF|PBX1|PBX3|PTPRM|SKI|TUB|PXDN|KDM5B|TTLL5|HIPK2|AHI1|TENM3|BCL11B|SDK1	-2.6	ENTA011	0
GO Biological Processes	19	GO:0018209	peptidyl-serine modification	19_GO:0008152 metabolic process	-5.1	3.5	5.6	30198	206	711	17	2.4	0.57	1609|3551|5563|5578|5579|6196|6446|7786|8408|22983|23139|27330|28996|55351|57452|166614|388228	DGKQ|IKBKB|PRKAA2|PRKCA|PRKCB|RPS6KA2|SGK1|MAP3K12|ULK1|MAST1|MAST2|RPS6KA6|HIPK2|STK32B|GALNT16|DCLK2|SBK1	-2.6	ENTA011	0
GO Biological Processes	19	GO:0099173	postsynapse organization	19_GO:0009987 cellular process	-5.1	5.2	6.2	30198	90	711	11	1.5	0.46	2534|5649|9378|9379|9722|22865|23181|50944|80728|375323|729956	FYN|RELN|NRXN1|NRXN2|NOS1AP|SLITRK3|DIP2A|SHANK1|ARHGAP39|LHFPL4|SHISA7	-2.6	ENTA011	0
Reactome Gene Sets	6	R-HSA-3899300	SUMOylation of transcription cofactors		-5	7.6	6.8	30198	45	711	8	1.1	0.4	1387|1912|3622|8648|9063|10401|10499|28996	CREBBP|PHC2|ING2|NCOA1|PIAS2|PIAS3|NCOA2|HIPK2	-2.6	ENTA011	0
GO Biological Processes	19	GO:0150063	visual system development	19_GO:0032502 developmental process	-5	2.7	5.2	30198	372	711	24	3.4	0.68	93|493|1411|1413|1414|1417|1641|1956|2254|4094|4286|5087|5090|5797|6497|7275|7837|10765|23093|28996|54806|55714|64919|221935	ACVR2B|ATP2B4|CRYBA1|CRYBA4|CRYBB1|CRYBB3|DCX|EGFR|FGF9|MAF|MITF|PBX1|PBX3|PTPRM|SKI|TUB|PXDN|KDM5B|TTLL5|HIPK2|AHI1|TENM3|BCL11B|SDK1	-2.5	ENTA011	0
GO Biological Processes	19	GO:0006325	chromatin organization	19_GO:0009987 cellular process	-5	2.3	5	30198	612	711	33	4.6	0.79	322|1106|2145|3622|4297|4298|5253|5563|5579|6304|7994|8289|8312|9810|10765|10927|23067|23132|23133|23135|23558|25862|26039|55209|57634|58499|63925|84181|84289|84444|84787|171023|221656	APBB1|CHD2|EZH1|ING2|KMT2A|MLLT1|PHF2|PRKAA2|PRKCB|SATB1|KAT6A|ARID1A|AXIN1|RNF40|KDM5B|SPIN1|SETD1B|RAD54L2|PHF8|KDM6B|WBP2|USP49|SS18L1|SETD5|EP400|ZNF462|ZNF335|CHD6|ING5|DOT1L|KMT5C|ASXL1|KDM1B	-2.5	ENTA011	0
Reactome Gene Sets	6	R-HSA-428540	Activation of RAC1		-4.9	15	8.2	30198	14	711	5	0.7	0.31	6091|8440|9353|10298|57144	ROBO1|NCK2|SLIT2|PAK4|PAK5	-2.5	ENTA011	0
GO Biological Processes	19	GO:0021885	forebrain cell migration	19_GO:0040011 locomotion	-4.9	6.3	6.4	30198	61	711	9	1.3	0.42	1956|4967|5649|6091|9353|23380|57178|85458|170302	EGFR|OGDH|RELN|ROBO1|SLIT2|SRGAP2|ZMIZ1|DIXDC1|ARX	-2.4	ENTA011	0
GO Biological Processes	19	GO:0048880	sensory system development	19_GO:0032502 developmental process	-4.9	2.7	5.2	30198	378	711	24	3.4	0.68	93|493|1411|1413|1414|1417|1641|1956|2254|4094|4286|5087|5090|5797|6497|7275|7837|10765|23093|28996|54806|55714|64919|221935	ACVR2B|ATP2B4|CRYBA1|CRYBA4|CRYBB1|CRYBB3|DCX|EGFR|FGF9|MAF|MITF|PBX1|PBX3|PTPRM|SKI|TUB|PXDN|KDM5B|TTLL5|HIPK2|AHI1|TENM3|BCL11B|SDK1	-2.4	ENTA011	0
CORUM	33	CORUM:1812	AXIN-MEKK4-CCD1 complex		-4.9	42	11	30198	3	711	3	0.42	0.24	4216|8312|85458	MAP3K4|AXIN1|DIXDC1	-2.4	ENTA011	0
GO Biological Processes	19	GO:0050772	positive regulation of axonogenesis	19_GO:0032502 developmental process	-4.9	5.5	6.2	30198	77	711	10	1.4	0.44	2664|5362|5364|6091|7074|9353|26230|55558|57611|85458	GDI1|PLXNA2|PLXNB1|ROBO1|TIAM1|SLIT2|TIAM2|PLXNA3|ISLR2|DIXDC1	-2.4	ENTA011	0
GO Biological Processes	19	GO:0021872	forebrain generation of neurons	19_GO:0032502 developmental process	-4.8	7.1	6.5	30198	48	711	8	1.1	0.4	538|1746|4967|10716|55558|57178|64919|166614	ATP7A|DLX2|OGDH|TBR1|PLXNA3|ZMIZ1|BCL11B|DCLK2	-2.4	ENTA011	0
GO Biological Processes	19	GO:0043113	receptor clustering	19_GO:0051179 localization	-4.8	7.1	6.5	30198	48	711	8	1.1	0.4	2898|5649|9378|9379|9863|22865|375323|729956	GRIK2|RELN|NRXN1|NRXN2|MAGI2|SLITRK3|LHFPL4|SHISA7	-2.4	ENTA011	0
Reactome Gene Sets	6	R-HSA-166520	Signaling by NTRKs		-4.7	4.1	5.6	30198	134	711	13	1.8	0.5	1958|2534|2549|3399|4209|5518|5802|6196|6446|6456|7074|7425|8660	EGR1|FYN|GAB1|ID3|MEF2D|PPP2R1A|PTPRS|RPS6KA2|SGK1|SH3GL2|TIAM1|VGF|IRS2	-2.3	ENTA011	0
Reactome Gene Sets	6	R-HSA-428543	Inactivation of CDC42 and RAC1		-4.7	21	8.9	30198	8	711	4	0.56	0.28	6091|9353|23380|80728	ROBO1|SLIT2|SRGAP2|ARHGAP39	-2.3	ENTA011	0
GO Biological Processes	19	GO:0021954	central nervous system neuron development	19_GO:0032502 developmental process	-4.7	5.2	5.9	30198	81	711	10	1.4	0.44	538|1630|4967|9331|9353|23334|55558|57178|166614|170302	ATP7A|DCC|OGDH|B4GALT6|SLIT2|SZT2|PLXNA3|ZMIZ1|DCLK2|ARX	-2.3	ENTA011	0
GO Biological Processes	19	GO:0099537	trans-synaptic signaling	19_GO:0023052 signaling	-4.7	2.6	5	30198	415	711	25	3.5	0.69	784|1131|2571|2891|2898|2914|3751|5173|5789|6196|6750|6844|6854|8867|8927|9066|9378|9379|9568|9699|10814|22865|22987|79608|116372	CACNB3|CHRM3|GAD1|GRIA2|GRIK2|GRM4|KCND2|PDYN|PTPRD|RPS6KA2|SST|VAMP2|SYN2|SYNJ1|BSN|SYT7|NRXN1|NRXN2|GABBR2|RIMS2|CPLX2|SLITRK3|SV2C|RIC3|LYPD1	-2.3	ENTA011	1
GO Biological Processes	19	GO:0099536	synaptic signaling	19_GO:0023052 signaling	-4.6	2.5	4.9	30198	444	711	26	3.7	0.7	784|1131|2571|2891|2898|2914|3751|5173|5789|6196|6750|6844|6854|8867|8927|9066|9378|9379|9568|9699|10814|22865|22987|23373|79608|116372	CACNB3|CHRM3|GAD1|GRIA2|GRIK2|GRM4|KCND2|PDYN|PTPRD|RPS6KA2|SST|VAMP2|SYN2|SYNJ1|BSN|SYT7|NRXN1|NRXN2|GABBR2|RIMS2|CPLX2|SLITRK3|SV2C|CRTC1|RIC3|LYPD1	-2.2	ENTA011	1
GO Biological Processes	19	GO:0000226	microtubule cytoskeleton organization	19_GO:0009987 cellular process	-4.6	2.3	4.8	30198	526	711	29	4.1	0.74	636|1400|1641|5518|7516|8312|9419|10297|10460|10579|10982|11116|11190|11261|23015|23093|23380|23387|25914|27175|55137|79648|79739|84071|84376|90990|166614|284001|401024	BICD1|CRMP1|DCX|PPP2R1A|XRCC2|AXIN1|CRIPT|APC2|TACC3|TACC2|MAPRE2|CEP43|CEP250|CHP1|GOLGA8A|TTLL5|SRGAP2|SIK3|RTTN|TUBG2|FIGN|MCPH1|TTLL7|ARMC2|HOOK3|KIFC2|DCLK2|CCDC57|FSIP2	-2.2	ENTA011	0
GO Biological Processes	19	GO:0007268	chemical synaptic transmission	19_GO:0023052 signaling	-4.5	2.6	4.9	30198	398	711	24	3.4	0.68	784|1131|2571|2891|2898|2914|3751|5173|6196|6750|6844|6854|8867|8927|9066|9378|9379|9568|9699|10814|22865|22987|79608|116372	CACNB3|CHRM3|GAD1|GRIA2|GRIK2|GRM4|KCND2|PDYN|RPS6KA2|SST|VAMP2|SYN2|SYNJ1|BSN|SYT7|NRXN1|NRXN2|GABBR2|RIMS2|CPLX2|SLITRK3|SV2C|RIC3|LYPD1	-2.1	ENTA011	1
GO Biological Processes	19	GO:0098916	anterograde trans-synaptic signaling	19_GO:0023052 signaling	-4.5	2.6	4.9	30198	398	711	24	3.4	0.68	784|1131|2571|2891|2898|2914|3751|5173|6196|6750|6844|6854|8867|8927|9066|9378|9379|9568|9699|10814|22865|22987|79608|116372	CACNB3|CHRM3|GAD1|GRIA2|GRIK2|GRM4|KCND2|PDYN|RPS6KA2|SST|VAMP2|SYN2|SYNJ1|BSN|SYT7|NRXN1|NRXN2|GABBR2|RIMS2|CPLX2|SLITRK3|SV2C|RIC3|LYPD1	-2.1	ENTA011	1
GO Biological Processes	19	GO:0006935	chemotaxis	19_GO:0040011 locomotion	-4.5	2.4	4.8	30198	506	711	28	3.9	0.73	1130|1400|1630|1889|2115|2534|2549|3911|5362|5364|5649|5797|6091|7204|7249|8609|9353|9369|9378|9564|10500|23114|51157|55558|64919|80031|170302|494470	LYST|CRMP1|DCC|ECE1|ETV1|FYN|GAB1|LAMA5|PLXNA2|PLXNB1|RELN|PTPRM|ROBO1|TRIO|TSC2|KLF7|SLIT2|NRXN3|NRXN1|BCAR1|SEMA6C|NFASC|ZNF580|PLXNA3|BCL11B|SEMA6D|ARX|RNF165	-2.1	ENTA011	0
GO Biological Processes	19	GO:0042330	taxis	19_GO:0040011 locomotion	-4.5	2.3	4.7	30198	508	711	28	3.9	0.73	1130|1400|1630|1889|2115|2534|2549|3911|5362|5364|5649|5797|6091|7204|7249|8609|9353|9369|9378|9564|10500|23114|51157|55558|64919|80031|170302|494470	LYST|CRMP1|DCC|ECE1|ETV1|FYN|GAB1|LAMA5|PLXNA2|PLXNB1|RELN|PTPRM|ROBO1|TRIO|TSC2|KLF7|SLIT2|NRXN3|NRXN1|BCAR1|SEMA6C|NFASC|ZNF580|PLXNA3|BCL11B|SEMA6D|ARX|RNF165	-2.1	ENTA011	0
GO Biological Processes	19	GO:0098609	cell-cell adhesion	19_GO:0009987 cellular process	-4.4	2.3	4.7	30198	537	711	29	4.1	0.74	460|1010|1496|1630|1956|3728|3801|3911|5099|5101|5789|5797|5802|6091|9369|9378|9379|10082|10298|22865|23114|23284|27253|50937|55714|120114|221935|257194|386724	ASTN1|CDH12|CTNNA2|DCC|EGFR|JUP|KIFC3|LAMA5|PCDH7|PCDH9|PTPRD|PTPRM|PTPRS|ROBO1|NRXN3|NRXN1|NRXN2|GPC6|PAK4|SLITRK3|NFASC|ADGRL3|PCDH17|CDON|TENM3|FAT3|SDK1|NEGR1|AMIGO3	-2.1	ENTA011	0
GO Biological Processes	19	GO:0071526	semaphorin-plexin signaling pathway	19_GO:0023052 signaling	-4.4	7.4	6.3	30198	40	711	7	0.98	0.37	1889|5362|5364|9855|10500|55558|80031	ECE1|PLXNA2|PLXNB1|FARP2|SEMA6C|PLXNA3|SEMA6D	-2.1	ENTA011	0
WikiPathways	27	WP2380	Brain-derived neurotrophic factor (BDNF) signaling pathway		-4.4	3.8	5.3	30198	144	711	13	1.8	0.5	1958|2534|2891|3551|3738|5563|7074|7249|8440|8660|23373|55816|84894	EGR1|FYN|GRIA2|IKBKB|KCNA3|PRKAA2|TIAM1|TSC2|NCK2|IRS2|CRTC1|DOK5|LINGO1	-2.1	ENTA011	0
GO Biological Processes	19	GO:0016358	dendrite development	19_GO:0032502 developmental process	-4.3	4.3	5.4	30198	108	711	11	1.5	0.46	1496|2534|5649|8440|8609|10298|23181|23380|25830|26039|50944	CTNNA2|FYN|RELN|NCK2|KLF7|PAK4|DIP2A|SRGAP2|SULT4A1|SS18L1|SHANK1	-2	ENTA011	0
Reactome Gene Sets	6	R-HSA-8985586	SLIT2:ROBO1 increases RHOA activity		-4.3	32	9.6	30198	4	711	3	0.42	0.24	4650|6091|9353	MYO9B|ROBO1|SLIT2	-2	ENTA011	0
CORUM	33	CORUM:2728	SRC-1 complex		-4.3	32	9.6	30198	4	711	3	0.42	0.24	1387|8648|10499	CREBBP|NCOA1|NCOA2	-2	ENTA011	0
GO Biological Processes	19	GO:0030111	regulation of Wnt signaling pathway	19_GO:0023052 signaling	-4.3	2.7	4.7	30198	336	711	21	3	0.63	1540|1956|1958|2254|3728|4035|4163|5495|5518|5754|6497|7074|7249|8312|10042|10297|10413|10927|65268|85458|144165	CYLD|EGFR|EGR1|FGF9|JUP|LRP1|MCC|PPM1B|PPP2R1A|PTK7|SKI|TIAM1|TSC2|AXIN1|HMGXB4|APC2|YAP1|SPIN1|WNK2|DIXDC1|PRICKLE1	-1.9	ENTA011	0
GO Biological Processes	19	GO:0021772	olfactory bulb development	19_GO:0032502 developmental process	-4.1	8.2	6.2	30198	31	711	6	0.84	0.34	1746|4967|6091|6497|9353|170302	DLX2|OGDH|ROBO1|SKI|SLIT2|ARX	-1.8	ENTA011	0
GO Biological Processes	19	GO:0006468	protein phosphorylation	19_GO:0008152 metabolic process	-4.1	2.1	4.4	30198	704	711	34	4.8	0.8	93|1609|1956|2534|3551|3991|4216|5256|5563|5578|5579|5649|5754|6196|6446|7204|7786|8408|9776|10298|11113|11214|22848|22983|23043|23139|23387|27330|28996|55351|57144|65268|166614|388228	ACVR2B|DGKQ|EGFR|FYN|IKBKB|LIPE|MAP3K4|PHKA2|PRKAA2|PRKCA|PRKCB|RELN|PTK7|RPS6KA2|SGK1|TRIO|MAP3K12|ULK1|ATG13|PAK4|CIT|AKAP13|AAK1|MAST1|TNIK|MAST2|SIK3|RPS6KA6|HIPK2|STK32B|PAK5|WNK2|DCLK2|SBK1	-1.8	ENTA011	0
GO Biological Processes	19	GO:0043010	camera-type eye development	19_GO:0032502 developmental process	-4.1	2.7	4.6	30198	320	711	20	2.8	0.62	93|493|1411|1413|1414|1417|1641|1956|4094|4286|5797|6497|7275|10765|23093|28996|54806|55714|64919|221935	ACVR2B|ATP2B4|CRYBA1|CRYBA4|CRYBB1|CRYBB3|DCX|EGFR|MAF|MITF|PTPRM|SKI|TUB|KDM5B|TTLL5|HIPK2|AHI1|TENM3|BCL11B|SDK1	-1.8	ENTA011	0
Reactome Gene Sets	6	R-HSA-8986944	Transcriptional Regulation by MECP2		-4	5.5	5.5	30198	62	711	8	1.1	0.4	2571|2891|6446|6750|27327|28996|54715|57690	GAD1|GRIA2|SGK1|SST|TNRC6A|HIPK2|RBFOX1|TNRC6C	-1.7	ENTA011	0
GO Biological Processes	19	GO:0007269	neurotransmitter secretion	19_GO:0023052 signaling	-4	4.8	5.3	30198	79	711	9	1.3	0.42	2914|6844|6854|8867|9066|9378|9379|9699|10814	GRM4|VAMP2|SYN2|SYNJ1|SYT7|NRXN1|NRXN2|RIMS2|CPLX2	-1.7	ENTA011	1
GO Biological Processes	19	GO:0099643	signal release from synapse	19_GO:0023052 signaling	-4	4.8	5.3	30198	79	711	9	1.3	0.42	2914|6844|6854|8867|9066|9378|9379|9699|10814	GRM4|VAMP2|SYN2|SYNJ1|SYT7|NRXN1|NRXN2|RIMS2|CPLX2	-1.7	ENTA011	1
GO Biological Processes	19	GO:0021988	olfactory lobe development	19_GO:0032502 developmental process	-4	7.7	6	30198	33	711	6	0.84	0.34	1746|4967|6091|6497|9353|170302	DLX2|OGDH|ROBO1|SKI|SLIT2|ARX	-1.7	ENTA011	0
Reactome Gene Sets	6	R-HSA-9707616	Heme signaling		-4	6.3	5.7	30198	47	711	7	0.98	0.37	1387|4209|6095|8648|10499|10743|23373	CREBBP|MEF2D|RORA|NCOA1|NCOA2|RAI1|CRTC1	-1.7	ENTA011	0
GO Biological Processes	19	GO:0035385	Roundabout signaling pathway	19_GO:0023052 signaling	-3.9	25	8.5	30198	5	711	3	0.42	0.24	4650|6091|9353	MYO9B|ROBO1|SLIT2	-1.6	ENTA011	0
GO Biological Processes	19	GO:0097116	gephyrin clustering involved in postsynaptic density assembly	19_GO:0051179 localization	-3.9	25	8.5	30198	5	711	3	0.42	0.24	9378|9379|22865	NRXN1|NRXN2|SLITRK3	-1.6	ENTA011	0
GO Biological Processes	19	GO:0072578	neurotransmitter-gated ion channel clustering	19_GO:0051179 localization	-3.9	14	7.1	30198	12	711	4	0.56	0.28	5649|22865|375323|729956	RELN|SLITRK3|LHFPL4|SHISA7	-1.6	ENTA011	0
Reactome Gene Sets	6	R-HSA-9006934	Signaling by Receptor Tyrosine Kinases		-3.9	2.2	4.3	30198	521	711	27	3.8	0.72	535|1956|1958|2248|2254|2534|2549|3399|3728|3911|4209|5430|5518|5578|5579|5802|6196|6446|6456|7074|7425|8440|8660|8817|9564|10413|200734	ATP6V0A1|EGFR|EGR1|FGF3|FGF9|FYN|GAB1|ID3|JUP|LAMA5|MEF2D|POLR2A|PPP2R1A|PRKCA|PRKCB|PTPRS|RPS6KA2|SGK1|SH3GL2|TIAM1|VGF|NCK2|IRS2|FGF18|BCAR1|YAP1|SPRED2	-1.6	ENTA011	0
GO Biological Processes	19	GO:0007017	microtubule-based process	19_GO:0009987 cellular process	-3.9	1.9	4.2	30198	786	711	36	5.1	0.82	493|547|636|1400|1641|3622|3801|5518|7275|7516|8312|9419|10297|10460|10579|10982|11116|11189|11190|11261|23015|23093|23380|23387|25914|27175|51512|55137|79648|79739|84071|84376|90990|166614|284001|401024	ATP2B4|KIF1A|BICD1|CRMP1|DCX|ING2|KIFC3|PPP2R1A|TUB|XRCC2|AXIN1|CRIPT|APC2|TACC3|TACC2|MAPRE2|CEP43|CELF3|CEP250|CHP1|GOLGA8A|TTLL5|SRGAP2|SIK3|RTTN|TUBG2|GTSE1|FIGN|MCPH1|TTLL7|ARMC2|HOOK3|KIFC2|DCLK2|CCDC57|FSIP2	-1.6	ENTA011	0
GO Biological Processes	19	GO:0018205	peptidyl-lysine modification	19_GO:0008152 metabolic process	-3.9	2.6	4.5	30198	306	711	19	2.7	0.6	322|538|1387|2145|4297|4298|4802|7737|7994|8648|9063|10401|23067|55209|57634|63925|84289|84444|84787	APBB1|ATP7A|CREBBP|EZH1|KMT2A|MLLT1|NFYC|RNF113A|KAT6A|NCOA1|PIAS2|PIAS3|SETD1B|SETD5|EP400|ZNF335|ING5|DOT1L|KMT5C	-1.6	ENTA011	0
GO Biological Processes	19	GO:0099560	synaptic membrane adhesion	19_GO:0009987 cellular process	-3.9	9.7	6.3	30198	22	711	5	0.7	0.31	5789|5802|10082|22865|27253	PTPRD|PTPRS|GPC6|SLITRK3|PCDH17	-1.6	ENTA011	0
GO Biological Processes	19	GO:0021884	forebrain neuron development	19_GO:0032502 developmental process	-3.9	9.7	6.3	30198	22	711	5	0.7	0.31	538|4967|55558|57178|166614	ATP7A|OGDH|PLXNA3|ZMIZ1|DCLK2	-1.6	ENTA011	0
GO Biological Processes	19	GO:0007416	synapse assembly	19_GO:0032502 developmental process	-3.9	4.2	5	30198	101	711	10	1.4	0.44	5364|5789|8927|9378|9379|22865|23284|23380|27253|221935	PLXNB1|PTPRD|BSN|NRXN1|NRXN2|SLITRK3|ADGRL3|SRGAP2|PCDH17|SDK1	-1.6	ENTA011	0
GO Biological Processes	19	GO:0050890	cognition	19_GO:0032501 multicellular organismal process	-3.9	2.6	4.5	30198	307	711	19	2.7	0.6	577|1956|1979|2534|5649|6446|8867|9369|9378|9379|9993|10716|23373|50944|55209|55450|57144|152789|729956	ADGRB3|EGFR|EIF4EBP2|FYN|RELN|SGK1|SYNJ1|NRXN3|NRXN1|NRXN2|DGCR2|TBR1|CRTC1|SHANK1|SETD5|CAMK2N1|PAK5|JAKMIP1|SHISA7	-1.6	ENTA011	0
GO Biological Processes	19	GO:0050807	regulation of synapse organization	19_GO:0050789 regulation of biological process	-3.9	3	4.6	30198	209	711	15	2.1	0.54	547|577|1496|2534|5649|5789|9378|9419|9762|10082|22865|55209|257194|375323|386724	KIF1A|ADGRB3|CTNNA2|FYN|RELN|PTPRD|NRXN1|CRIPT|LZTS3|GPC6|SLITRK3|SETD5|NEGR1|LHFPL4|AMIGO3	-1.6	ENTA011	0
KEGG Pathway	24	hsa05017	Spinocerebellar ataxia		-3.8	3.6	4.8	30198	143	711	12	1.7	0.48	2259|2891|3752|5173|5578|5579|5649|6095|6311|8408|9776|23369	FGF14|GRIA2|KCND3|PDYN|PRKCA|PRKCB|RELN|RORA|ATXN2|ULK1|ATG13|PUM2	-1.6	ENTA011	0
WikiPathways	27	WP4549	Fragile X syndrome		-3.8	3.8	4.8	30198	123	711	11	1.5	0.46	1979|2534|2549|2571|2891|3746|3751|5578|7249|9743|50944	EIF4EBP2|FYN|GAB1|GAD1|GRIA2|KCNC1|KCND2|PRKCA|TSC2|ARHGAP32|SHANK1	-1.5	ENTA011	0
WikiPathways	27	WP2858	Ectoderm differentiation		-3.8	3.5	4.7	30198	144	711	12	1.7	0.48	460|1496|2534|3728|3801|5362|23133|50937|54806|152789|157807|170302	ASTN1|CTNNA2|FYN|JUP|KIFC3|PLXNA2|PHF8|CDON|AHI1|JAKMIP1|CLVS1|ARX	-1.5	ENTA011	0
GO Biological Processes	19	GO:0043087	regulation of GTPase activity	19_GO:0065007 biological regulation	-3.8	2.5	4.3	30198	364	711	21	3	0.63	5362|5364|5922|7074|7249|9628|9712|9779|10297|10982|11153|23143|23380|26230|51291|55558|55633|57186|79735|81846|92154	PLXNA2|PLXNB1|RASA2|TIAM1|TSC2|RGS6|USP6NL|TBC1D5|APC2|MAPRE2|FICD|LRCH1|SRGAP2|TIAM2|GMIP|PLXNA3|TBC1D22B|RALGAPA2|TBC1D17|SBF2|MTSS2	-1.5	ENTA011	0
GO Biological Processes	19	GO:0001558	regulation of cell growth	19_GO:0040007 growth	-3.8	2.3	4.3	30198	419	711	23	3.2	0.66	1032|1630|1956|2664|5518|5802|6446|8408|9353|9564|9699|10298|10413|10500|11116|55384|55558|56994|57144|57611|80031|84289|221927	CDKN2D|DCC|EGFR|GDI1|PPP2R1A|PTPRS|SGK1|ULK1|SLIT2|BCAR1|RIMS2|PAK4|YAP1|SEMA6C|CEP43|MEG3|PLXNA3|CHPT1|PAK5|ISLR2|SEMA6D|ING5|BRAT1	-1.5	ENTA011	1
WikiPathways	27	WP5087	Malignant pleural mesothelioma		-3.7	2.3	4.2	30198	447	711	24	3.4	0.68	1010|1496|1956|2248|2254|2259|3911|4194|4209|4216|5563|7249|8312|8408|8817|9776|10298|10397|10413|11113|23043|55209|57144|171023	CDH12|CTNNA2|EGFR|FGF3|FGF9|FGF14|LAMA5|MDM4|MEF2D|MAP3K4|PRKAA2|TSC2|AXIN1|ULK1|FGF18|ATG13|PAK4|NDRG1|YAP1|CIT|TNIK|SETD5|PAK5|ASXL1	-1.5	ENTA011	0
GO Biological Processes	19	GO:0016571	histone methylation	19_GO:0008152 metabolic process	-3.7	4	4.9	30198	105	711	10	1.4	0.44	1387|2145|4297|4802|7799|23067|55209|63925|84444|84787	CREBBP|EZH1|KMT2A|NFYC|PRDM2|SETD1B|SETD5|ZNF335|DOT1L|KMT5C	-1.5	ENTA011	0
GO Biological Processes	19	GO:0050803	regulation of synapse structure or activity	19_GO:0065007 biological regulation	-3.7	3	4.5	30198	215	711	15	2.1	0.54	547|577|1496|2534|5649|5789|9378|9419|9762|10082|22865|55209|257194|375323|386724	KIF1A|ADGRB3|CTNNA2|FYN|RELN|PTPRD|NRXN1|CRIPT|LZTS3|GPC6|SLITRK3|SETD5|NEGR1|LHFPL4|AMIGO3	-1.5	ENTA011	0
Reactome Gene Sets	6	R-HSA-6794362	Protein-protein interactions at synapses		-3.7	4.4	5	30198	86	711	9	1.3	0.42	5789|5802|9066|9369|9378|9379|22839|22865|50944	PTPRD|PTPRS|SYT7|NRXN3|NRXN1|NRXN2|DLGAP4|SLITRK3|SHANK1	-1.5	ENTA011	1
Canonical Pathways	11	M113	PID NFAT 3PATHWAY		-3.6	5.6	5.2	30198	53	711	7	0.98	0.37	1387|4209|5578|5579|8021|10231|11261	CREBBP|MEF2D|PRKCA|PRKCB|NUP214|RCAN2|CHP1	-1.4	ENTA011	0
Reactome Gene Sets	6	R-HSA-9013026	RHOB GTPase cycle		-3.6	4.9	5	30198	70	711	8	1.1	0.4	3728|4650|5099|9743|11113|11214|23263|80728	JUP|MYO9B|PCDH7|ARHGAP32|CIT|AKAP13|MCF2L|ARHGAP39	-1.4	ENTA011	0
WikiPathways	27	WP51	Regulation of actin cytoskeleton		-3.6	3.4	4.6	30198	150	711	12	1.7	0.48	1131|1956|2248|2254|2259|8817|9564|10297|10298|22808|57144|85464	CHRM3|EGFR|FGF3|FGF9|FGF14|FGF18|BCAR1|APC2|PAK4|MRAS|PAK5|SSH2	-1.4	ENTA011	0
GO Biological Processes	19	GO:0021891	olfactory bulb interneuron development	19_GO:0032502 developmental process	-3.6	21	7.7	30198	6	711	3	0.42	0.24	6091|9353|170302	ROBO1|SLIT2|ARX	-1.4	ENTA011	0
GO Biological Processes	19	GO:0097119	postsynaptic density protein 95 clustering	19_GO:0051179 localization	-3.6	21	7.7	30198	6	711	3	0.42	0.24	5649|9378|9379	RELN|NRXN1|NRXN2	-1.4	ENTA011	0
Reactome Gene Sets	6	R-HSA-399955	SEMA3A-Plexin repulsion signaling by inhibiting Integrin adhesion		-3.6	12	6.5	30198	14	711	4	0.56	0.28	2534|5362|9855|55558	FYN|PLXNA2|FARP2|PLXNA3	-1.4	ENTA011	0
GO Biological Processes	19	GO:0006836	neurotransmitter transport	19_GO:0051179 localization	-3.6	3.6	4.6	30198	131	711	11	1.5	0.46	2914|6844|6854|8867|9066|9378|9379|9699|10814|22987|28968	GRM4|VAMP2|SYN2|SYNJ1|SYT7|NRXN1|NRXN2|RIMS2|CPLX2|SV2C|SLC6A16	-1.4	ENTA011	1
GO Biological Processes	19	GO:0051056	regulation of small GTPase mediated signal transduction	19_GO:0023052 signaling	-3.5	2.6	4.2	30198	299	711	18	2.5	0.59	4650|5649|5922|6091|7074|7204|7249|9353|9743|10982|11214|23263|23362|23380|26230|51291|57186|80728	MYO9B|RELN|RASA2|ROBO1|TIAM1|TRIO|TSC2|SLIT2|ARHGAP32|MAPRE2|AKAP13|MCF2L|PSD3|SRGAP2|TIAM2|GMIP|RALGAPA2|ARHGAP39	-1.4	ENTA011	0
Reactome Gene Sets	6	R-HSA-9013148	CDC42 GTPase cycle		-3.5	3.3	4.4	30198	155	711	12	1.7	0.48	3728|4650|7074|7204|9743|10298|23048|23263|23380|51291|57144|80728	JUP|MYO9B|TIAM1|TRIO|ARHGAP32|PAK4|FNBP1|MCF2L|SRGAP2|GMIP|PAK5|ARHGAP39	-1.3	ENTA011	0
GO Biological Processes	19	GO:1902287	semaphorin-plexin signaling pathway involved in axon guidance	19_GO:0040011 locomotion	-3.5	11	6.2	30198	15	711	4	0.56	0.28	1889|5362|5364|55558	ECE1|PLXNA2|PLXNB1|PLXNA3	-1.3	ENTA011	0
GO Biological Processes	19	GO:0007423	sensory organ development	19_GO:0032502 developmental process	-3.4	2.1	3.9	30198	555	711	27	3.8	0.72	93|493|1411|1413|1414|1417|1641|1889|1956|2254|4094|4286|5087|5090|5754|5797|6497|7275|7837|10765|11078|23093|28996|54806|55714|64919|221935	ACVR2B|ATP2B4|CRYBA1|CRYBA4|CRYBB1|CRYBB3|DCX|ECE1|EGFR|FGF9|MAF|MITF|PBX1|PBX3|PTK7|PTPRM|SKI|TUB|PXDN|KDM5B|TRIOBP|TTLL5|HIPK2|AHI1|TENM3|BCL11B|SDK1	-1.3	ENTA011	0
GO Biological Processes	19	GO:0090630	activation of GTPase activity	19_GO:0065007 biological regulation	-3.4	3.7	4.5	30198	114	711	10	1.4	0.44	7074|9712|9779|10297|26230|51291|55633|57186|79735|92154	TIAM1|USP6NL|TBC1D5|APC2|TIAM2|GMIP|TBC1D22B|RALGAPA2|TBC1D17|MTSS2	-1.3	ENTA011	0
GO Biological Processes	19	GO:0018023	peptidyl-lysine trimethylation	19_GO:0008152 metabolic process	-3.4	6.2	5.2	30198	41	711	6	0.84	0.34	4297|4802|23067|55209|63925|84787	KMT2A|NFYC|SETD1B|SETD5|ZNF335|KMT5C	-1.3	ENTA011	0
GO Biological Processes	19	GO:0023061	signal release	19_GO:0023052 signaling	-3.4	3.2	4.4	30198	158	711	12	1.7	0.48	93|2914|6844|6854|7425|8867|9066|9378|9379|9699|10814|55512	ACVR2B|GRM4|VAMP2|SYN2|VGF|SYNJ1|SYT7|NRXN1|NRXN2|RIMS2|CPLX2|SMPD3	-1.3	ENTA011	1
GO Biological Processes	19	GO:0070100	negative regulation of chemokine-mediated signaling pathway	19_GO:0023052 signaling	-3.4	18	7.1	30198	7	711	3	0.42	0.24	6091|7737|9353	ROBO1|RNF113A|SLIT2	-1.2	ENTA011	0
CORUM	33	CORUM:2727	SRC-3 complex		-3.4	18	7.1	30198	7	711	3	0.42	0.24	1387|3551|10499	CREBBP|IKBKB|NCOA2	-1.2	ENTA011	0
GO Biological Processes	19	GO:0097107	postsynaptic density assembly	19_GO:0032502 developmental process	-3.4	18	7.1	30198	7	711	3	0.42	0.24	9378|9379|22865	NRXN1|NRXN2|SLITRK3	-1.2	ENTA011	0
GO Biological Processes	19	GO:0030330	DNA damage response, signal transduction by p53 class mediator	19_GO:0023052 signaling	-3.4	6.1	5.1	30198	42	711	6	0.84	0.34	4194|4582|10397|27330|28996|51512	MDM4|MUC1|NDRG1|RPS6KA6|HIPK2|GTSE1	-1.2	ENTA011	0
GO Biological Processes	19	GO:0072657	protein localization to membrane	19_GO:0051179 localization	-3.4	2.2	3.9	30198	447	711	23	3.2	0.66	288|582|784|1956|2898|3551|3728|3911|5649|6844|7275|9378|9379|9863|9919|22865|23043|23114|23241|91663|340481|375323|729956	ANK3|BBS1|CACNB3|EGFR|GRIK2|IKBKB|JUP|LAMA5|RELN|VAMP2|TUB|NRXN1|NRXN2|MAGI2|SEC16A|SLITRK3|TNIK|NFASC|PACS2|MYADM|ZDHHC21|LHFPL4|SHISA7	-1.2	ENTA011	0
GO Biological Processes	19	GO:1904861	excitatory synapse assembly	19_GO:0032502 developmental process	-3.4	11	6	30198	16	711	4	0.56	0.28	9378|9379|22865|23380	NRXN1|NRXN2|SLITRK3|SRGAP2	-1.2	ENTA011	0
GO Biological Processes	19	GO:1902285	semaphorin-plexin signaling pathway involved in neuron projection guidance	19_GO:0040011 locomotion	-3.4	11	6	30198	16	711	4	0.56	0.28	1889|5362|5364|55558	ECE1|PLXNA2|PLXNB1|PLXNA3	-1.2	ENTA011	0
Reactome Gene Sets	6	R-HSA-399956	CRMPs in Sema3A signaling		-3.4	11	6	30198	16	711	4	0.56	0.28	1400|2534|5362|55558	CRMP1|FYN|PLXNA2|PLXNA3	-1.2	ENTA011	0
GO Biological Processes	19	GO:0070076	histone lysine demethylation	19_GO:0008152 metabolic process	-3.3	7.6	5.4	30198	28	711	5	0.7	0.31	5253|10765|23133|23135|221656	PHF2|KDM5B|PHF8|KDM6B|KDM1B	-1.2	ENTA011	0
GO Biological Processes	19	GO:0060996	dendritic spine development	19_GO:0032502 developmental process	-3.3	7.6	5.4	30198	28	711	5	0.7	0.31	8440|10298|23181|23380|50944	NCK2|PAK4|DIP2A|SRGAP2|SHANK1	-1.2	ENTA011	0
GO Biological Processes	19	GO:2000756	regulation of peptidyl-lysine acetylation	19_GO:0008152 metabolic process	-3.3	4.4	4.7	30198	77	711	8	1.1	0.4	4297|4582|4802|5563|23181|23558|55209|84656	KMT2A|MUC1|NFYC|PRKAA2|DIP2A|WBP2|SETD5|GLYR1	-1.2	ENTA011	0
Reactome Gene Sets	6	R-HSA-9012999	RHO GTPase cycle		-3.3	2.2	3.9	30198	449	711	23	3.2	0.66	3728|4650|5099|5364|6709|7074|7204|8440|9743|9855|10298|11113|11214|22865|23013|23048|23263|23380|26230|51291|57144|80728|123720	JUP|MYO9B|PCDH7|PLXNB1|SPTAN1|TIAM1|TRIO|NCK2|ARHGAP32|FARP2|PAK4|CIT|AKAP13|SLITRK3|SPEN|FNBP1|MCF2L|SRGAP2|TIAM2|GMIP|PAK5|ARHGAP39|WHAMM	-1.2	ENTA011	0
Reactome Gene Sets	6	R-HSA-9013149	RAC1 GTPase cycle		-3.3	3	4.2	30198	185	711	13	1.8	0.5	4650|7074|7204|9743|9855|10298|11113|23263|23380|26230|51291|57144|80728	MYO9B|TIAM1|TRIO|ARHGAP32|FARP2|PAK4|CIT|MCF2L|SRGAP2|TIAM2|GMIP|PAK5|ARHGAP39	-1.2	ENTA011	0
GO Biological Processes	19	GO:0034968	histone lysine methylation	19_GO:0008152 metabolic process	-3.3	4.4	4.6	30198	78	711	8	1.1	0.4	2145|4297|4802|23067|55209|63925|84444|84787	EZH1|KMT2A|NFYC|SETD1B|SETD5|ZNF335|DOT1L|KMT5C	-1.2	ENTA011	0
GO Biological Processes	19	GO:0001505	regulation of neurotransmitter levels	19_GO:0065007 biological regulation	-3.3	2.8	4.1	30198	211	711	14	2	0.52	2571|2914|5579|6844|6854|8867|8938|9066|9378|9379|9699|10814|79772|134957	GAD1|GRM4|PRKCB|VAMP2|SYN2|SYNJ1|BAIAP3|SYT7|NRXN1|NRXN2|RIMS2|CPLX2|MCTP1|STXBP5	-1.2	ENTA011	1
GO Biological Processes	19	GO:0001941	postsynaptic membrane organization	19_GO:0009987 cellular process	-3.3	7.3	5.3	30198	29	711	5	0.7	0.31	5649|9378|9379|375323|729956	RELN|NRXN1|NRXN2|LHFPL4|SHISA7	-1.2	ENTA011	0
GO Biological Processes	19	GO:0002088	lens development in camera-type eye	19_GO:0032502 developmental process	-3.3	4.3	4.6	30198	79	711	8	1.1	0.4	1411|1413|1414|1417|4094|6497|10765|28996	CRYBA1|CRYBA4|CRYBB1|CRYBB3|MAF|SKI|KDM5B|HIPK2	-1.2	ENTA011	0
GO Biological Processes	19	GO:0050773	regulation of dendrite development	19_GO:0032502 developmental process	-3.3	3.9	4.4	30198	99	711	9	1.3	0.42	577|1523|1630|5649|5789|23043|23373|26039|56965	ADGRB3|CUX1|DCC|RELN|PTPRD|TNIK|CRTC1|SS18L1|PARP6	-1.2	ENTA011	0
KEGG Pathway	24	hsa04152	AMPK signaling pathway		-3.3	3.5	4.3	30198	120	711	10	1.4	0.44	3991|5213|5518|5522|5563|7249|8408|8660|64764|92579	LIPE|PFKM|PPP2R1A|PPP2R2C|PRKAA2|TSC2|ULK1|IRS2|CREB3L2|G6PC3	-1.2	ENTA011	0
Reactome Gene Sets	6	R-HSA-198725	Nuclear Events (kinase and transcription factor activation)		-3.2	4.9	4.7	30198	61	711	7	0.98	0.37	1958|3399|4209|5518|6196|6446|7425	EGR1|ID3|MEF2D|PPP2R1A|RPS6KA2|SGK1|VGF	-1.2	ENTA011	0
GO Biological Processes	19	GO:0007158	neuron cell-cell adhesion	19_GO:0009987 cellular process	-3.2	10	5.8	30198	17	711	4	0.56	0.28	460|9369|9378|9379	ASTN1|NRXN3|NRXN1|NRXN2	-1.2	ENTA011	0
GO Biological Processes	19	GO:0031345	negative regulation of cell projection organization	19_GO:0048519 negative regulation of biological process	-3.2	2.9	4.1	30198	189	711	13	1.8	0.5	1400|1630|2534|2664|5802|8408|9353|10413|10500|27124|55558|80031|386724	CRMP1|DCC|FYN|GDI1|PTPRS|ULK1|SLIT2|YAP1|SEMA6C|INPP5J|PLXNA3|SEMA6D|AMIGO3	-1.2	ENTA011	0
GO Biological Processes	19	GO:0007611	learning or memory	19_GO:0032501 multicellular organismal process	-3.2	2.6	4	30198	265	711	16	2.3	0.56	577|1956|1979|2534|5649|6446|8867|9369|9378|9379|10716|23373|50944|55450|57144|729956	ADGRB3|EGFR|EIF4EBP2|FYN|RELN|SGK1|SYNJ1|NRXN3|NRXN1|NRXN2|TBR1|CRTC1|SHANK1|CAMK2N1|PAK5|SHISA7	-1.1	ENTA011	0
GO Biological Processes	19	GO:0007167	enzyme-linked receptor protein signaling pathway	19_GO:0023052 signaling	-3.2	2	3.7	30198	606	711	28	3.9	0.73	93|1609|1956|1958|1979|2248|2254|2534|2549|4012|4035|4052|5789|6497|7074|7204|7249|8440|8660|8817|9564|9788|9863|28996|54806|55512|55816|57178	ACVR2B|DGKQ|EGFR|EGR1|EIF4EBP2|FGF3|FGF9|FYN|GAB1|LNPEP|LRP1|LTBP1|PTPRD|SKI|TIAM1|TRIO|TSC2|NCK2|IRS2|FGF18|BCAR1|MTSS1|MAGI2|HIPK2|AHI1|SMPD3|DOK5|ZMIZ1	-1.1	ENTA011	0
GO Biological Processes	19	GO:0070782	phosphatidylserine exposure on apoptotic cell surface	19_GO:0051179 localization	-3.2	16	6.6	30198	8	711	3	0.42	0.24	114786|286046|343702	XKR4|XKR6|XKR7	-1.1	ENTA011	0
GO Biological Processes	19	GO:1902532	negative regulation of intracellular signal transduction	19_GO:0023052 signaling	-3.2	2	3.7	30198	549	711	26	3.7	0.7	493|1032|1411|1540|3622|4582|5144|5495|5518|5563|5922|6095|7249|9353|9863|11113|11261|23334|27330|56623|65268|91663|126374|200734|352954|729438	ATP2B4|CDKN2D|CRYBA1|CYLD|ING2|MUC1|PDE4D|PPM1B|PPP2R1A|PRKAA2|RASA2|RORA|TSC2|SLIT2|MAGI2|CIT|CHP1|SZT2|RPS6KA6|INPP5E|WNK2|MYADM|WTIP|SPRED2|CASTOR3|CASTOR2	-1.1	ENTA011	0
GO Biological Processes	19	GO:0031400	negative regulation of protein modification process	19_GO:0048519 negative regulation of biological process	-3.2	2	3.7	30198	520	711	25	3.5	0.69	493|1032|1609|2534|3551|4035|4249|4298|5144|5518|5563|6456|6497|7249|7375|8440|9353|10106|10401|11116|11261|27124|55450|91663|200734	ATP2B4|CDKN2D|DGKQ|FYN|IKBKB|LRP1|MGAT5|MLLT1|PDE4D|PPP2R1A|PRKAA2|SH3GL2|SKI|TSC2|USP4|NCK2|SLIT2|CTDSP2|PIAS3|CEP43|CHP1|INPP5J|CAMK2N1|MYADM|SPRED2	-1.1	ENTA011	0
Reactome Gene Sets	6	R-HSA-1226099	Signaling by FGFR in disease		-3.2	4.7	4.6	30198	63	711	7	0.98	0.37	1523|2248|2254|2549|5430|8817|11116	CUX1|FGF3|FGF9|GAB1|POLR2A|FGF18|CEP43	-1.1	ENTA011	0
GO Biological Processes	19	GO:0018210	peptidyl-threonine modification	19_GO:0008152 metabolic process	-3.2	4.1	4.4	30198	82	711	8	1.1	0.4	5578|5579|7786|8408|11113|28996|57452|388228	PRKCA|PRKCB|MAP3K12|ULK1|CIT|HIPK2|GALNT16|SBK1	-1.1	ENTA011	0
GO Biological Processes	19	GO:0097106	postsynaptic density organization	19_GO:0009987 cellular process	-3.1	9.4	5.6	30198	18	711	4	0.56	0.28	5649|9378|9379|22865	RELN|NRXN1|NRXN2|SLITRK3	-1.1	ENTA011	0
Reactome Gene Sets	6	R-HSA-1368082	RORA activates gene expression		-3.1	9.4	5.6	30198	18	711	4	0.56	0.28	1387|6095|8648|10499	CREBBP|RORA|NCOA1|NCOA2	-1.1	ENTA011	0
Reactome Gene Sets	6	R-HSA-1630316	Glycosaminoglycan metabolism		-3.1	3.4	4.2	30198	124	711	10	1.4	0.44	1462|2588|6487|9331|10057|10082|11261|79586|266722|337876	VCAN|GALNS|ST3GAL3|B4GALT6|ABCC5|GPC6|CHP1|CHPF|HS6ST3|CHSY3	-1.1	ENTA011	1
GO Biological Processes	19	GO:0050804	modulation of chemical synaptic transmission	19_GO:0023052 signaling	-3.1	2.1	3.7	30198	435	711	22	3.1	0.65	1630|1979|2534|2898|2914|5579|5649|5789|6844|7425|8938|9066|9378|9699|10814|22839|23373|27253|50944|79772|134957|729956	DCC|EIF4EBP2|FYN|GRIK2|GRM4|PRKCB|RELN|PTPRD|VAMP2|VGF|BAIAP3|SYT7|NRXN1|RIMS2|CPLX2|DLGAP4|CRTC1|PCDH17|SHANK1|MCTP1|STXBP5|SHISA7	-1.1	ENTA011	1
GO Biological Processes	19	GO:0051963	regulation of synapse assembly	19_GO:0032502 developmental process	-3.1	3.7	4.3	30198	103	711	9	1.3	0.42	577|5789|9378|10082|22865|55209|257194|375323|386724	ADGRB3|PTPRD|NRXN1|GPC6|SLITRK3|SETD5|NEGR1|LHFPL4|AMIGO3	-1.1	ENTA011	0
GO Biological Processes	19	GO:0008213	protein alkylation	19_GO:0008152 metabolic process	-3.1	3.2	4.1	30198	147	711	11	1.5	0.46	1387|2145|4297|4802|7799|23067|55209|63925|84444|84787|90826	CREBBP|EZH1|KMT2A|NFYC|PRDM2|SETD1B|SETD5|ZNF335|DOT1L|KMT5C|PRMT9	-1.1	ENTA011	0
GO Biological Processes	19	GO:0006479	protein methylation	19_GO:0008152 metabolic process	-3.1	3.2	4.1	30198	147	711	11	1.5	0.46	1387|2145|4297|4802|7799|23067|55209|63925|84444|84787|90826	CREBBP|EZH1|KMT2A|NFYC|PRDM2|SETD1B|SETD5|ZNF335|DOT1L|KMT5C|PRMT9	-1.1	ENTA011	0
Reactome Gene Sets	6	R-HSA-8980692	RHOA GTPase cycle		-3.1	3.2	4.1	30198	147	711	11	1.5	0.46	3728|4650|5099|7074|7204|9743|11113|11214|23263|51291|80728	JUP|MYO9B|PCDH7|TIAM1|TRIO|ARHGAP32|CIT|AKAP13|MCF2L|GMIP|ARHGAP39	-1.1	ENTA011	0
GO Biological Processes	19	GO:0099177	regulation of trans-synaptic signaling	19_GO:0023052 signaling	-3.1	2.1	3.7	30198	436	711	22	3.1	0.65	1630|1979|2534|2898|2914|5579|5649|5789|6844|7425|8938|9066|9378|9699|10814|22839|23373|27253|50944|79772|134957|729956	DCC|EIF4EBP2|FYN|GRIK2|GRM4|PRKCB|RELN|PTPRD|VAMP2|VGF|BAIAP3|SYT7|NRXN1|RIMS2|CPLX2|DLGAP4|CRTC1|PCDH17|SHANK1|MCTP1|STXBP5|SHISA7	-1.1	ENTA011	1
GO Biological Processes	19	GO:0050771	negative regulation of axonogenesis	19_GO:0032502 developmental process	-3.1	4.6	4.5	30198	64	711	7	0.98	0.37	1630|2664|5802|8408|10500|55558|80031	DCC|GDI1|PTPRS|ULK1|SEMA6C|PLXNA3|SEMA6D	-1.1	ENTA011	0
GO Biological Processes	19	GO:0048814	regulation of dendrite morphogenesis	19_GO:0032502 developmental process	-3.1	4.6	4.5	30198	64	711	7	0.98	0.37	577|1523|5649|5789|23043|26039|56965	ADGRB3|CUX1|RELN|PTPRD|TNIK|SS18L1|PARP6	-1.1	ENTA011	0
GO Biological Processes	19	GO:0043414	macromolecule methylation	19_GO:0008152 metabolic process	-3.1	2.5	3.9	30198	272	711	16	2.3	0.56	1387|1787|2145|4297|4802|6894|7799|23067|55209|60487|63925|84444|84787|90826|152992|221656	CREBBP|TRDMT1|EZH1|KMT2A|NFYC|TARBP1|PRDM2|SETD1B|SETD5|TRMT11|ZNF335|DOT1L|KMT5C|PRMT9|TRMT44|KDM1B	-1.1	ENTA011	0
GO Biological Processes	19	GO:0007033	vacuole organization	19_GO:0009987 cellular process	-3.1	3	4	30198	172	711	12	1.7	0.48	535|987|1130|8408|9066|9776|23241|81631|83452|84067|84376|157807	ATP6V0A1|LRBA|LYST|ULK1|SYT7|ATG13|PACS2|MAP1LC3B|RAB33B|FHIP1B|HOOK3|CLVS1	-1.1	ENTA011	0
Reactome Gene Sets	6	R-HSA-373755	Semaphorin interactions		-3.1	4.6	4.5	30198	65	711	7	0.98	0.37	1400|2534|5362|5364|9855|55558|80031	CRMP1|FYN|PLXNA2|PLXNB1|FARP2|PLXNA3|SEMA6D	-1.1	ENTA011	0
GO Biological Processes	19	GO:0016577	histone demethylation	19_GO:0008152 metabolic process	-3.1	6.6	5	30198	32	711	5	0.7	0.31	5253|10765|23133|23135|221656	PHF2|KDM5B|PHF8|KDM6B|KDM1B	-1	ENTA011	0
Reactome Gene Sets	6	R-HSA-3247509	Chromatin modifying enzymes		-3.1	2.5	3.8	30198	274	711	16	2.3	0.56	1387|4297|5253|7994|8289|8648|10499|10765|23067|23133|23135|57634|84289|84444|84787|221656	CREBBP|KMT2A|PHF2|KAT6A|ARID1A|NCOA1|NCOA2|KDM5B|SETD1B|PHF8|KDM6B|EP400|ING5|DOT1L|KMT5C|KDM1B	-1	ENTA011	0
Reactome Gene Sets	6	R-HSA-4839726	Chromatin organization		-3.1	2.5	3.8	30198	274	711	16	2.3	0.56	1387|4297|5253|7994|8289|8648|10499|10765|23067|23133|23135|57634|84289|84444|84787|221656	CREBBP|KMT2A|PHF2|KAT6A|ARID1A|NCOA1|NCOA2|KDM5B|SETD1B|PHF8|KDM6B|EP400|ING5|DOT1L|KMT5C|KDM1B	-1	ENTA011	0
Canonical Pathways	11	M142	PID AJDISS 2PATHWAY		-3.1	5.3	4.6	30198	48	711	6	0.84	0.34	1387|1956|2534|3728|6091|7074	CREBBP|EGFR|FYN|JUP|ROBO1|TIAM1	-1	ENTA011	0
GO Biological Processes	19	GO:0099084	postsynaptic specialization organization	19_GO:0009987 cellular process	-3.1	8.9	5.4	30198	19	711	4	0.56	0.28	5649|9378|9379|22865	RELN|NRXN1|NRXN2|SLITRK3	-1	ENTA011	0
GO Biological Processes	19	GO:0071625	vocalization behavior	19_GO:0032501 multicellular organismal process	-3.1	8.9	5.4	30198	19	711	4	0.56	0.28	9369|9378|9379|50944	NRXN3|NRXN1|NRXN2|SHANK1	-1	ENTA011	0
WikiPathways	27	WP3967	miR-509-3p alteration of YAP1/ECM axis		-3.1	8.9	5.4	30198	19	711	4	0.56	0.28	5090|9564|10082|10413	PBX3|BCAR1|GPC6|YAP1	-1	ENTA011	0
WikiPathways	27	WP3651	Pathways affected in adenoid cystic carcinoma		-3	4.5	4.4	30198	66	711	7	0.98	0.37	1387|7994|8289|9223|9863|23135|55534	CREBBP|KAT6A|ARID1A|MAGI1|MAGI2|KDM6B|MAML3	-1	ENTA011	0
GO Biological Processes	19	GO:0051493	regulation of cytoskeleton organization	19_GO:0050789 regulation of biological process	-3	2	3.6	30198	531	711	25	3.5	0.69	118|636|1496|1540|4035|5364|5563|6709|8440|9353|9788|10297|10460|10982|11078|11113|11214|27124|50944|55558|85458|85464|91663|123720|338657	ADD1|BICD1|CTNNA2|CYLD|LRP1|PLXNB1|PRKAA2|SPTAN1|NCK2|SLIT2|MTSS1|APC2|TACC3|MAPRE2|TRIOBP|CIT|AKAP13|INPP5J|SHANK1|PLXNA3|DIXDC1|SSH2|MYADM|WHAMM|CENATAC	-1	ENTA011	0
GO Biological Processes	19	GO:0090287	regulation of cellular response to growth factor stimulus	19_GO:0050896 response to stimulus	-3	2.3	3.7	30198	331	711	18	2.5	0.59	493|1387|2254|2734|3622|4036|4052|5579|6091|6497|8312|8817|9353|28996|55816|200734|222663|494470	ATP2B4|CREBBP|FGF9|GLG1|ING2|LRP2|LTBP1|PRKCB|ROBO1|SKI|AXIN1|FGF18|SLIT2|HIPK2|DOK5|SPRED2|SCUBE3|RNF165	-1	ENTA011	0
GO Biological Processes	19	GO:0032535	regulation of cellular component size	19_GO:0065007 biological regulation	-3	2.2	3.7	30198	359	711	19	2.7	0.6	118|538|1630|2664|3778|5802|6709|8408|8440|9353|10500|11078|11113|55558|56996|57611|80031|85464|91663	ADD1|ATP7A|DCC|GDI1|KCNMA1|PTPRS|SPTAN1|ULK1|NCK2|SLIT2|SEMA6C|TRIOBP|CIT|PLXNA3|SLC12A9|ISLR2|SEMA6D|SSH2|MYADM	-1	ENTA011	0
GO Biological Processes	19	GO:0032006	regulation of TOR signaling	19_GO:0023052 signaling	-3	3.6	4.1	30198	107	711	9	1.3	0.42	1411|1609|5563|5649|7249|23334|23387|352954|729438	CRYBA1|DGKQ|PRKAA2|RELN|TSC2|SZT2|SIK3|CASTOR3|CASTOR2	-1	ENTA011	0
GO Biological Processes	19	GO:0098698	postsynaptic specialization assembly	19_GO:0032502 developmental process	-3	14	6.1	30198	9	711	3	0.42	0.24	9378|9379|22865	NRXN1|NRXN2|SLITRK3	-1	ENTA011	0
GO Biological Processes	19	GO:0048671	negative regulation of collateral sprouting	19_GO:0040007 growth	-3	14	6.1	30198	9	711	3	0.42	0.24	1630|5802|8408	DCC|PTPRS|ULK1	-1	ENTA011	0
GO Biological Processes	19	GO:0097194	execution phase of apoptosis	19_GO:0009987 cellular process	-3	5.2	4.6	30198	49	711	6	0.84	0.34	9941|10904|22985|114786|286046|343702	EXOG|BLCAP|ACIN1|XKR4|XKR6|XKR7	-1	ENTA011	0
GO Biological Processes	19	GO:0060627	regulation of vesicle-mediated transport	19_GO:0051179 localization	-3	2	3.6	30198	535	711	25	3.5	0.69	636|1609|4035|5199|5579|6311|6844|7249|7275|8867|8927|8938|9066|9699|9779|9863|10079|10814|22848|54806|55512|79772|80055|83452|134957	BICD1|DGKQ|LRP1|CFP|PRKCB|ATXN2|VAMP2|TSC2|TUB|SYNJ1|BSN|BAIAP3|SYT7|RIMS2|TBC1D5|MAGI2|ATP9A|CPLX2|AAK1|AHI1|SMPD3|MCTP1|PGAP1|RAB33B|STXBP5	-1	ENTA011	1
KEGG Pathway	24	hsa04931	Insulin resistance		-3	3.5	4.1	30198	108	711	9	1.3	0.42	3551|5563|5579|6196|8660|22877|27330|64764|92579	IKBKB|PRKAA2|PRKCB|RPS6KA2|IRS2|MLXIP|RPS6KA6|CREB3L2|G6PC3	-0.99	ENTA011	0
Reactome Gene Sets	6	R-HSA-373752	Netrin-1 signaling		-3	5.1	4.5	30198	50	711	6	0.84	0.34	1630|2534|6091|7204|7220|9353	DCC|FYN|ROBO1|TRIO|TRPC1|SLIT2	-0.97	ENTA011	0
Reactome Gene Sets	6	R-HSA-5654736	Signaling by FGFR1		-3	5.1	4.5	30198	50	711	6	0.84	0.34	2248|2254|2549|5518|8817|200734	FGF3|FGF9|GAB1|PPP2R1A|FGF18|SPRED2	-0.97	ENTA011	0
WikiPathways	27	WP236	Adipogenesis		-3	3.2	4	30198	131	711	10	1.4	0.44	1879|3399|3991|4209|6095|6773|8609|8648|8660|10499	EBF1|ID3|LIPE|MEF2D|RORA|STAT2|KLF7|NCOA1|IRS2|NCOA2	-0.97	ENTA011	0
GO Biological Processes	19	GO:0008214	protein dealkylation	19_GO:0008152 metabolic process	-2.9	6.2	4.8	30198	34	711	5	0.7	0.31	5253|10765|23133|23135|221656	PHF2|KDM5B|PHF8|KDM6B|KDM1B	-0.97	ENTA011	0
GO Biological Processes	19	GO:0006482	protein demethylation	19_GO:0008152 metabolic process	-2.9	6.2	4.8	30198	34	711	5	0.7	0.31	5253|10765|23133|23135|221656	PHF2|KDM5B|PHF8|KDM6B|KDM1B	-0.97	ENTA011	0
GO Biological Processes	19	GO:0035418	protein localization to synapse	19_GO:0051179 localization	-2.9	5	4.4	30198	51	711	6	0.84	0.34	5649|8927|9378|9379|22865|50944	RELN|BSN|NRXN1|NRXN2|SLITRK3|SHANK1	-0.94	ENTA011	0
GO Biological Processes	19	GO:0032007	negative regulation of TOR signaling	19_GO:0023052 signaling	-2.9	5	4.4	30198	51	711	6	0.84	0.34	1411|5563|7249|23334|352954|729438	CRYBA1|PRKAA2|TSC2|SZT2|CASTOR3|CASTOR2	-0.94	ENTA011	0
GO Biological Processes	19	GO:0050775	positive regulation of dendrite morphogenesis	19_GO:0032502 developmental process	-2.9	6.1	4.7	30198	35	711	5	0.7	0.31	1523|5649|5789|26039|56965	CUX1|RELN|PTPRD|SS18L1|PARP6	-0.92	ENTA011	0
WikiPathways	27	WP2369	Histone modifications		-2.9	4.2	4.2	30198	70	711	7	0.98	0.37	2145|4297|7799|23067|55209|84444|84787	EZH1|KMT2A|PRDM2|SETD1B|SETD5|DOT1L|KMT5C	-0.92	ENTA011	0
Reactome Gene Sets	6	R-HSA-400253	Circadian Clock		-2.9	4.2	4.2	30198	70	711	7	0.98	0.37	1387|4209|6095|8648|10499|10743|23373	CREBBP|MEF2D|RORA|NCOA1|NCOA2|RAI1|CRTC1	-0.92	ENTA011	0
KEGG Pathway	24	hsa04014	Ras signaling pathway		-2.9	2.6	3.7	30198	232	711	14	2	0.52	1956|2248|2254|2549|3551|5578|5579|5922|7074|8817|10298|22808|57144|81579	EGFR|FGF3|FGF9|GAB1|IKBKB|PRKCA|PRKCB|RASA2|TIAM1|FGF18|PAK4|MRAS|PAK5|PLA2G12A	-0.92	ENTA011	0
Reactome Gene Sets	6	R-HSA-3108232	SUMO E3 ligases SUMOylate target proteins		-2.9	2.8	3.8	30198	182	711	12	1.7	0.48	1387|1912|3622|4286|6095|6304|8021|8648|9063|10401|10499|28996	CREBBP|PHC2|ING2|MITF|RORA|SATB1|NUP214|NCOA1|PIAS2|PIAS3|NCOA2|HIPK2	-0.91	ENTA011	0
GO Biological Processes	19	GO:0051703	biological process involved in intraspecies interaction between organisms	19_GO:0051703 biological process involved in intraspecies interaction between organisms	-2.9	4.9	4.4	30198	52	711	6	0.84	0.34	1979|2571|9369|9378|9379|50944	EIF4EBP2|GAD1|NRXN3|NRXN1|NRXN2|SHANK1	-0.91	ENTA011	0
GO Biological Processes	19	GO:0035176	social behavior	19_GO:0051703 biological process involved in intraspecies interaction between organisms	-2.9	4.9	4.4	30198	52	711	6	0.84	0.34	1979|2571|9369|9378|9379|50944	EIF4EBP2|GAD1|NRXN3|NRXN1|NRXN2|SHANK1	-0.91	ENTA011	0
GO Biological Processes	19	GO:0070099	regulation of chemokine-mediated signaling pathway	19_GO:0023052 signaling	-2.9	13	5.8	30198	10	711	3	0.42	0.24	6091|7737|9353	ROBO1|RNF113A|SLIT2	-0.91	ENTA011	0
GO Biological Processes	19	GO:0010749	regulation of nitric oxide mediated signal transduction	19_GO:0023052 signaling	-2.9	13	5.8	30198	10	711	3	0.42	0.24	493|1956|9722	ATP2B4|EGFR|NOS1AP	-0.91	ENTA011	0
Reactome Gene Sets	6	R-HSA-428542	Regulation of commissural axon pathfinding by SLIT and ROBO		-2.9	13	5.8	30198	10	711	3	0.42	0.24	1630|6091|9353	DCC|ROBO1|SLIT2	-0.91	ENTA011	0
WikiPathways	27	WP138	Androgen receptor signaling pathway		-2.9	3.7	4.1	30198	91	711	8	1.1	0.4	1387|1956|8648|9063|10401|10499|24149|57178	CREBBP|EGFR|NCOA1|PIAS2|PIAS3|NCOA2|ZNF318|ZMIZ1	-0.91	ENTA011	0
GO Biological Processes	19	GO:1901983	regulation of protein acetylation	19_GO:0008152 metabolic process	-2.9	3.7	4.1	30198	91	711	8	1.1	0.4	4297|4582|4802|5563|23181|23558|55209|84656	KMT2A|MUC1|NFYC|PRKAA2|DIP2A|WBP2|SETD5|GLYR1	-0.91	ENTA011	0
GO Biological Processes	19	GO:0051494	negative regulation of cytoskeleton organization	19_GO:0048519 negative regulation of biological process	-2.8	2.9	3.8	30198	159	711	11	1.5	0.46	118|1496|6709|9353|10297|11078|27124|50944|85464|91663|338657	ADD1|CTNNA2|SPTAN1|SLIT2|APC2|TRIOBP|INPP5J|SHANK1|SSH2|MYADM|CENATAC	-0.9	ENTA011	0
GO Biological Processes	19	GO:0098742	cell-cell adhesion via plasma-membrane adhesion molecules	19_GO:0009987 cellular process	-2.8	2.4	3.6	30198	261	711	15	2.1	0.54	1010|5099|5101|5789|5797|5802|6091|10082|22865|23284|27253|55714|120114|221935|386724	CDH12|PCDH7|PCDH9|PTPRD|PTPRM|PTPRS|ROBO1|GPC6|SLITRK3|ADGRL3|PCDH17|TENM3|FAT3|SDK1|AMIGO3	-0.9	ENTA011	0
GO Biological Processes	19	GO:0016055	Wnt signaling pathway	19_GO:0023052 signaling	-2.8	2.4	3.6	30198	262	711	15	2.1	0.54	1540|4163|4286|5563|5754|7074|8312|9863|10042|10082|10297|10927|23043|85458|144165	CYLD|MCC|MITF|PRKAA2|PTK7|TIAM1|AXIN1|MAGI2|HMGXB4|GPC6|APC2|SPIN1|TNIK|DIXDC1|PRICKLE1	-0.89	ENTA011	0
GO Biological Processes	19	GO:0198738	cell-cell signaling by wnt	19_GO:0023052 signaling	-2.8	2.4	3.6	30198	262	711	15	2.1	0.54	1540|4163|4286|5563|5754|7074|8312|9863|10042|10082|10297|10927|23043|85458|144165	CYLD|MCC|MITF|PRKAA2|PTK7|TIAM1|AXIN1|MAGI2|HMGXB4|GPC6|APC2|SPIN1|TNIK|DIXDC1|PRICKLE1	-0.89	ENTA011	0
GO Biological Processes	19	GO:0010977	negative regulation of neuron projection development	19_GO:0032502 developmental process	-2.8	3.1	3.8	30198	137	711	10	1.4	0.44	1400|1630|2664|5802|8408|10500|27124|55558|80031|386724	CRMP1|DCC|GDI1|PTPRS|ULK1|SEMA6C|INPP5J|PLXNA3|SEMA6D|AMIGO3	-0.87	ENTA011	0
GO Biological Processes	19	GO:0080182	histone H3-K4 trimethylation	19_GO:0008152 metabolic process	-2.8	7.7	4.9	30198	22	711	4	0.56	0.28	4297|4802|23067|63925	KMT2A|NFYC|SETD1B|ZNF335	-0.86	ENTA011	0
Reactome Gene Sets	6	R-HSA-187037	Signaling by NTRK1 (TRKA)		-2.8	3.3	3.9	30198	115	711	9	1.3	0.42	1958|3399|4209|5518|6196|6446|6456|7425|8660	EGR1|ID3|MEF2D|PPP2R1A|RPS6KA2|SGK1|SH3GL2|VGF|IRS2	-0.86	ENTA011	0
GO Biological Processes	19	GO:0018107	peptidyl-threonine phosphorylation	19_GO:0008152 metabolic process	-2.8	4.1	4.1	30198	73	711	7	0.98	0.37	5578|5579|7786|8408|11113|28996|388228	PRKCA|PRKCB|MAP3K12|ULK1|CIT|HIPK2|SBK1	-0.85	ENTA011	0
GO Biological Processes	19	GO:0018022	peptidyl-lysine methylation	19_GO:0008152 metabolic process	-2.8	3.6	3.9	30198	94	711	8	1.1	0.4	2145|4297|4802|23067|55209|63925|84444|84787	EZH1|KMT2A|NFYC|SETD1B|SETD5|ZNF335|DOT1L|KMT5C	-0.84	ENTA011	0
GO Biological Processes	19	GO:0090066	regulation of anatomical structure size	19_GO:0065007 biological regulation	-2.8	2	3.4	30198	495	711	23	3.2	0.66	118|538|1131|1630|1889|2664|3778|5802|6709|8408|8440|9353|10500|11078|11113|55558|56996|57611|80031|85464|91663|171023|340481	ADD1|ATP7A|CHRM3|DCC|ECE1|GDI1|KCNMA1|PTPRS|SPTAN1|ULK1|NCK2|SLIT2|SEMA6C|TRIOBP|CIT|PLXNA3|SLC12A9|ISLR2|SEMA6D|SSH2|MYADM|ASXL1|ZDHHC21	-0.84	ENTA011	0
KEGG Pathway	24	hsa05168	Herpes simplex virus 1 infection		-2.8	2	3.4	30198	495	711	23	3.2	0.66	3551|5199|5451|6773|7249|7581|7678|9310|10520|54811|57711|84527|84911|84914|146198|147686|155061|162993|163131|199704|284459|390927|100131017	IKBKB|CFP|POU2F1|STAT2|TSC2|ZNF33A|ZNF124|ZNF235|ZNF211|ZNF562|ZNF529|ZNF559|ZNF382|ZNF587|ZFP90|ZNF418|ZNF746|ZNF846|ZNF780B|ZNF585A|ZNF875|ZNF793|ZNF316	-0.84	ENTA011	0
GO Biological Processes	19	GO:0009101	glycoprotein biosynthetic process	19_GO:0008152 metabolic process	-2.8	2.4	3.5	30198	266	711	15	2.1	0.54	538|4249|6487|9331|22822|25834|57452|79147|79586|79690|84899|148789|266722|337876|374378	ATP7A|MGAT5|ST3GAL3|B4GALT6|PHLDA1|MGAT4C|GALNT16|FKRP|CHPF|GAL3ST4|TMTC4|B3GALNT2|HS6ST3|CHSY3|GALNT18	-0.84	ENTA011	0
Reactome Gene Sets	6	R-HSA-2990846	SUMOylation		-2.8	2.7	3.7	30198	188	711	12	1.7	0.48	1387|1912|3622|4286|6095|6304|8021|8648|9063|10401|10499|28996	CREBBP|PHC2|ING2|MITF|RORA|SATB1|NUP214|NCOA1|PIAS2|PIAS3|NCOA2|HIPK2	-0.84	ENTA011	0
Reactome Gene Sets	6	R-HSA-9013106	RHOC GTPase cycle		-2.7	4	4	30198	74	711	7	0.98	0.37	3728|4650|9743|11113|11214|23263|80728	JUP|MYO9B|ARHGAP32|CIT|AKAP13|MCF2L|ARHGAP39	-0.83	ENTA011	0
Reactome Gene Sets	6	R-HSA-6794361	Neurexins and neuroligins		-2.7	4.6	4.2	30198	55	711	6	0.84	0.34	9066|9369|9378|9379|22839|50944	SYT7|NRXN3|NRXN1|NRXN2|DLGAP4|SHANK1	-0.83	ENTA011	0
GO Biological Processes	19	GO:0050768	negative regulation of neurogenesis	19_GO:0032502 developmental process	-2.7	3	3.7	30198	140	711	10	1.4	0.44	1630|1746|2664|5802|6497|8408|10500|55558|80031|84376	DCC|DLX2|GDI1|PTPRS|SKI|ULK1|SEMA6C|PLXNA3|SEMA6D|HOOK3	-0.83	ENTA011	0
GO Biological Processes	19	GO:0043543	protein acylation	19_GO:0008152 metabolic process	-2.7	2.7	3.6	30198	189	711	12	1.7	0.48	322|1387|4297|4298|4967|5495|7994|8648|57634|84289|122830|340481	APBB1|CREBBP|KMT2A|MLLT1|OGDH|PPM1B|KAT6A|NCOA1|EP400|ING5|NAA30|ZDHHC21	-0.83	ENTA011	0
Reactome Gene Sets	6	R-HSA-71387	Metabolism of carbohydrates		-2.7	2.3	3.5	30198	295	711	16	2.3	0.56	1462|2588|5213|5256|5518|6487|8021|9331|10057|10082|11261|23324|79586|92579|266722|337876	VCAN|GALNS|PFKM|PHKA2|PPP2R1A|ST3GAL3|NUP214|B4GALT6|ABCC5|GPC6|CHP1|MAN2B2|CHPF|G6PC3|HS6ST3|CHSY3	-0.82	ENTA011	1
GO Biological Processes	19	GO:0021889	olfactory bulb interneuron differentiation	19_GO:0032502 developmental process	-2.7	12	5.5	30198	11	711	3	0.42	0.24	6091|9353|170302	ROBO1|SLIT2|ARX	-0.82	ENTA011	0
Reactome Gene Sets	6	R-HSA-373753	Nephrin family interactions		-2.7	7.4	4.8	30198	23	711	4	0.56	0.28	2534|6709|8440|9863	FYN|SPTAN1|NCK2|MAGI2	-0.82	ENTA011	0
Reactome Gene Sets	6	R-HSA-5654695	PI-3K cascade:FGFR2		-2.7	7.4	4.8	30198	23	711	4	0.56	0.28	2248|2254|2549|8817	FGF3|FGF9|GAB1|FGF18	-0.82	ENTA011	0
Reactome Gene Sets	6	R-HSA-73887	Death Receptor Signalling		-2.7	3	3.7	30198	141	711	10	1.4	0.44	1540|3551|7074|7204|7375|11214|23263|26230|55512|84894	CYLD|IKBKB|TIAM1|TRIO|USP4|AKAP13|MCF2L|TIAM2|SMPD3|LINGO1	-0.81	ENTA011	0
GO Biological Processes	19	GO:0032272	negative regulation of protein polymerization	19_GO:0048519 negative regulation of biological process	-2.7	4	4	30198	75	711	7	0.98	0.37	118|6709|9353|11078|27124|85464|91663	ADD1|SPTAN1|SLIT2|TRIOBP|INPP5J|SSH2|MYADM	-0.81	ENTA011	0
GO Biological Processes	19	GO:0060560	developmental growth involved in morphogenesis	19_GO:0040007 growth	-2.7	3.2	3.8	30198	118	711	9	1.3	0.42	5754|6456|8408|9353|9863|10413|10765|55558|55909	PTK7|SH3GL2|ULK1|SLIT2|MAGI2|YAP1|KDM5B|PLXNA3|BIN3	-0.81	ENTA011	1
GO Biological Processes	19	GO:0045936	negative regulation of phosphate metabolic process	19_GO:0048519 negative regulation of biological process	-2.7	2	3.4	30198	440	711	21	3	0.63	1032|1609|3551|4035|4249|4298|5144|5518|6456|7249|8440|8660|9353|10106|11116|11261|27124|55450|91663|200734|100289187	CDKN2D|DGKQ|IKBKB|LRP1|MGAT5|MLLT1|PDE4D|PPP2R1A|SH3GL2|TSC2|NCK2|IRS2|SLIT2|CTDSP2|CEP43|CHP1|INPP5J|CAMK2N1|MYADM|SPRED2|TMEM225B	-0.81	ENTA011	0
GO Biological Processes	19	GO:0010563	negative regulation of phosphorus metabolic process	19_GO:0048519 negative regulation of biological process	-2.7	2	3.4	30198	441	711	21	3	0.63	1032|1609|3551|4035|4249|4298|5144|5518|6456|7249|8440|8660|9353|10106|11116|11261|27124|55450|91663|200734|100289187	CDKN2D|DGKQ|IKBKB|LRP1|MGAT5|MLLT1|PDE4D|PPP2R1A|SH3GL2|TSC2|NCK2|IRS2|SLIT2|CTDSP2|CEP43|CHP1|INPP5J|CAMK2N1|MYADM|SPRED2|TMEM225B	-0.8	ENTA011	0
Reactome Gene Sets	6	R-HSA-373760	L1CAM interactions		-2.7	3.2	3.8	30198	119	711	9	1.3	0.42	288|1641|1956|6196|6328|6456|6709|23114|27330	ANK3|DCX|EGFR|RPS6KA2|SCN3A|SH3GL2|SPTAN1|NFASC|RPS6KA6	-0.79	ENTA011	0
KEGG Pathway	24	hsa04810	Regulation of actin cytoskeleton		-2.7	2.5	3.5	30198	218	711	13	1.8	0.5	1131|1956|2248|2254|4636|7074|8817|9564|10297|10298|22808|57144|85464	CHRM3|EGFR|FGF3|FGF9|MYL5|TIAM1|FGF18|BCAR1|APC2|PAK4|MRAS|PAK5|SSH2	-0.79	ENTA011	0
Canonical Pathways	11	M82	PID RET PATHWAY		-2.7	5.4	4.3	30198	39	711	5	0.7	0.31	2549|5578|8660|9564|55816	GAB1|PRKCA|IRS2|BCAR1|DOK5	-0.79	ENTA011	0
Reactome Gene Sets	6	R-HSA-9031628	NGF-stimulated transcription		-2.7	5.4	4.3	30198	39	711	5	0.7	0.31	1958|3399|4209|6446|7425	EGR1|ID3|MEF2D|SGK1|VGF	-0.79	ENTA011	0
GO Biological Processes	19	GO:0060071	Wnt signaling pathway, planar cell polarity pathway	19_GO:0023052 signaling	-2.7	5.4	4.3	30198	39	711	5	0.7	0.31	5754|7074|9863|10082|144165	PTK7|TIAM1|MAGI2|GPC6|PRICKLE1	-0.79	ENTA011	0
GO Biological Processes	19	GO:0043547	positive regulation of GTPase activity	19_GO:0065007 biological regulation	-2.7	2.3	3.5	30198	272	711	15	2.1	0.54	5364|7074|7249|9628|9712|9779|10297|10982|23380|26230|51291|55633|57186|79735|92154	PLXNB1|TIAM1|TSC2|RGS6|USP6NL|TBC1D5|APC2|MAPRE2|SRGAP2|TIAM2|GMIP|TBC1D22B|RALGAPA2|TBC1D17|MTSS2	-0.78	ENTA011	0
GO Biological Processes	19	GO:0034765	regulation of ion transmembrane transport	19_GO:0051179 localization	-2.7	1.9	3.3	30198	504	711	23	3.2	0.66	288|493|538|784|1131|2259|2534|3738|3746|3751|3752|3778|5144|5649|6328|6844|7220|9722|11261|50944|54923|65268|729956	ANK3|ATP2B4|ATP7A|CACNB3|CHRM3|FGF14|FYN|KCNA3|KCNC1|KCND2|KCND3|KCNMA1|PDE4D|RELN|SCN3A|VAMP2|TRPC1|NOS1AP|CHP1|SHANK1|LIME1|WNK2|SHISA7	-0.78	ENTA011	0
KEGG Pathway	24	hsa05202	Transcriptional misregulation in cancer		-2.7	2.6	3.6	30198	193	711	12	1.7	0.48	2115|3728|4094|4286|4297|4298|5087|5090|8938|26039|64919|84444	ETV1|JUP|MAF|MITF|KMT2A|MLLT1|PBX1|PBX3|BAIAP3|SS18L1|BCL11B|DOT1L	-0.78	ENTA011	0
KEGG Pathway	24	hsa05231	Choline metabolism in cancer		-2.7	3.5	3.8	30198	98	711	8	1.1	0.4	1609|1956|5578|5579|6584|7249|56994|204962	DGKQ|EGFR|PRKCA|PRKCB|SLC22A5|TSC2|CHPT1|SLC44A5	-0.77	ENTA011	0
GO Biological Processes	19	GO:0010256	endomembrane system organization	19_GO:0009987 cellular process	-2.7	1.9	3.3	30198	536	711	24	3.4	0.68	288|535|1130|3801|5578|5579|8938|9066|9712|9788|9919|10397|11113|23015|25956|55909|84067|84376|92154|114786|123720|286046|343702|346653	ANK3|ATP6V0A1|LYST|KIFC3|PRKCA|PRKCB|BAIAP3|SYT7|USP6NL|MTSS1|SEC16A|NDRG1|CIT|GOLGA8A|SEC31B|BIN3|FHIP1B|HOOK3|MTSS2|XKR4|WHAMM|XKR6|XKR7|GARIN1A	-0.77	ENTA011	0
GO Biological Processes	19	GO:0007009	plasma membrane organization	19_GO:0009987 cellular process	-2.6	2.9	3.6	30198	144	711	10	1.4	0.44	288|9066|9788|10397|55909|92154|114786|123720|286046|343702	ANK3|SYT7|MTSS1|NDRG1|BIN3|MTSS2|XKR4|WHAMM|XKR6|XKR7	-0.77	ENTA011	0
GO Biological Processes	19	GO:0030177	positive regulation of Wnt signaling pathway	19_GO:0023052 signaling	-2.6	2.9	3.6	30198	144	711	10	1.4	0.44	1956|2254|3728|5495|5754|6497|10413|10927|65268|85458	EGFR|FGF9|JUP|PPM1B|PTK7|SKI|YAP1|SPIN1|WNK2|DIXDC1	-0.77	ENTA011	0
GO Biological Processes	19	GO:0051129	negative regulation of cellular component organization	19_GO:0048519 negative regulation of biological process	-2.6	1.8	3.2	30198	693	711	29	4.1	0.74	118|1400|1496|1630|2534|2664|3551|5253|5802|6196|6311|6709|7249|8408|9353|10297|10413|10500|11078|23133|27124|50944|55558|79772|80031|85464|91663|338657|386724	ADD1|CRMP1|CTNNA2|DCC|FYN|GDI1|IKBKB|PHF2|PTPRS|RPS6KA2|ATXN2|SPTAN1|TSC2|ULK1|SLIT2|APC2|YAP1|SEMA6C|TRIOBP|PHF8|INPP5J|SHANK1|PLXNA3|MCTP1|SEMA6D|SSH2|MYADM|CENATAC|AMIGO3	-0.77	ENTA011	0
GO Biological Processes	19	GO:0060041	retina development in camera-type eye	19_GO:0032502 developmental process	-2.6	2.9	3.6	30198	145	711	10	1.4	0.44	93|493|1641|5797|6497|7275|23093|28996|54806|221935	ACVR2B|ATP2B4|DCX|PTPRM|SKI|TUB|TTLL5|HIPK2|AHI1|SDK1	-0.76	ENTA011	0
GO Biological Processes	19	GO:0051961	negative regulation of nervous system development	19_GO:0032502 developmental process	-2.6	2.9	3.6	30198	145	711	10	1.4	0.44	1630|1746|2664|5802|6497|8408|10500|55558|80031|84376	DCC|DLX2|GDI1|PTPRS|SKI|ULK1|SEMA6C|PLXNA3|SEMA6D|HOOK3	-0.76	ENTA011	0
GO Biological Processes	19	GO:0072659	protein localization to plasma membrane	19_GO:0051179 localization	-2.6	2.6	3.5	30198	195	711	12	1.7	0.48	288|582|784|3551|3728|3911|6844|9919|23043|23114|23241|91663	ANK3|BBS1|CACNB3|IKBKB|JUP|LAMA5|VAMP2|SEC16A|TNIK|NFASC|PACS2|MYADM	-0.76	ENTA011	0
GO Biological Processes	19	GO:0040008	regulation of growth	19_GO:0040007 growth	-2.6	1.8	3.2	30198	664	711	28	3.9	0.73	1032|1630|1956|2254|2664|2844|3622|5518|5802|6446|8408|9353|9564|9699|10298|10413|10500|10743|11116|55384|55558|56994|57144|57611|80031|84289|170302|221927	CDKN2D|DCC|EGFR|FGF9|GDI1|GPR21|ING2|PPP2R1A|PTPRS|SGK1|ULK1|SLIT2|BCAR1|RIMS2|PAK4|YAP1|SEMA6C|RAI1|CEP43|MEG3|PLXNA3|CHPT1|PAK5|ISLR2|SEMA6D|ING5|ARX|BRAT1	-0.75	ENTA011	0
Reactome Gene Sets	6	R-HSA-2219530	Constitutive Signaling by Aberrant PI3K in Cancer		-2.6	3.8	3.9	30198	78	711	7	0.98	0.37	1956|2248|2254|2534|2549|8660|8817	EGFR|FGF3|FGF9|FYN|GAB1|IRS2|FGF18	-0.75	ENTA011	0
GO Biological Processes	19	GO:0032411	positive regulation of transporter activity	19_GO:0051179 localization	-2.6	3.1	3.7	30198	122	711	9	1.3	0.42	288|784|3746|4297|5649|6446|9722|11261|65268	ANK3|CACNB3|KCNC1|KMT2A|RELN|SGK1|NOS1AP|CHP1|WNK2	-0.75	ENTA011	0
GO Biological Processes	19	GO:0045475	locomotor rhythm	19_GO:0048511 rhythmic process	-2.6	11	5.2	30198	12	711	3	0.42	0.24	1958|3751|10499	EGR1|KCND2|NCOA2	-0.75	ENTA011	0
GO Biological Processes	19	GO:0045815	epigenetic maintenance of chromatin in transcription-competent conformation	19_GO:0048518 positive regulation of biological process	-2.6	11	5.2	30198	12	711	3	0.42	0.24	5253|8289|23558	PHF2|ARID1A|WBP2	-0.75	ENTA011	0
GO Biological Processes	19	GO:1904177	regulation of adipose tissue development	19_GO:0032502 developmental process	-2.6	11	5.2	30198	12	711	3	0.42	0.24	8609|8648|10499	KLF7|NCOA1|NCOA2	-0.75	ENTA011	0
Reactome Gene Sets	6	R-HSA-199991	Membrane Trafficking		-2.6	1.8	3.2	30198	634	711	27	3.8	0.72	288|547|636|1523|1956|2664|4012|4036|5563|6456|6709|6844|7249|8408|8867|9712|9919|22848|23048|57186|79735|81631|81846|83452|90990|122830|157807	ANK3|KIF1A|BICD1|CUX1|EGFR|GDI1|LNPEP|LRP2|PRKAA2|SH3GL2|SPTAN1|VAMP2|TSC2|ULK1|SYNJ1|USP6NL|SEC16A|AAK1|FNBP1|RALGAPA2|TBC1D17|MAP1LC3B|SBF2|RAB33B|KIFC2|NAA30|CLVS1	-0.75	ENTA011	0
GO Biological Processes	19	GO:0099172	presynapse organization	19_GO:0009987 cellular process	-2.6	6.8	4.5	30198	25	711	4	0.56	0.28	5789|8927|22865|27253	PTPRD|BSN|SLITRK3|PCDH17	-0.73	ENTA011	0
GO Biological Processes	19	GO:0010842	retina layer formation	19_GO:0032502 developmental process	-2.6	6.8	4.5	30198	25	711	4	0.56	0.28	5797|28996|54806|221935	PTPRM|HIPK2|AHI1|SDK1	-0.73	ENTA011	0
GO Biological Processes	19	GO:0007612	learning	19_GO:0032501 multicellular organismal process	-2.6	2.9	3.6	30198	147	711	10	1.4	0.44	577|2534|5649|8867|9369|9378|9379|10716|50944|57144	ADGRB3|FYN|RELN|SYNJ1|NRXN3|NRXN1|NRXN2|TBR1|SHANK1|PAK5	-0.73	ENTA011	0
GO Biological Processes	19	GO:0021766	hippocampus development	19_GO:0032502 developmental process	-2.6	3.8	3.8	30198	79	711	7	0.98	0.37	493|1746|2145|4967|5649|55558|166614	ATP2B4|DLX2|EZH1|OGDH|RELN|PLXNA3|DCLK2	-0.73	ENTA011	0
GO Biological Processes	19	GO:0010770	positive regulation of cell morphogenesis involved in differentiation	19_GO:0032502 developmental process	-2.6	3.8	3.8	30198	79	711	7	0.98	0.37	1523|5649|5789|11078|26039|56965|91663	CUX1|RELN|PTPRD|TRIOBP|SS18L1|PARP6|MYADM	-0.73	ENTA011	0
GO Biological Processes	19	GO:0045599	negative regulation of fat cell differentiation	19_GO:0032502 developmental process	-2.6	4.3	4	30198	59	711	6	0.84	0.34	6095|7204|8312|10413|171023|284273	RORA|TRIO|AXIN1|YAP1|ASXL1|PTGR3	-0.73	ENTA011	0
GO Biological Processes	19	GO:1905475	regulation of protein localization to membrane	19_GO:0051179 localization	-2.6	2.7	3.5	30198	172	711	11	1.5	0.46	288|493|1956|2534|2664|4035|9419|10082|11261|116372|729956	ANK3|ATP2B4|EGFR|FYN|GDI1|LRP1|CRIPT|GPC6|CHP1|LYPD1|SHISA7	-0.73	ENTA011	0
GO Biological Processes	19	GO:0060964	regulation of miRNA-mediated gene silencing	19_GO:0048519 negative regulation of biological process	-2.6	5.2	4.2	30198	41	711	5	0.7	0.31	1956|10984|23369|126374|283131	EGFR|KCNQ1OT1|PUM2|WTIP|NEAT1	-0.73	ENTA011	1
GO Biological Processes	19	GO:0060341	regulation of cellular localization	19_GO:0051179 localization	-2.6	1.7	3.1	30198	733	711	30	4.2	0.75	288|493|636|1956|2534|2664|3728|4035|4931|6844|8021|8609|8938|9419|9776|10079|10082|10413|11190|11261|27253|55512|56623|79567|79608|80055|113130|116372|166614|729956	ANK3|ATP2B4|BICD1|EGFR|FYN|GDI1|JUP|LRP1|NVL|VAMP2|NUP214|KLF7|BAIAP3|CRIPT|ATG13|ATP9A|GPC6|YAP1|CEP250|CHP1|PCDH17|SMPD3|INPP5E|RIPOR1|RIC3|PGAP1|CDCA5|LYPD1|DCLK2|SHISA7	-0.73	ENTA011	0
GO Biological Processes	19	GO:0048813	dendrite morphogenesis	19_GO:0032502 developmental process	-2.5	4.2	3.9	30198	60	711	6	0.84	0.34	1496|2534|8609|23181|25830|50944	CTNNA2|FYN|KLF7|DIP2A|SULT4A1|SHANK1	-0.71	ENTA011	0
GO Biological Processes	19	GO:0043967	histone H4 acetylation	19_GO:0008152 metabolic process	-2.5	4.2	3.9	30198	60	711	6	0.84	0.34	322|4297|7994|8648|57634|84289	APBB1|KMT2A|KAT6A|NCOA1|EP400|ING5	-0.71	ENTA011	0
GO Biological Processes	19	GO:0030837	negative regulation of actin filament polymerization	19_GO:0048519 negative regulation of biological process	-2.5	4.2	3.9	30198	60	711	6	0.84	0.34	118|6709|9353|11078|85464|91663	ADD1|SPTAN1|SLIT2|TRIOBP|SSH2|MYADM	-0.71	ENTA011	0
Reactome Gene Sets	6	R-HSA-5653656	Vesicle-mediated transport		-2.5	1.8	3.1	30198	673	711	28	3.9	0.73	288|547|636|1523|1956|2664|4012|4035|4036|5563|6456|6709|6844|7249|8408|8867|9712|9919|22848|23048|57186|79735|81631|81846|83452|90990|122830|157807	ANK3|KIF1A|BICD1|CUX1|EGFR|GDI1|LNPEP|LRP1|LRP2|PRKAA2|SH3GL2|SPTAN1|VAMP2|TSC2|ULK1|SYNJ1|USP6NL|SEC16A|AAK1|FNBP1|RALGAPA2|TBC1D17|MAP1LC3B|SBF2|RAB33B|KIFC2|NAA30|CLVS1	-0.7	ENTA011	0
WikiPathways	27	WP3932	Focal adhesion: PI3K-Akt-mTOR-signaling pathway		-2.5	2.2	3.3	30198	309	711	16	2.3	0.56	1956|2248|2254|2259|3551|3911|3991|5518|5522|5563|5649|7249|8408|8660|8817|64764	EGFR|FGF3|FGF9|FGF14|IKBKB|LAMA5|LIPE|PPP2R1A|PPP2R2C|PRKAA2|RELN|TSC2|ULK1|IRS2|FGF18|CREB3L2	-0.7	ENTA011	0
GO Biological Processes	19	GO:0032925	regulation of activin receptor signaling pathway	19_GO:0023052 signaling	-2.5	6.5	4.4	30198	26	711	4	0.56	0.28	93|2254|6497|9863	ACVR2B|FGF9|SKI|MAGI2	-0.69	ENTA011	0
GO Biological Processes	19	GO:1990778	protein localization to cell periphery	19_GO:0051179 localization	-2.5	2.4	3.3	30198	228	711	13	1.8	0.5	288|582|784|3551|3728|3911|6844|7275|9919|23043|23114|23241|91663	ANK3|BBS1|CACNB3|IKBKB|JUP|LAMA5|VAMP2|TUB|SEC16A|TNIK|NFASC|PACS2|MYADM	-0.68	ENTA011	0
CORUM	33	CORUM:3066	RNA polymerase II complex, chromatin structure modifying		-2.5	9.8	4.9	30198	13	711	3	0.42	0.24	1387|2071|5430	CREBBP|ERCC3|POLR2A	-0.68	ENTA011	0
GO Biological Processes	19	GO:0006978	DNA damage response, signal transduction by p53 class mediator resulting in transcription of p21 class mediator	19_GO:0023052 signaling	-2.5	9.8	4.9	30198	13	711	3	0.42	0.24	4582|27330|28996	MUC1|RPS6KA6|HIPK2	-0.68	ENTA011	0
Reactome Gene Sets	6	R-HSA-5658623	FGFRL1 modulation of FGFR1 signaling		-2.5	9.8	4.9	30198	13	711	3	0.42	0.24	2248|8817|200734	FGF3|FGF18|SPRED2	-0.68	ENTA011	0
GO Biological Processes	19	GO:0001933	negative regulation of protein phosphorylation	19_GO:0048519 negative regulation of biological process	-2.5	2.1	3.2	30198	340	711	17	2.4	0.57	1032|1609|4035|4298|5144|5518|6456|7249|8440|9353|10106|11116|11261|27124|55450|91663|200734	CDKN2D|DGKQ|LRP1|MLLT1|PDE4D|PPP2R1A|SH3GL2|TSC2|NCK2|SLIT2|CTDSP2|CEP43|CHP1|INPP5J|CAMK2N1|MYADM|SPRED2	-0.68	ENTA011	0
Canonical Pathways	11	M115	PID REG GR PATHWAY		-2.5	3.6	3.7	30198	82	711	7	0.98	0.37	1387|1958|5087|5451|6446|8648|10499	CREBBP|EGR1|PBX1|POU2F1|SGK1|NCOA1|NCOA2	-0.67	ENTA011	0
Reactome Gene Sets	6	R-HSA-2219528	PI3K/AKT Signaling in Cancer		-2.5	3.3	3.6	30198	104	711	8	1.1	0.4	1956|2248|2254|2534|2549|7249|8660|8817	EGFR|FGF3|FGF9|FYN|GAB1|TSC2|IRS2|FGF18	-0.67	ENTA011	0
GO Biological Processes	19	GO:0090092	regulation of transmembrane receptor protein serine/threonine kinase signaling pathway	19_GO:0023052 signaling	-2.5	2.2	3.3	30198	284	711	15	2.1	0.54	93|1387|2254|2734|3622|4035|4036|4052|6497|8312|9863|28996|200734|222663|494470	ACVR2B|CREBBP|FGF9|GLG1|ING2|LRP1|LRP2|LTBP1|SKI|AXIN1|MAGI2|HIPK2|SPRED2|SCUBE3|RNF165	-0.67	ENTA011	0
GO Biological Processes	19	GO:0051668	localization within membrane	19_GO:0051179 localization	-2.5	1.9	3.1	30198	521	711	23	3.2	0.66	288|582|784|1956|2898|3551|3728|3911|5649|6844|7275|9378|9379|9863|9919|22865|23043|23114|23241|91663|340481|375323|729956	ANK3|BBS1|CACNB3|EGFR|GRIK2|IKBKB|JUP|LAMA5|RELN|VAMP2|TUB|NRXN1|NRXN2|MAGI2|SEC16A|SLITRK3|TNIK|NFASC|PACS2|MYADM|ZDHHC21|LHFPL4|SHISA7	-0.67	ENTA011	0
GO Biological Processes	19	GO:0030001	metal ion transport	19_GO:0051179 localization	-2.5	1.8	3.1	30198	615	711	26	3.7	0.7	493|538|784|2534|3738|3746|3751|3752|3778|4036|5579|6328|6446|6575|6584|7220|10057|10058|11261|28968|55238|56996|80036|84102|286097|728215	ATP2B4|ATP7A|CACNB3|FYN|KCNA3|KCNC1|KCND2|KCND3|KCNMA1|LRP2|PRKCB|SCN3A|SGK1|SLC20A2|SLC22A5|TRPC1|ABCC5|ABCB6|CHP1|SLC6A16|SLC38A7|SLC12A9|TRPM3|SLC41A2|MICU3|NALF1	-0.67	ENTA011	0
Reactome Gene Sets	6	R-HSA-5655253	Signaling by FGFR2 in disease		-2.5	4.9	4	30198	43	711	5	0.7	0.31	2248|2254|2549|5430|8817	FGF3|FGF9|GAB1|POLR2A|FGF18	-0.67	ENTA011	0
GO Biological Processes	19	GO:1900368	regulation of post-transcriptional gene silencing by RNA	19_GO:0048519 negative regulation of biological process	-2.5	4.9	4	30198	43	711	5	0.7	0.31	1956|10984|23369|126374|283131	EGFR|KCNQ1OT1|PUM2|WTIP|NEAT1	-0.67	ENTA011	1
GO Biological Processes	19	GO:0008361	regulation of cell size	19_GO:0065007 biological regulation	-2.4	2.6	3.4	30198	179	711	11	1.5	0.46	538|1630|2664|3778|5802|8408|10500|55558|56996|57611|80031	ATP7A|DCC|GDI1|KCNMA1|PTPRS|ULK1|SEMA6C|PLXNA3|SLC12A9|ISLR2|SEMA6D	-0.64	ENTA011	0
GO Biological Processes	19	GO:0050954	sensory perception of mechanical stimulus	19_GO:0032501 multicellular organismal process	-2.4	2.6	3.4	30198	179	711	11	1.5	0.46	1032|2534|4036|7275|8312|11078|80055|84530|84899|124976|375323	CDKN2D|FYN|LRP2|TUB|AXIN1|TRIOBP|PGAP1|SRRM4|TMTC4|SPNS2|LHFPL4	-0.64	ENTA011	0
Reactome Gene Sets	6	R-HSA-6811558	PI5P, PP2A and IER3 Regulate PI3K/AKT Signaling		-2.4	3.2	3.5	30198	106	711	8	1.1	0.4	1956|2248|2254|2534|2549|5518|8660|8817	EGFR|FGF3|FGF9|FYN|GAB1|PPP2R1A|IRS2|FGF18	-0.64	ENTA011	0
KEGG Pathway	24	hsa04928	Parathyroid hormone synthesis, secretion and action		-2.4	3.2	3.5	30198	106	711	8	1.1	0.4	1956|1958|4209|5144|5578|5579|11214|64764	EGFR|EGR1|MEF2D|PDE4D|PRKCA|PRKCB|AKAP13|CREB3L2	-0.64	ENTA011	0
GO Biological Processes	19	GO:0060147	regulation of post-transcriptional gene silencing	19_GO:0048519 negative regulation of biological process	-2.4	4.8	3.9	30198	44	711	5	0.7	0.31	1956|10984|23369|126374|283131	EGFR|KCNQ1OT1|PUM2|WTIP|NEAT1	-0.64	ENTA011	1
GO Biological Processes	19	GO:2000758	positive regulation of peptidyl-lysine acetylation	19_GO:0048518 positive regulation of biological process	-2.4	4.8	3.9	30198	44	711	5	0.7	0.31	4582|5563|23181|23558|84656	MUC1|PRKAA2|DIP2A|WBP2|GLYR1	-0.64	ENTA011	0
Reactome Gene Sets	6	R-HSA-109704	PI3K Cascade		-2.4	4.8	3.9	30198	44	711	5	0.7	0.31	2248|2254|2549|8660|8817	FGF3|FGF9|GAB1|IRS2|FGF18	-0.64	ENTA011	0
KEGG Pathway	24	hsa00310	Lysine degradation		-2.4	4	3.8	30198	63	711	6	0.84	0.34	2145|4297|7799|23067|84444|84787	EZH1|KMT2A|PRDM2|SETD1B|DOT1L|KMT5C	-0.64	ENTA011	0
GO Biological Processes	19	GO:0070925	organelle assembly	19_GO:0009987 cellular process	-2.4	1.7	3	30198	783	711	31	4.4	0.77	582|636|987|1641|3911|6311|8408|9066|9378|9379|9776|9855|10058|10982|11190|22865|22897|23015|23126|23241|23369|25914|54806|81631|83452|84071|90990|197335|284001|346653|401024	BBS1|BICD1|LRBA|DCX|LAMA5|ATXN2|ULK1|SYT7|NRXN1|NRXN2|ATG13|FARP2|ABCB6|MAPRE2|CEP250|SLITRK3|CEP164|GOLGA8A|POGZ|PACS2|PUM2|RTTN|AHI1|MAP1LC3B|RAB33B|ARMC2|KIFC2|WDR90|CCDC57|GARIN1A|FSIP2	-0.63	ENTA011	0
GO Biological Processes	19	GO:0021761	limbic system development	19_GO:0032502 developmental process	-2.4	3.2	3.5	30198	107	711	8	1.1	0.4	493|1746|2145|4967|5649|10716|55558|166614	ATP2B4|DLX2|EZH1|OGDH|RELN|TBR1|PLXNA3|DCLK2	-0.62	ENTA011	0
GO Biological Processes	19	GO:0032259	methylation	19_GO:0008152 metabolic process	-2.4	2.1	3.2	30198	318	711	16	2.3	0.56	1387|1787|2145|4297|4802|6894|7799|23067|55209|60487|63925|84444|84787|90826|152992|221656	CREBBP|TRDMT1|EZH1|KMT2A|NFYC|TARBP1|PRDM2|SETD1B|SETD5|TRMT11|ZNF335|DOT1L|KMT5C|PRMT9|TRMT44|KDM1B	-0.61	ENTA011	0
GO Biological Processes	19	GO:0042772	DNA damage response, signal transduction resulting in transcription	19_GO:0023052 signaling	-2.4	9.1	4.7	30198	14	711	3	0.42	0.24	4582|27330|28996	MUC1|RPS6KA6|HIPK2	-0.61	ENTA011	0
Reactome Gene Sets	6	R-HSA-418885	DCC mediated attractive signaling		-2.4	9.1	4.7	30198	14	711	3	0.42	0.24	1630|2534|7204	DCC|FYN|TRIO	-0.61	ENTA011	0
GO Biological Processes	19	GO:0007638	mechanosensory behavior	19_GO:0032501 multicellular organismal process	-2.4	9.1	4.7	30198	14	711	3	0.42	0.24	2115|9378|9379	ETV1|NRXN1|NRXN2	-0.61	ENTA011	0
KEGG Pathway	24	hsa04068	FoxO signaling pathway		-2.4	2.9	3.4	30198	131	711	9	1.3	0.42	1032|1387|1956|3551|5563|6446|8660|85417|92579	CDKN2D|CREBBP|EGFR|IKBKB|PRKAA2|SGK1|IRS2|CCNB3|G6PC3	-0.61	ENTA011	0
GO Biological Processes	19	GO:0034329	cell junction assembly	19_GO:0009987 cellular process	-2.4	2.3	3.2	30198	262	711	14	2	0.52	1010|3728|5364|5578|5789|8927|9378|9379|22865|23284|23380|27253|123720|221935	CDH12|JUP|PLXNB1|PRKCA|PTPRD|BSN|NRXN1|NRXN2|SLITRK3|ADGRL3|SRGAP2|PCDH17|WHAMM|SDK1	-0.61	ENTA011	0
KEGG Pathway	24	hsa04012	ErbB signaling pathway		-2.4	3.5	3.6	30198	85	711	7	0.98	0.37	1956|2549|5578|5579|8440|10298|57144	EGFR|GAB1|PRKCA|PRKCB|NCK2|PAK4|PAK5	-0.61	ENTA011	0
WikiPathways	27	WP2857	Mesodermal commitment pathway		-2.4	2.7	3.3	30198	156	711	10	1.4	0.44	93|5087|5090|7546|8312|10413|11190|23181|23373|58499	ACVR2B|PBX1|PBX3|ZIC2|AXIN1|YAP1|CEP250|DIP2A|CRTC1|ZNF462	-0.61	ENTA011	0
KEGG Pathway	24	hsa04150	mTOR signaling pathway		-2.4	2.7	3.3	30198	156	711	10	1.4	0.44	3551|5563|5578|5579|6196|6446|7249|8408|27330|729438	IKBKB|PRKAA2|PRKCA|PRKCB|RPS6KA2|SGK1|TSC2|ULK1|RPS6KA6|CASTOR2	-0.61	ENTA011	0
GO Biological Processes	19	GO:0060966	regulation of gene silencing by RNA	19_GO:0048519 negative regulation of biological process	-2.4	4.7	3.9	30198	45	711	5	0.7	0.31	1956|10984|23369|126374|283131	EGFR|KCNQ1OT1|PUM2|WTIP|NEAT1	-0.61	ENTA011	1
GO Biological Processes	19	GO:0061387	regulation of extent of cell growth	19_GO:0040007 growth	-2.4	3.1	3.5	30198	108	711	8	1.1	0.4	1630|2664|5802|8408|10500|55558|57611|80031	DCC|GDI1|PTPRS|ULK1|SEMA6C|PLXNA3|ISLR2|SEMA6D	-0.61	ENTA011	0
GO Biological Processes	19	GO:0032409	regulation of transporter activity	19_GO:0065007 biological regulation	-2.4	2.1	3.1	30198	320	711	16	2.3	0.56	288|538|784|1131|2259|3746|4297|5144|5649|6446|6844|9722|11261|50944|65268|729956	ANK3|ATP7A|CACNB3|CHRM3|FGF14|KCNC1|KMT2A|PDE4D|RELN|SGK1|VAMP2|NOS1AP|CHP1|SHANK1|WNK2|SHISA7	-0.6	ENTA011	0
KEGG Pathway	24	hsa04911	Insulin secretion		-2.4	3.5	3.5	30198	86	711	7	0.98	0.37	1131|3778|5578|5579|6844|9699|64764	CHRM3|KCNMA1|PRKCA|PRKCB|VAMP2|RIMS2|CREB3L2	-0.59	ENTA011	0
KEGG Pathway	24	hsa04015	Rap1 signaling pathway		-2.4	2.4	3.2	30198	210	711	12	1.7	0.48	1956|2248|2254|5578|5579|7074|8817|9223|9564|9855|9863|22808	EGFR|FGF3|FGF9|PRKCA|PRKCB|TIAM1|FGF18|MAGI1|BCAR1|FARP2|MAGI2|MRAS	-0.58	ENTA011	0
GO Biological Processes	19	GO:0007605	sensory perception of sound	19_GO:0032501 multicellular organismal process	-2.4	2.7	3.3	30198	158	711	10	1.4	0.44	1032|4036|7275|8312|11078|80055|84530|84899|124976|375323	CDKN2D|LRP2|TUB|AXIN1|TRIOBP|PGAP1|SRRM4|TMTC4|SPNS2|LHFPL4	-0.58	ENTA011	0
GO Biological Processes	19	GO:0050919	negative chemotaxis	19_GO:0040011 locomotion	-2.4	4.6	3.8	30198	46	711	5	0.7	0.31	6091|9353|10500|55558|80031	ROBO1|SLIT2|SEMA6C|PLXNA3|SEMA6D	-0.58	ENTA011	0
Reactome Gene Sets	6	R-HSA-8854214	TBC/RABGAPs		-2.4	4.6	3.8	30198	46	711	5	0.7	0.31	7249|8408|79735|81631|83452	TSC2|ULK1|TBC1D17|MAP1LC3B|RAB33B	-0.58	ENTA011	0
KEGG Pathway	24	hsa04010	MAPK signaling pathway		-2.4	2.2	3.1	30198	294	711	15	2.1	0.54	784|1956|2248|2254|3551|4216|5495|5578|5579|5922|6196|7786|8817|22808|27330	CACNB3|EGFR|FGF3|FGF9|IKBKB|MAP3K4|PPM1B|PRKCA|PRKCB|RASA2|RPS6KA2|MAP3K12|FGF18|MRAS|RPS6KA6	-0.58	ENTA011	0
Reactome Gene Sets	6	R-HSA-190236	Signaling by FGFR		-2.3	3.4	3.5	30198	87	711	7	0.98	0.37	2248|2254|2549|5430|5518|8817|200734	FGF3|FGF9|GAB1|POLR2A|PPP2R1A|FGF18|SPRED2	-0.57	ENTA011	0
GO Biological Processes	19	GO:0042326	negative regulation of phosphorylation	19_GO:0048519 negative regulation of biological process	-2.3	2	3.1	30198	382	711	18	2.5	0.59	1032|1609|4035|4298|5144|5518|6456|7249|8440|8660|9353|10106|11116|11261|27124|55450|91663|200734	CDKN2D|DGKQ|LRP1|MLLT1|PDE4D|PPP2R1A|SH3GL2|TSC2|NCK2|IRS2|SLIT2|CTDSP2|CEP43|CHP1|INPP5J|CAMK2N1|MYADM|SPRED2	-0.57	ENTA011	0
GO Biological Processes	19	GO:2000463	positive regulation of excitatory postsynaptic potential	19_GO:0023052 signaling	-2.3	5.9	4.1	30198	29	711	4	0.56	0.28	5649|9378|9699|50944	RELN|NRXN1|RIMS2|SHANK1	-0.57	ENTA011	0
GO Biological Processes	19	GO:0007626	locomotory behavior	19_GO:0032501 multicellular organismal process	-2.3	2.5	3.2	30198	185	711	11	1.5	0.46	460|538|1958|2571|3751|5090|5649|10499|28996|57144|257194	ASTN1|ATP7A|EGR1|GAD1|KCND2|PBX3|RELN|NCOA2|HIPK2|PAK5|NEGR1	-0.57	ENTA011	0
WikiPathways	27	WP4223	Ras signaling		-2.3	2.5	3.2	30198	185	711	11	1.5	0.46	1956|2549|3551|5578|5579|5922|7074|10298|22808|57144|81579	EGFR|GAB1|IKBKB|PRKCA|PRKCB|RASA2|TIAM1|PAK4|MRAS|PAK5|PLA2G12A	-0.57	ENTA011	0
KEGG Pathway	24	hsa04151	PI3K-Akt signaling pathway		-2.3	2	3.1	30198	354	711	17	2.4	0.57	1956|2248|2254|3551|3911|5518|5522|5563|5578|5649|6446|7249|8817|9223|9863|64764|92579	EGFR|FGF3|FGF9|IKBKB|LAMA5|PPP2R1A|PPP2R2C|PRKAA2|PRKCA|RELN|SGK1|TSC2|FGF18|MAGI1|MAGI2|CREB3L2|G6PC3	-0.56	ENTA011	0
GO Biological Processes	19	GO:0106070	regulation of adenylate cyclase-activating G protein-coupled receptor signaling pathway	19_GO:0023052 signaling	-2.3	8.5	4.5	30198	15	711	3	0.42	0.24	333|493|5578	APLP1|ATP2B4|PRKCA	-0.56	ENTA011	0
Reactome Gene Sets	6	R-HSA-975577	N-Glycan antennae elongation		-2.3	8.5	4.5	30198	15	711	3	0.42	0.24	4249|9331|25834	MGAT5|B4GALT6|MGAT4C	-0.56	ENTA011	0
GO Biological Processes	19	GO:0034762	regulation of transmembrane transport	19_GO:0051179 localization	-2.3	1.8	2.9	30198	602	711	25	3.5	0.69	288|493|538|784|1131|2259|2534|3738|3746|3751|3752|3778|5144|5579|5649|6328|6844|7220|8660|9722|11261|50944|54923|65268|729956	ANK3|ATP2B4|ATP7A|CACNB3|CHRM3|FGF14|FYN|KCNA3|KCNC1|KCND2|KCND3|KCNMA1|PDE4D|PRKCB|RELN|SCN3A|VAMP2|TRPC1|IRS2|NOS1AP|CHP1|SHANK1|LIME1|WNK2|SHISA7	-0.56	ENTA011	0
GO Biological Processes	19	GO:0061912	selective autophagy	19_GO:0008152 metabolic process	-2.3	4.5	3.7	30198	47	711	5	0.7	0.31	987|8408|9776|23001|81631	LRBA|ULK1|ATG13|WDFY3|MAP1LC3B	-0.56	ENTA011	0
GO Biological Processes	19	GO:1903432	regulation of TORC1 signaling	19_GO:0023052 signaling	-2.3	4.5	3.7	30198	47	711	5	0.7	0.31	1609|23334|23387|352954|729438	DGKQ|SZT2|SIK3|CASTOR3|CASTOR2	-0.56	ENTA011	0
GO Biological Processes	19	GO:1905114	cell surface receptor signaling pathway involved in cell-cell signaling	19_GO:0023052 signaling	-2.3	2.1	3.1	30198	326	711	16	2.3	0.56	1540|2898|4163|4286|5563|5754|7074|8312|9863|10042|10082|10297|10927|23043|85458|144165	CYLD|GRIK2|MCC|MITF|PRKAA2|PTK7|TIAM1|AXIN1|MAGI2|HMGXB4|GPC6|APC2|SPIN1|TNIK|DIXDC1|PRICKLE1	-0.55	ENTA011	0
Canonical Pathways	11	M295	SIG PIP3 SIGNALING IN CARDIAC MYOCTES		-2.3	3.8	3.6	30198	67	711	6	0.84	0.34	2549|6196|7249|8660|10298|57144	GAB1|RPS6KA2|TSC2|IRS2|PAK4|PAK5	-0.55	ENTA011	0
KEGG Pathway	24	hsa04720	Long-term potentiation		-2.3	3.8	3.6	30198	67	711	6	0.84	0.34	1387|2891|5578|5579|6196|27330	CREBBP|GRIA2|PRKCA|PRKCB|RPS6KA2|RPS6KA6	-0.55	ENTA011	0
GO Biological Processes	19	GO:0030534	adult behavior	19_GO:0032501 multicellular organismal process	-2.3	2.8	3.3	30198	136	711	9	1.3	0.42	4097|5090|9369|9378|9379|27253|28996|50944|221935	MAFG|PBX3|NRXN3|NRXN1|NRXN2|PCDH17|HIPK2|SHANK1|SDK1	-0.55	ENTA011	1
Canonical Pathways	11	M207	PID RETINOIC ACID PATHWAY		-2.3	5.7	4	30198	30	711	4	0.56	0.28	1387|5578|8648|10499	CREBBP|PRKCA|NCOA1|NCOA2	-0.54	ENTA011	0
Reactome Gene Sets	6	R-HSA-5654696	Downstream signaling of activated FGFR2		-2.3	5.7	4	30198	30	711	4	0.56	0.28	2248|2254|2549|8817	FGF3|FGF9|GAB1|FGF18	-0.54	ENTA011	0
GO Biological Processes	19	GO:1902742	apoptotic process involved in development	19_GO:0032502 developmental process	-2.3	5.7	4	30198	30	711	4	0.56	0.28	9353|114786|286046|343702	SLIT2|XKR4|XKR6|XKR7	-0.54	ENTA011	0
WikiPathways	27	WP4923	Autophagy		-2.3	5.7	4	30198	30	711	4	0.56	0.28	5563|8408|9776|81631	PRKAA2|ULK1|ATG13|MAP1LC3B	-0.54	ENTA011	0
GO Biological Processes	19	GO:0043001	Golgi to plasma membrane protein transport	19_GO:0051179 localization	-2.3	5.7	4	30198	30	711	4	0.56	0.28	288|582|6844|9919	ANK3|BBS1|VAMP2|SEC16A	-0.54	ENTA011	0
GO Biological Processes	19	GO:0019228	neuronal action potential	19_GO:0023052 signaling	-2.3	5.7	4	30198	30	711	4	0.56	0.28	288|2898|3751|6328	ANK3|GRIK2|KCND2|SCN3A	-0.54	ENTA011	0
Reactome Gene Sets	6	R-HSA-112399	IRS-mediated signalling		-2.3	4.4	3.7	30198	48	711	5	0.7	0.31	2248|2254|2549|8660|8817	FGF3|FGF9|GAB1|IRS2|FGF18	-0.53	ENTA011	0
GO Biological Processes	19	GO:0035065	regulation of histone acetylation	19_GO:0008152 metabolic process	-2.3	3.7	3.5	30198	68	711	6	0.84	0.34	4297|4582|4802|23558|55209|84656	KMT2A|MUC1|NFYC|WBP2|SETD5|GLYR1	-0.53	ENTA011	0
Reactome Gene Sets	6	R-HSA-199418	Negative regulation of the PI3K/AKT network		-2.3	3	3.3	30198	113	711	8	1.1	0.4	1956|2248|2254|2534|2549|5518|8660|8817	EGFR|FGF3|FGF9|FYN|GAB1|PPP2R1A|IRS2|FGF18	-0.53	ENTA011	0
GO Biological Processes	19	GO:1902904	negative regulation of supramolecular fiber organization	19_GO:0048519 negative regulation of biological process	-2.3	2.6	3.2	30198	163	711	10	1.4	0.44	118|1496|6709|9353|10297|11078|27124|50944|85464|91663	ADD1|CTNNA2|SPTAN1|SLIT2|APC2|TRIOBP|INPP5J|SHANK1|SSH2|MYADM	-0.52	ENTA011	0
GO Biological Processes	19	GO:0009100	glycoprotein metabolic process	19_GO:0008152 metabolic process	-2.3	2.1	3	30198	330	711	16	2.3	0.56	538|4249|6487|9331|10299|22822|25834|57452|79147|79586|79690|84899|148789|266722|337876|374378	ATP7A|MGAT5|ST3GAL3|B4GALT6|MARCHF6|PHLDA1|MGAT4C|GALNT16|FKRP|CHPF|GAL3ST4|TMTC4|B3GALNT2|HS6ST3|CHSY3|GALNT18	-0.52	ENTA011	0
KEGG Pathway	24	hsa05165	Human papillomavirus infection		-2.2	2.1	3	30198	331	711	16	2.3	0.56	535|1387|1956|3551|3911|5518|5522|5649|6773|7249|8312|9223|10297|27175|55534|64764	ATP6V0A1|CREBBP|EGFR|IKBKB|LAMA5|PPP2R1A|PPP2R2C|RELN|STAT2|TSC2|AXIN1|MAGI1|APC2|TUBG2|MAML3|CREB3L2	-0.51	ENTA011	0
Reactome Gene Sets	6	R-HSA-194315	Signaling by Rho GTPases		-2.2	1.7	2.8	30198	707	711	28	3.9	0.73	3728|4650|5099|5364|5518|5578|5579|6709|7074|7204|8440|9743|9855|10298|10499|11113|11214|22865|23013|23048|23263|23380|26230|51291|51517|57144|80728|123720	JUP|MYO9B|PCDH7|PLXNB1|PPP2R1A|PRKCA|PRKCB|SPTAN1|TIAM1|TRIO|NCK2|ARHGAP32|FARP2|PAK4|NCOA2|CIT|AKAP13|SLITRK3|SPEN|FNBP1|MCF2L|SRGAP2|TIAM2|GMIP|NCKIPSD|PAK5|ARHGAP39|WHAMM	-0.51	ENTA011	0
Canonical Pathways	11	M237	PID VEGFR1 2 PATHWAY		-2.2	3.7	3.5	30198	69	711	6	0.84	0.34	2534|2549|5563|5578|5579|8440	FYN|GAB1|PRKAA2|PRKCA|PRKCB|NCK2	-0.51	ENTA011	0
Canonical Pathways	11	M121	PID MTOR 4PATHWAY		-2.2	3.7	3.5	30198	69	711	6	0.84	0.34	3551|5578|6446|7249|8408|9776	IKBKB|PRKCA|SGK1|TSC2|ULK1|ATG13	-0.51	ENTA011	0
GO Biological Processes	19	GO:0032922	circadian regulation of gene expression	19_GO:0048511 rhythmic process	-2.2	3.7	3.5	30198	69	711	6	0.84	0.34	1958|3399|4297|6095|10499|10743	EGR1|ID3|KMT2A|RORA|NCOA2|RAI1	-0.51	ENTA011	0
WikiPathways	27	WP673	ErbB signaling pathway		-2.2	3.3	3.4	30198	91	711	7	0.98	0.37	1956|2549|5578|5579|8440|10298|57144	EGFR|GAB1|PRKCA|PRKCB|NCK2|PAK4|PAK5	-0.51	ENTA011	0
Reactome Gene Sets	6	R-HSA-445095	Interaction between L1 and Ankyrins		-2.2	5.5	3.9	30198	31	711	4	0.56	0.28	288|6328|6709|23114	ANK3|SCN3A|SPTAN1|NFASC	-0.51	ENTA011	0
Reactome Gene Sets	6	R-HSA-9012852	Signaling by NOTCH3		-2.2	4.3	3.6	30198	49	711	5	0.7	0.31	1387|1956|5087|10460|55534	CREBBP|EGFR|PBX1|TACC3|MAML3	-0.51	ENTA011	0
Reactome Gene Sets	6	R-HSA-399954	Sema3A PAK dependent Axon repulsion		-2.2	8	4.3	30198	16	711	3	0.42	0.24	2534|5362|55558	FYN|PLXNA2|PLXNA3	-0.51	ENTA011	0
GO Biological Processes	19	GO:0043652	engulfment of apoptotic cell	19_GO:0051179 localization	-2.2	8	4.3	30198	16	711	3	0.42	0.24	114786|286046|343702	XKR4|XKR6|XKR7	-0.51	ENTA011	0
GO Biological Processes	19	GO:2000651	positive regulation of sodium ion transmembrane transporter activity	19_GO:0051179 localization	-2.2	8	4.3	30198	16	711	3	0.42	0.24	288|11261|65268	ANK3|CHP1|WNK2	-0.51	ENTA011	0
GO Biological Processes	19	GO:0032412	regulation of ion transmembrane transporter activity	19_GO:0051179 localization	-2.2	2.2	3	30198	275	711	14	2	0.52	288|538|784|1131|2259|3746|5144|5649|6844|9722|11261|50944|65268|729956	ANK3|ATP7A|CACNB3|CHRM3|FGF14|KCNC1|PDE4D|RELN|VAMP2|NOS1AP|CHP1|SHANK1|WNK2|SHISA7	-0.49	ENTA011	0
GO Biological Processes	19	GO:0000045	autophagosome assembly	19_GO:0008152 metabolic process	-2.2	3.6	3.4	30198	70	711	6	0.84	0.34	987|8408|9776|23241|81631|83452	LRBA|ULK1|ATG13|PACS2|MAP1LC3B|RAB33B	-0.49	ENTA011	0
GO Biological Processes	19	GO:0031532	actin cytoskeleton reorganization	19_GO:0009987 cellular process	-2.2	3.6	3.4	30198	70	711	6	0.84	0.34	2549|5754|9564|9855|23043|123720	GAB1|PTK7|BCAR1|FARP2|TNIK|WHAMM	-0.49	ENTA011	0
Reactome Gene Sets	6	R-HSA-3214842	HDMs demethylate histones		-2.2	4.2	3.6	30198	50	711	5	0.7	0.31	5253|10765|23133|23135|221656	PHF2|KDM5B|PHF8|KDM6B|KDM1B	-0.47	ENTA011	0
WikiPathways	27	WP382	MAPK signaling pathway		-2.2	2.2	3	30198	249	711	13	1.8	0.5	784|1956|2248|2254|2259|3551|4216|5495|5578|5922|7786|8817|22808	CACNB3|EGFR|FGF3|FGF9|FGF14|IKBKB|MAP3K4|PPM1B|PRKCA|RASA2|MAP3K12|FGF18|MRAS	-0.46	ENTA011	0
Canonical Pathways	11	M108	PID NETRIN PATHWAY		-2.2	5.3	3.8	30198	32	711	4	0.56	0.28	1630|2534|7204|9564	DCC|FYN|TRIO|BCAR1	-0.46	ENTA011	0
KEGG Pathway	24	hsa04520	Adherens junction		-2.2	3.6	3.4	30198	71	711	6	0.84	0.34	1387|1496|1956|2534|5797|9855	CREBBP|CTNNA2|EGFR|FYN|PTPRM|FARP2	-0.46	ENTA011	0
Reactome Gene Sets	6	R-HSA-9013423	RAC3 GTPase cycle		-2.2	3.2	3.3	30198	94	711	7	0.98	0.37	7074|7204|9743|10298|22865|23380|80728	TIAM1|TRIO|ARHGAP32|PAK4|SLITRK3|SRGAP2|ARHGAP39	-0.45	ENTA011	0
GO Biological Processes	19	GO:0035567	non-canonical Wnt signaling pathway	19_GO:0023052 signaling	-2.2	4.2	3.5	30198	51	711	5	0.7	0.31	5754|7074|9863|10082|144165	PTK7|TIAM1|MAGI2|GPC6|PRICKLE1	-0.45	ENTA011	0
Reactome Gene Sets	6	R-HSA-2033519	Activated point mutants of FGFR2		-2.2	7.5	4.2	30198	17	711	3	0.42	0.24	2248|2254|8817	FGF3|FGF9|FGF18	-0.45	ENTA011	0
GO Biological Processes	19	GO:0046855	inositol phosphate dephosphorylation	19_GO:0008152 metabolic process	-2.2	7.5	4.2	30198	17	711	3	0.42	0.24	8867|27124|56623	SYNJ1|INPP5J|INPP5E	-0.45	ENTA011	0
GO Biological Processes	19	GO:0030949	positive regulation of vascular endothelial growth factor receptor signaling pathway	19_GO:0023052 signaling	-2.2	7.5	4.2	30198	17	711	3	0.42	0.24	2254|5579|8817	FGF9|PRKCB|FGF18	-0.45	ENTA011	0
GO Biological Processes	19	GO:0046838	phosphorylated carbohydrate dephosphorylation	19_GO:0008152 metabolic process	-2.2	7.5	4.2	30198	17	711	3	0.42	0.24	8867|27124|56623	SYNJ1|INPP5J|INPP5E	-0.45	ENTA011	0
Reactome Gene Sets	6	R-HSA-416993	Trafficking of GluR2-containing AMPA receptors		-2.2	7.5	4.2	30198	17	711	3	0.42	0.24	2891|5578|5579	GRIA2|PRKCA|PRKCB	-0.45	ENTA011	0
GO Biological Processes	19	GO:1903140	regulation of establishment of endothelial barrier	19_GO:0032502 developmental process	-2.2	7.5	4.2	30198	17	711	3	0.42	0.24	118|3551|340481	ADD1|IKBKB|ZDHHC21	-0.45	ENTA011	0
GO Biological Processes	19	GO:0034497	protein localization to phagophore assembly site	19_GO:0051179 localization	-2.2	7.5	4.2	30198	17	711	3	0.42	0.24	987|9776|23241	LRBA|ATG13|PACS2	-0.45	ENTA011	0
WikiPathways	27	WP4872	MAP3K1 role in promoting and blocking gonadal determination		-2.2	7.5	4.2	30198	17	711	3	0.42	0.24	2254|4216|8312	FGF9|MAP3K4|AXIN1	-0.45	ENTA011	0
GO Biological Processes	19	GO:1901550	regulation of endothelial cell development	19_GO:0032502 developmental process	-2.2	7.5	4.2	30198	17	711	3	0.42	0.24	118|3551|340481	ADD1|IKBKB|ZDHHC21	-0.45	ENTA011	0
WikiPathways	27	WP3584	MECP2 and associated Rett syndrome		-2.2	3.5	3.3	30198	72	711	6	0.84	0.34	2248|2571|6446|6750|50937|54715	FGF3|GAD1|SGK1|SST|CDON|RBFOX1	-0.45	ENTA011	0
GO Biological Processes	19	GO:0016311	dephosphorylation	19_GO:0008152 metabolic process	-2.1	2.1	2.9	30198	310	711	15	2.1	0.54	5495|5518|5522|5789|5797|5802|8867|10106|27124|27143|56623|64748|85464|92579|152926	PPM1B|PPP2R1A|PPP2R2C|PTPRD|PTPRM|PTPRS|SYNJ1|CTDSP2|INPP5J|PALD1|INPP5E|PLPPR2|SSH2|G6PC3|PPM1K	-0.44	ENTA011	0
GO Biological Processes	19	GO:0021799	cerebral cortex radially oriented cell migration	19_GO:0040011 locomotion	-2.1	5.1	3.7	30198	33	711	4	0.56	0.28	5649|23380|57178|85458	RELN|SRGAP2|ZMIZ1|DIXDC1	-0.44	ENTA011	0
Reactome Gene Sets	6	R-HSA-2559585	Oncogene Induced Senescence		-2.1	5.1	3.7	30198	33	711	4	0.56	0.28	1032|4194|27327|57690	CDKN2D|MDM4|TNRC6A|TNRC6C	-0.44	ENTA011	0
GO Biological Processes	19	GO:0016572	histone phosphorylation	19_GO:0008152 metabolic process	-2.1	5.1	3.7	30198	33	711	4	0.56	0.28	5563|5578|5579|7786	PRKAA2|PRKCA|PRKCB|MAP3K12	-0.44	ENTA011	0
Reactome Gene Sets	6	R-HSA-1839126	FGFR2 mutant receptor activation		-2.1	5.1	3.7	30198	33	711	4	0.56	0.28	2248|2254|5430|8817	FGF3|FGF9|POLR2A|FGF18	-0.44	ENTA011	0
GO Biological Processes	19	GO:1903846	positive regulation of cellular response to transforming growth factor beta stimulus	19_GO:0048518 positive regulation of biological process	-2.1	5.1	3.7	30198	33	711	4	0.56	0.28	1387|3622|8312|28996	CREBBP|ING2|AXIN1|HIPK2	-0.44	ENTA011	0
GO Biological Processes	19	GO:0030511	positive regulation of transforming growth factor beta receptor signaling pathway	19_GO:0023052 signaling	-2.1	5.1	3.7	30198	33	711	4	0.56	0.28	1387|3622|8312|28996	CREBBP|ING2|AXIN1|HIPK2	-0.44	ENTA011	0
Reactome Gene Sets	6	R-HSA-2428928	IRS-related events triggered by IGF1R		-2.1	4.1	3.5	30198	52	711	5	0.7	0.31	2248|2254|2549|8660|8817	FGF3|FGF9|GAB1|IRS2|FGF18	-0.43	ENTA011	0
Reactome Gene Sets	6	R-HSA-5654738	Signaling by FGFR2		-2.1	3.5	3.3	30198	73	711	6	0.84	0.34	2248|2254|2549|5430|5518|8817	FGF3|FGF9|GAB1|POLR2A|PPP2R1A|FGF18	-0.43	ENTA011	0
GO Biological Processes	19	GO:0140352	export from cell	19_GO:0051179 localization	-2.1	1.9	2.8	30198	433	711	19	2.7	0.6	93|2914|3752|6584|6844|6854|7425|8867|8938|9066|9378|9379|9699|10057|10814|55512|93145|134957|780776	ACVR2B|GRM4|KCND3|SLC22A5|VAMP2|SYN2|VGF|SYNJ1|BAIAP3|SYT7|NRXN1|NRXN2|RIMS2|ABCC5|CPLX2|SMPD3|OLFM2|STXBP5|TVP23A	-0.43	ENTA011	1
Reactome Gene Sets	6	R-HSA-9716542	Signaling by Rho GTPases, Miro GTPases and RHOBTB3		-2.1	1.6	2.7	30198	723	711	28	3.9	0.73	3728|4650|5099|5364|5518|5578|5579|6709|7074|7204|8440|9743|9855|10298|10499|11113|11214|22865|23013|23048|23263|23380|26230|51291|51517|57144|80728|123720	JUP|MYO9B|PCDH7|PLXNB1|PPP2R1A|PRKCA|PRKCB|SPTAN1|TIAM1|TRIO|NCK2|ARHGAP32|FARP2|PAK4|NCOA2|CIT|AKAP13|SLITRK3|SPEN|FNBP1|MCF2L|SRGAP2|TIAM2|GMIP|NCKIPSD|PAK5|ARHGAP39|WHAMM	-0.43	ENTA011	0
GO Biological Processes	19	GO:0090100	positive regulation of transmembrane receptor protein serine/threonine kinase signaling pathway	19_GO:0023052 signaling	-2.1	2.8	3.1	30198	120	711	8	1.1	0.4	93|1387|2254|3622|8312|28996|222663|494470	ACVR2B|CREBBP|FGF9|ING2|AXIN1|HIPK2|SCUBE3|RNF165	-0.42	ENTA011	0
GO Biological Processes	19	GO:0010769	regulation of cell morphogenesis involved in differentiation	19_GO:0032502 developmental process	-2.1	3.1	3.2	30198	96	711	7	0.98	0.37	1523|5649|5789|11078|26039|56965|91663	CUX1|RELN|PTPRD|TRIOBP|SS18L1|PARP6|MYADM	-0.42	ENTA011	0
GO Biological Processes	19	GO:0030902	hindbrain development	19_GO:0032502 developmental process	-2.1	2.6	3	30198	146	711	9	1.3	0.42	538|1496|3746|4967|5362|6095|10716|54806|85458	ATP7A|CTNNA2|KCNC1|OGDH|PLXNA2|RORA|TBR1|AHI1|DIXDC1	-0.41	ENTA011	1
GO Biological Processes	19	GO:0070848	response to growth factor	19_GO:0050896 response to stimulus	-2.1	1.8	2.8	30198	498	711	21	3	0.63	93|538|1956|1958|2248|2254|2534|2549|3746|4036|6456|6497|8817|9564|9863|10765|28996|55512|57178|92154|222008	ACVR2B|ATP7A|EGFR|EGR1|FGF3|FGF9|FYN|GAB1|KCNC1|LRP2|SH3GL2|SKI|FGF18|BCAR1|MAGI2|KDM5B|HIPK2|SMPD3|ZMIZ1|MTSS2|VSTM2A	-0.41	ENTA011	0
GO Biological Processes	19	GO:0007613	memory	19_GO:0032501 multicellular organismal process	-2.1	2.8	3.1	30198	121	711	8	1.1	0.4	1979|5649|6446|23373|50944|55450|57144|729956	EIF4EBP2|RELN|SGK1|CRTC1|SHANK1|CAMK2N1|PAK5|SHISA7	-0.41	ENTA011	0
KEGG Pathway	24	hsa04919	Thyroid hormone signaling pathway		-2.1	2.8	3.1	30198	121	711	8	1.1	0.4	1387|5213|5578|5579|7249|8648|10231|10499	CREBBP|PFKM|PRKCA|PRKCB|TSC2|NCOA1|RCAN2|NCOA2	-0.41	ENTA011	0
GO Biological Processes	19	GO:0016573	histone acetylation	19_GO:0008152 metabolic process	-2.1	2.8	3.1	30198	121	711	8	1.1	0.4	322|1387|4297|4298|7994|8648|57634|84289	APBB1|CREBBP|KMT2A|MLLT1|KAT6A|NCOA1|EP400|ING5	-0.41	ENTA011	0
Reactome Gene Sets	6	R-HSA-193704	p75 NTR receptor-mediated signalling		-2.1	3.1	3.2	30198	97	711	7	0.98	0.37	3551|7074|7204|11214|23263|26230|84894	IKBKB|TIAM1|TRIO|AKAP13|MCF2L|TIAM2|LINGO1	-0.41	ENTA011	0
Canonical Pathways	11	M151	PID AR TF PATHWAY		-2.1	4	3.4	30198	53	711	5	0.7	0.31	1387|1958|5451|8648|10499	CREBBP|EGR1|POU2F1|NCOA1|NCOA2	-0.41	ENTA011	0
Reactome Gene Sets	6	R-HSA-2428924	IGF1R signaling cascade		-2.1	4	3.4	30198	53	711	5	0.7	0.31	2248|2254|2549|8660|8817	FGF3|FGF9|GAB1|IRS2|FGF18	-0.41	ENTA011	0
GO Biological Processes	19	GO:0048260	positive regulation of receptor-mediated endocytosis	19_GO:0051179 localization	-2.1	4	3.4	30198	53	711	5	0.7	0.31	636|8867|9779|9863|54806	BICD1|SYNJ1|TBC1D5|MAGI2|AHI1	-0.41	ENTA011	0
WikiPathways	27	WP4875	Disruption of postsynaptic signaling by CNV		-2.1	5	3.6	30198	34	711	4	0.56	0.28	9369|9378|9379|50944	NRXN3|NRXN1|NRXN2|SHANK1	-0.41	ENTA011	0
GO Biological Processes	19	GO:0090313	regulation of protein targeting to membrane	19_GO:0051179 localization	-2.1	5	3.6	30198	34	711	4	0.56	0.28	288|2534|2664|11261	ANK3|FYN|GDI1|CHP1	-0.41	ENTA011	0
Reactome Gene Sets	6	R-HSA-5654727	Negative regulation of FGFR2 signaling		-2.1	5	3.6	30198	34	711	4	0.56	0.28	2248|2254|5518|8817	FGF3|FGF9|PPP2R1A|FGF18	-0.41	ENTA011	0
GO Biological Processes	19	GO:0022898	regulation of transmembrane transporter activity	19_GO:0051179 localization	-2.1	2.1	2.9	30198	285	711	14	2	0.52	288|538|784|1131|2259|3746|5144|5649|6844|9722|11261|50944|65268|729956	ANK3|ATP7A|CACNB3|CHRM3|FGF14|KCNC1|PDE4D|RELN|VAMP2|NOS1AP|CHP1|SHANK1|WNK2|SHISA7	-0.41	ENTA011	0
Reactome Gene Sets	6	R-HSA-5654710	PI-3K cascade:FGFR3		-2.1	7.1	4	30198	18	711	3	0.42	0.24	2254|2549|8817	FGF9|GAB1|FGF18	-0.41	ENTA011	0
Reactome Gene Sets	6	R-HSA-881907	Gastrin-CREB signalling pathway via PKC and MAPK		-2.1	7.1	4	30198	18	711	3	0.42	0.24	1956|5578|6196	EGFR|PRKCA|RPS6KA2	-0.41	ENTA011	0
GO Biological Processes	19	GO:0000423	mitophagy	19_GO:0008152 metabolic process	-2.1	7.1	4	30198	18	711	3	0.42	0.24	987|9776|81631	LRBA|ATG13|MAP1LC3B	-0.41	ENTA011	0
Reactome Gene Sets	6	R-HSA-5654221	Phospholipase C-mediated cascade; FGFR2		-2.1	7.1	4	30198	18	711	3	0.42	0.24	2248|2254|8817	FGF3|FGF9|FGF18	-0.41	ENTA011	0
GO Biological Processes	19	GO:0099068	postsynapse assembly	19_GO:0032502 developmental process	-2.1	7.1	4	30198	18	711	3	0.42	0.24	9378|9379|22865	NRXN1|NRXN2|SLITRK3	-0.41	ENTA011	0
GO Biological Processes	19	GO:0071363	cellular response to growth factor stimulus	19_GO:0050896 response to stimulus	-2.1	1.8	2.8	30198	468	711	20	2.8	0.62	93|538|1956|1958|2248|2254|2534|2549|4036|6456|6497|8817|9564|9863|10765|28996|55512|57178|92154|222008	ACVR2B|ATP7A|EGFR|EGR1|FGF3|FGF9|FYN|GAB1|LRP2|SH3GL2|SKI|FGF18|BCAR1|MAGI2|KDM5B|HIPK2|SMPD3|ZMIZ1|MTSS2|VSTM2A	-0.41	ENTA011	0
WikiPathways	27	WP4172	PI3K-Akt signaling pathway		-2.1	2	2.8	30198	345	711	16	2.3	0.56	1956|2248|2254|2259|3551|3911|5518|5522|5563|5578|5649|6446|7249|8817|64764|92579	EGFR|FGF3|FGF9|FGF14|IKBKB|LAMA5|PPP2R1A|PPP2R2C|PRKAA2|PRKCA|RELN|SGK1|TSC2|FGF18|CREB3L2|G6PC3	-0.41	ENTA011	0
GO Biological Processes	19	GO:0030178	negative regulation of Wnt signaling pathway	19_GO:0023052 signaling	-2.1	2.4	3	30198	174	711	10	1.4	0.44	1540|1958|2254|4035|4163|7249|8312|10042|10297|144165	CYLD|EGR1|FGF9|LRP1|MCC|TSC2|AXIN1|HMGXB4|APC2|PRICKLE1	-0.4	ENTA011	0
Reactome Gene Sets	6	R-HSA-2404192	Signaling by Type 1 Insulin-like Growth Factor 1 Receptor (IGF1R)		-2.1	3.9	3.3	30198	54	711	5	0.7	0.31	2248|2254|2549|8660|8817	FGF3|FGF9|GAB1|IRS2|FGF18	-0.39	ENTA011	0
Reactome Gene Sets	6	R-HSA-74751	Insulin receptor signalling cascade		-2.1	3.9	3.3	30198	54	711	5	0.7	0.31	2248|2254|2549|8660|8817	FGF3|FGF9|GAB1|IRS2|FGF18	-0.39	ENTA011	0
Reactome Gene Sets	6	R-HSA-9013405	RHOD GTPase cycle		-2.1	3.9	3.3	30198	54	711	5	0.7	0.31	5364|9743|57144|80728|123720	PLXNB1|ARHGAP32|PAK5|ARHGAP39|WHAMM	-0.39	ENTA011	0
WikiPathways	27	WP244	Alpha 6 beta 4 signaling pathway		-2	4.9	3.5	30198	35	711	4	0.56	0.28	2549|3911|5578|8660	GAB1|LAMA5|PRKCA|IRS2	-0.38	ENTA011	0
GO Biological Processes	19	GO:0007616	long-term memory	19_GO:0032501 multicellular organismal process	-2	4.9	3.5	30198	35	711	4	0.56	0.28	5649|6446|50944|55450	RELN|SGK1|SHANK1|CAMK2N1	-0.38	ENTA011	0
GO Biological Processes	19	GO:0006473	protein acetylation	19_GO:0008152 metabolic process	-2	2.6	3	30198	149	711	9	1.3	0.42	322|1387|4297|4298|7994|8648|57634|84289|122830	APBB1|CREBBP|KMT2A|MLLT1|KAT6A|NCOA1|EP400|ING5|NAA30	-0.38	ENTA011	0
KEGG Pathway	24	hsa05226	Gastric cancer		-2	2.6	3	30198	149	711	9	1.3	0.42	1496|1956|2248|2254|2549|3728|8312|8817|10297	CTNNA2|EGFR|FGF3|FGF9|GAB1|JUP|AXIN1|FGF18|APC2	-0.38	ENTA011	0
GO Biological Processes	19	GO:0072009	nephron epithelium development	19_GO:0032502 developmental process	-2	3	3.1	30198	99	711	7	0.98	0.37	3911|5087|9788|9863|54806|80000|171023	LAMA5|PBX1|MTSS1|MAGI2|AHI1|GREB1L|ASXL1	-0.38	ENTA011	0
GO Biological Processes	19	GO:1905037	autophagosome organization	19_GO:0008152 metabolic process	-2	3.4	3.2	30198	76	711	6	0.84	0.34	987|8408|9776|23241|81631|83452	LRBA|ULK1|ATG13|PACS2|MAP1LC3B|RAB33B	-0.38	ENTA011	0
GO Biological Processes	19	GO:0001501	skeletal system development	19_GO:0032502 developmental process	-2	1.8	2.7	30198	505	711	21	3	0.63	93|538|1462|1746|2254|2734|4209|5087|5364|6497|8817|10743|11214|23369|27086|55512|64764|79648|83452|124976|171023	ACVR2B|ATP7A|VCAN|DLX2|FGF9|GLG1|MEF2D|PBX1|PLXNB1|SKI|FGF18|RAI1|AKAP13|PUM2|FOXP1|SMPD3|CREB3L2|MCPH1|RAB33B|SPNS2|ASXL1	-0.38	ENTA011	0
GO Biological Processes	19	GO:0048167	regulation of synaptic plasticity	19_GO:0023052 signaling	-2	2.3	2.9	30198	204	711	11	1.5	0.46	1979|2898|5649|6844|7425|9066|9699|10814|23373|79772|729956	EIF4EBP2|GRIK2|RELN|VAMP2|VGF|SYT7|RIMS2|CPLX2|CRTC1|MCTP1|SHISA7	-0.37	ENTA011	1
GO Biological Processes	19	GO:0060828	regulation of canonical Wnt signaling pathway	19_GO:0023052 signaling	-2	2.1	2.8	30198	261	711	13	1.8	0.5	1540|1956|1958|2254|3728|4163|5495|5754|8312|10297|10413|65268|144165	CYLD|EGFR|EGR1|FGF9|JUP|MCC|PPM1B|PTK7|AXIN1|APC2|YAP1|WNK2|PRICKLE1	-0.37	ENTA011	0
GO Biological Processes	19	GO:1901985	positive regulation of protein acetylation	19_GO:0048518 positive regulation of biological process	-2	3.9	3.3	30198	55	711	5	0.7	0.31	4582|5563|23181|23558|84656	MUC1|PRKAA2|DIP2A|WBP2|GLYR1	-0.37	ENTA011	0
GO Biological Processes	19	GO:0060998	regulation of dendritic spine development	19_GO:0032502 developmental process	-2	3.9	3.3	30198	55	711	5	0.7	0.31	547|5649|5802|50944|221935	KIF1A|RELN|PTPRS|SHANK1|SDK1	-0.37	ENTA011	0
Reactome Gene Sets	6	R-HSA-9013409	RHOJ GTPase cycle		-2	3.9	3.3	30198	55	711	5	0.7	0.31	3728|7204|9743|10298|23048	JUP|TRIO|ARHGAP32|PAK4|FNBP1	-0.37	ENTA011	0
GO Biological Processes	19	GO:1904062	regulation of cation transmembrane transport	19_GO:0051179 localization	-2	1.9	2.7	30198	381	711	17	2.4	0.57	288|493|538|784|2259|2534|3746|5144|5649|6844|7220|9722|11261|50944|54923|65268|729956	ANK3|ATP2B4|ATP7A|CACNB3|FGF14|FYN|KCNC1|PDE4D|RELN|VAMP2|TRPC1|NOS1AP|CHP1|SHANK1|LIME1|WNK2|SHISA7	-0.37	ENTA011	0
GO Biological Processes	19	GO:0030262	apoptotic nuclear changes	19_GO:0009987 cellular process	-2	6.7	3.9	30198	19	711	3	0.42	0.24	9941|10904|22985	EXOG|BLCAP|ACIN1	-0.37	ENTA011	0
GO Biological Processes	19	GO:0014067	negative regulation of phosphatidylinositol 3-kinase signaling	19_GO:0023052 signaling	-2	6.7	3.9	30198	19	711	3	0.42	0.24	1411|7249|56623	CRYBA1|TSC2|INPP5E	-0.37	ENTA011	0
GO Biological Processes	19	GO:0048670	regulation of collateral sprouting	19_GO:0040007 growth	-2	6.7	3.9	30198	19	711	3	0.42	0.24	1630|5802|8408	DCC|PTPRS|ULK1	-0.37	ENTA011	0
GO Biological Processes	19	GO:0007064	mitotic sister chromatid cohesion	19_GO:0009987 cellular process	-2	6.7	3.9	30198	19	711	3	0.42	0.24	23126|23383|113130	POGZ|MAU2|CDCA5	-0.37	ENTA011	0
GO Biological Processes	19	GO:0071545	inositol phosphate catabolic process	19_GO:0008152 metabolic process	-2	6.7	3.9	30198	19	711	3	0.42	0.24	8867|27124|56623	SYNJ1|INPP5J|INPP5E	-0.37	ENTA011	0
GO Biological Processes	19	GO:0040029	regulation of gene expression, epigenetic	19_GO:0008152 metabolic process	-2	2.7	3	30198	125	711	8	1.1	0.4	2145|5253|8289|8312|23558|63925|84444|221656	EZH1|PHF2|ARID1A|AXIN1|WBP2|ZNF335|DOT1L|KDM1B	-0.37	ENTA011	0
GO Biological Processes	19	GO:0001764	neuron migration	19_GO:0040011 locomotion	-2	2.7	3	30198	125	711	8	1.1	0.4	460|1630|1641|2534|5649|23284|57178|170302	ASTN1|DCC|DCX|FYN|RELN|ADGRL3|ZMIZ1|ARX	-0.37	ENTA011	0
GO Biological Processes	19	GO:1902414	protein localization to cell junction	19_GO:0051179 localization	-2	3.3	3.2	30198	77	711	6	0.84	0.34	5649|8927|9378|9379|22865|50944	RELN|BSN|NRXN1|NRXN2|SLITRK3|SHANK1	-0.37	ENTA011	0
GO Biological Processes	19	GO:0000278	mitotic cell cycle	19_GO:0009987 cellular process	-2	1.7	2.6	30198	605	711	24	3.4	0.68	288|4582|5518|5578|5579|7516|8021|10460|10579|11113|11190|23126|23133|23383|23397|27175|51512|55512|64839|79648|85417|90990|113130|284001	ANK3|MUC1|PPP2R1A|PRKCA|PRKCB|XRCC2|NUP214|TACC3|TACC2|CIT|CEP250|POGZ|PHF8|MAU2|NCAPH|TUBG2|GTSE1|SMPD3|FBXL17|MCPH1|CCNB3|KIFC2|CDCA5|CCDC57	-0.37	ENTA011	0
GO Biological Processes	19	GO:0021955	central nervous system neuron axonogenesis	19_GO:0032502 developmental process	-2	4.7	3.5	30198	36	711	4	0.56	0.28	1630|9331|9353|23334	DCC|B4GALT6|SLIT2|SZT2	-0.36	ENTA011	0
