# Supplementary material for: Comprehensive characterization of the neurogenic and neuroprotective action of a novel TrkB agonist using mouse and human stem cell models of Alzheimer’s disease
Source: Stem Cell Res Ther. 2024 Jul 6;15:200. doi: 10.1186/s13287-024-03818-w (PMC11227723; doi:10.1186/s13287-024-03818-w)
Supplement: Supplementary file 3 — Additional file 3. [file 13287_2024_3818_MOESM3_ESM.xlsx]

## Sheet: COMMON_enriched _terms
GO	Description	Hits BDNF	Log(q-value) BDNF	Hits ENTA011	Log(q-value) ENTA011
R-HSA-69278	Cell Cycle, Mitotic	CDC25A|CDK2|CKS1B|LIG1|MCM4|PCNA|PSMD7|RFC3|RPA3|TFDP2|TOP2A|CDC45|H4C3|PTTG1|CEP57|STAG2|CENPQ|NUP133|NUP107|NCAPG|NUF2|SKA2	-12	BUB1B|CDK4|CDKN1A|DNA2|DYNC1I2|CENPI|HSP90AA1|HSP90AB1|MCM2|MCM4|NEK2|ORC5|PCNA|PPP2CB|PSMA4|PSMA5|PSMA7|PSMB7|PSMC3|PSMC4|PSMD4|PSMD7|PSMD10|RAN|RANBP2|RFC1|RFC3|RPS27A|TPR|UBE2E1|CDC7|H4C3|BANF1|SMC3|PTTG1|CEP57|TUBB4B|ORC3|TUBGCP4|POLE3|CENPQ|NDC1|NUP107|MZT2B|CEP290|KIF18A|TUBA1C|ESCO1	-8
WP2446	Retinoblastoma gene in cancer	CDC25A|CDK2|MCM4|PCNA|RBP1|RFC3|RPA3|RRM1|TFDP2|TOP2A|CDC45	-10	CDK4|CDKN1A|HMGB1|MCM4|PCNA|RBP1|RFC3|RRM1|CDC7|SMC3	-2
R-HSA-1640170	Cell Cycle	CDC25A|CDK2|CKS1B|LIG1|MCM4|PCNA|PSMD7|RFC3|RPA3|TFDP2|TOP2A|CDC45|H4C3|PTTG1|CEP57|STAG2|CENPQ|NUP133|NUP107|NCAPG|NUF2|SKA2	-10	BUB1B|CDK4|CDKN1A|DNA2|DYNC1I2|CENPI|HSP90AA1|HSP90AB1|MCM2|MCM4|NEK2|NPM1|ORC5|PCNA|POLR2B|POLR2E|PPP2CB|PSMA4|PSMA5|PSMA7|PSMB7|PSMC3|PSMC4|PSMD4|PSMD7|PSMD10|RAN|RANBP2|RFC1|RFC3|RPS27A|TPR|UBE2E1|UBE2N|CDC7|H4C3|SMARCA5|BANF1|SMC3|PTTG1|CEP57|TUBB4B|ORC3|TUBGCP4|POLE3|CENPQ|NDC1|PCBP4|NUP107|MZT2B|CEP290|KIF18A|TUBA1C|ESCO1	-7.7
R-HSA-69242	S Phase	CDC25A|CDK2|CKS1B|LIG1|MCM4|PCNA|PSMD7|RFC3|RPA3|TFDP2|CDC45|STAG2	-9	CDK4|CDKN1A|DNA2|MCM2|MCM4|ORC5|PCNA|PSMA4|PSMA5|PSMA7|PSMB7|PSMC3|PSMC4|PSMD4|PSMD7|PSMD10|RFC1|RFC3|RPS27A|UBE2E1|SMC3|ORC3|POLE3|ESCO1	-7.8
R-HSA-2262752	Cellular responses to stress	CDK2|EXOSC9|PSMD7|RPA3|RPL9|RPL15|RPL30|RPL36A|RPS10|RPS12|RPS24|TFDP2|H4C3|LAMTOR5|TXNIP|EXOSC8|RPL13A|NUP133|NUP107|TBL1XR1	-7.7	ATF4|BLVRA|CAPZA1|CAPZA2|CDK4|CDKN1A|DYNC1I2|FAU|H1-2|H1-4|HMGA1|DNAJA1|HSPA8|HSP90AA1|HSP90AB1|DNAJB1|RPL10A|NFYB|PSMA4|PSMA5|PSMA7|PSMB7|PSMC3|PSMC4|PSMD4|PSMD7|PSMD10|RANBP2|RPL3|RPL4|RPL6|RPL8|RPL9|RPL11|RPL13|RPL15|RPL18|RPL19|RPL21|RPL24|RPL26|RPL27|RPL30|RPL27A|RPL31|RPL32|RPL34|RPL35A|RPL37|RPL38|RPL41|RPL36A|RPS3|RPS3A|RPS4X|RPS5|RPS6|RPS7|RPS10|RPS11|RPS12|RPS14|RPS15|RPS15A|RPS19|RPS21…	-30
R-HSA-8953854	Metabolism of RNA	EIF4E|MAGOH|MFAP1|EXOSC9|PSMD7|RPL9|RPL15|RPL30|RPL36A|RPS10|RPS12|RPS24|SNUPN|EXOSC8|RPL13A|LUC7L3|NUP133|NUP107|TSEN15	-7.5	CDC5L|DHX9|EIF4A2|EIF4E|EPRS1|FBL|FAU|GLE1|HNRNPC|HSPA8|MAGOH|METTL1|MFAP1|NCL|RPL10A|SNU13|PNN|POLR2B|POLR2E|PPP1R8|PSMA4|PSMA5|PSMA7|PSMB7|PSMC3|PSMC4|PSMD4|PSMD7|PSMD10|RAN|RANBP2|RPL3|RPL4|RPL6|RPL8|RPL9|RPL11|RPL13|RPL15|RPL18|RPL19|RPL21|RPL24|RPL26|RPL27|RPL30|RPL27A|RPL31|RPL32|RPL34|RPL35A|RPL37|RPL38|RPL41|RPL36A|RPS3|RPS3A|RPS4X|RPS5|RPS6|RPS7|RPS10|RPS11|RPS12|RPS14|RPS15|RPS15A|RPS19…	-63
GO:0051276	chromosome organization	MCM4|PCNA|RECQL|RFC3|RPA3|TERC|TOP2A|CDC45|H4C3|BECN1|PTTG1|STAG2|NUP133|NUP107|NCAPG|NUF2	-7.5	BUB1B|DHX9|DNA2|CENPI|XRCC6|H1-2|H1-4|HMGB1|HMGA1|HSP90AA1|HSP90AB1|LIG4|MCM2|MCM4|MSH2|NEK2|PCNA|PURA|RAN|RECQL|RFC1|RFC3|SSBP1|TERC|TOP1|XPA|H4C3|SMC3|PTTG1|G3BP1|PIBF1|ASCC3|SHLD2|NDC1|TEX15|NUP107|MAP9|KIF18A|ESCO1|CENPV	-6.3
R-HSA-156842	Eukaryotic Translation Elongation	EEF1B2|RPL9|RPL15|RPL30|RPL36A|RPS10|RPS12|RPS24|RPL13A	-7.4	EEF1B2|FAU|RPL10A|RPL3|RPL4|RPL6|RPL8|RPL9|RPL11|RPL13|RPL15|RPL18|RPL19|RPL21|RPL24|RPL26|RPL27|RPL30|RPL27A|RPL31|RPL32|RPL34|RPL35A|RPL37|RPL38|RPL41|RPL36A|RPS3|RPS3A|RPS4X|RPS5|RPS6|RPS7|RPS10|RPS11|RPS12|RPS14|RPS15|RPS15A|RPS19|RPS21|RPS23|RPS24|RPS25|RPS27A|RPS29|RPL14|RPL23|RPL35|RPS27L|RPL22L1	-49
R-HSA-168273	Influenza Viral RNA Transcription and Replication	RPL9|RPL15|RPL30|RPL36A|RPS10|RPS12|RPS24|RPL13A|NUP133|NUP107	-7.3	FAU|HSP90AA1|IPO5|RPL10A|POLR2B|POLR2E|RANBP2|RPL3|RPL4|RPL6|RPL8|RPL9|RPL11|RPL13|RPL15|RPL18|RPL19|RPL21|RPL24|RPL26|RPL27|RPL30|RPL27A|RPL31|RPL32|RPL34|RPL35A|RPL37|RPL38|RPL41|RPL36A|RPS3|RPS3A|RPS4X|RPS5|RPS6|RPS7|RPS10|RPS11|RPS12|RPS14|RPS15|RPS15A|RPS19|RPS21|RPS23|RPS24|RPS25|RPS27A|RPS29|TPR|RPL14|RPL23|RPL35|RPS27L|NDC1|NUP107|RPL22L1	-48
R-HSA-69620	Cell Cycle Checkpoints	CDC25A|CDK2|MCM4|PSMD7|RFC3|RPA3|CDC45|H4C3|CENPQ|NUP133|NUP107|NUF2|SKA2	-7.2	BUB1B|CDKN1A|DNA2|DYNC1I2|CENPI|MCM2|MCM4|ORC5|PPP2CB|PSMA4|PSMA5|PSMA7|PSMB7|PSMC3|PSMC4|PSMD4|PSMD7|PSMD10|RANBP2|RFC3|RPS27A|UBE2E1|UBE2N|CDC7|H4C3|ORC3|CENPQ|PCBP4|NUP107|KIF18A	-6.3
R-HSA-453279	Mitotic G1 phase and G1/S transition	CDC25A|CDK2|CKS1B|MCM4|PCNA|PSMD7|RPA3|TFDP2|TOP2A|CDC45	-6.9	CDK4|CDKN1A|MCM2|MCM4|ORC5|PCNA|PPP2CB|PSMA4|PSMA5|PSMA7|PSMB7|PSMC3|PSMC4|PSMD4|PSMD7|PSMD10|RPS27A|CDC7|ORC3|POLE3	-5.7
R-HSA-156827	L13a-mediated translational silencing of Ceruloplasmin expression	EIF4E|RPL9|RPL15|RPL30|RPL36A|RPS10|RPS12|RPS24|RPL13A	-6.8	EIF1AX|EIF4A2|EIF4E|FAU|EIF3E|RPL10A|RPL3|RPL4|RPL6|RPL8|RPL9|RPL11|RPL13|RPL15|RPL18|RPL19|RPL21|RPL24|RPL26|RPL27|RPL30|RPL27A|RPL31|RPL32|RPL34|RPL35A|RPL37|RPL38|RPL41|RPL36A|RPS3|RPS3A|RPS4X|RPS5|RPS6|RPS7|RPS10|RPS11|RPS12|RPS14|RPS15|RPS15A|RPS19|RPS21|RPS23|RPS24|RPS25|RPS27A|RPS29|EIF3A|EIF3D|EIF3G|EIF3H|RPL14|RPL23|EIF3M|RPL35|PABPC1|RPS27L|RPL22L1	-57
R-HSA-72706	GTP hydrolysis and joining of the 60S ribosomal subunit	EIF4E|RPL9|RPL15|RPL30|RPL36A|RPS10|RPS12|RPS24|RPL13A	-6.7	EIF1AX|EIF4A2|EIF4E|FAU|EIF3E|RPL10A|RPL3|RPL4|RPL6|RPL8|RPL9|RPL11|RPL13|RPL15|RPL18|RPL19|RPL21|RPL24|RPL26|RPL27|RPL30|RPL27A|RPL31|RPL32|RPL34|RPL35A|RPL37|RPL38|RPL41|RPL36A|RPS3|RPS3A|RPS4X|RPS5|RPS6|RPS7|RPS10|RPS11|RPS12|RPS14|RPS15|RPS15A|RPS19|RPS21|RPS23|RPS24|RPS25|RPS27A|RPS29|EIF3A|EIF3D|EIF3G|EIF3H|RPL14|RPL23|EIF5B|EIF3M|RPL35|RPS27L|RPL22L1	-57
R-HSA-168255	Influenza Infection	RPL9|RPL15|RPL30|RPL36A|RPS10|RPS12|RPS24|RPL13A|NUP133|NUP107	-6.7	CANX|FAU|HSP90AA1|IPO5|RPL10A|POLR2B|POLR2E|RAN|RANBP2|RPL3|RPL4|RPL6|RPL8|RPL9|RPL11|RPL13|RPL15|RPL18|RPL19|RPL21|RPL24|RPL26|RPL27|RPL30|RPL27A|RPL31|RPL32|RPL34|RPL35A|RPL37|RPL38|RPL41|RPL36A|RPS3|RPS3A|RPS4X|RPS5|RPS6|RPS7|RPS10|RPS11|RPS12|RPS14|RPS15|RPS15A|RPS19|RPS21|RPS23|RPS24|RPS25|RPS27A|RPS29|TPR|RPL14|RPL23|RPL35|RPS27L|NDC1|NUP107|RPL22L1	-47
R-HSA-975957	Nonsense Mediated Decay (NMD) enhanced by the Exon Junction Complex (EJC)	MAGOH|RPL9|RPL15|RPL30|RPL36A|RPS10|RPS12|RPS24|RPL13A	-6.6	FAU|MAGOH|RPL10A|RPL3|RPL4|RPL6|RPL8|RPL9|RPL11|RPL13|RPL15|RPL18|RPL19|RPL21|RPL24|RPL26|RPL27|RPL30|RPL27A|RPL31|RPL32|RPL34|RPL35A|RPL37|RPL38|RPL41|RPL36A|RPS3|RPS3A|RPS4X|RPS5|RPS6|RPS7|RPS10|RPS11|RPS12|RPS14|RPS15|RPS15A|RPS19|RPS21|RPS23|RPS24|RPS25|RPS27A|RPS29|RPL14|RPL23|RBM8A|RPL35|GSPT2|PABPC1|RPS27L|MAGOHB|RPL22L1	-49
R-HSA-927802	Nonsense-Mediated Decay (NMD)	MAGOH|RPL9|RPL15|RPL30|RPL36A|RPS10|RPS12|RPS24|RPL13A	-6.6	FAU|MAGOH|RPL10A|RPL3|RPL4|RPL6|RPL8|RPL9|RPL11|RPL13|RPL15|RPL18|RPL19|RPL21|RPL24|RPL26|RPL27|RPL30|RPL27A|RPL31|RPL32|RPL34|RPL35A|RPL37|RPL38|RPL41|RPL36A|RPS3|RPS3A|RPS4X|RPS5|RPS6|RPS7|RPS10|RPS11|RPS12|RPS14|RPS15|RPS15A|RPS19|RPS21|RPS23|RPS24|RPS25|RPS27A|RPS29|RPL14|RPL23|RBM8A|RPL35|GSPT2|PABPC1|RPS27L|MAGOHB|RPL22L1	-49
CORUM:306	Ribosome, cytoplasmic	RPL9|RPL15|RPL30|RPL36A|RPS10|RPS12|RPS24|RPL13A	-6.6	FAU|RPL10A|RPL3|RPL4|RPL6|RPL8|RPL9|RPL11|RPL13|RPL15|RPL18|RPL19|RPL21|RPL24|RPL26|RPL27|RPL30|RPL27A|RPL31|RPL32|RPL34|RPL35A|RPL37|RPL38|RPL41|RPL36A|RPS3|RPS3A|RPS4X|RPS5|RPS6|RPS7|RPS10|RPS11|RPS12|RPS14|RPS15|RPS15A|RPS19|RPS21|RPS23|RPS24|RPS25|RPS27A|RPS29|RPL14|RPL23|RPL35	-49
R-HSA-72737	Cap-dependent Translation Initiation	EIF4E|RPL9|RPL15|RPL30|RPL36A|RPS10|RPS12|RPS24|RPL13A	-6.5	EIF1AX|EIF4A2|EIF4E|FAU|EIF3E|RPL10A|RPL3|RPL4|RPL6|RPL8|RPL9|RPL11|RPL13|RPL15|RPL18|RPL19|RPL21|RPL24|RPL26|RPL27|RPL30|RPL27A|RPL31|RPL32|RPL34|RPL35A|RPL37|RPL38|RPL41|RPL36A|RPS3|RPS3A|RPS4X|RPS5|RPS6|RPS7|RPS10|RPS11|RPS12|RPS14|RPS15|RPS15A|RPS19|RPS21|RPS23|RPS24|RPS25|RPS27A|RPS29|EIF3A|EIF3D|EIF3G|EIF3H|RPL14|RPL23|EIF5B|EIF3M|RPL35|PABPC1|RPS27L|RPL22L1	-56
R-HSA-72613	Eukaryotic Translation Initiation	EIF4E|RPL9|RPL15|RPL30|RPL36A|RPS10|RPS12|RPS24|RPL13A	-6.5	EIF1AX|EIF4A2|EIF4E|FAU|EIF3E|RPL10A|RPL3|RPL4|RPL6|RPL8|RPL9|RPL11|RPL13|RPL15|RPL18|RPL19|RPL21|RPL24|RPL26|RPL27|RPL30|RPL27A|RPL31|RPL32|RPL34|RPL35A|RPL37|RPL38|RPL41|RPL36A|RPS3|RPS3A|RPS4X|RPS5|RPS6|RPS7|RPS10|RPS11|RPS12|RPS14|RPS15|RPS15A|RPS19|RPS21|RPS23|RPS24|RPS25|RPS27A|RPS29|EIF3A|EIF3D|EIF3G|EIF3H|RPL14|RPL23|EIF5B|EIF3M|RPL35|PABPC1|RPS27L|RPL22L1	-56
R-HSA-9010553	Regulation of expression of SLITs and ROBOs	MAGOH|PSMD7|RPL9|RPL15|RPL30|RPL36A|RPS10|RPS12|RPS24|RPL13A	-6.4	FAU|MAGOH|RPL10A|PSMA4|PSMA5|PSMA7|PSMB7|PSMC3|PSMC4|PSMD4|PSMD7|PSMD10|ROBO2|RPL3|RPL4|RPL6|RPL8|RPL9|RPL11|RPL13|RPL15|RPL18|RPL19|RPL21|RPL24|RPL26|RPL27|RPL30|RPL27A|RPL31|RPL32|RPL34|RPL35A|RPL37|RPL38|RPL41|RPL36A|RPS3|RPS3A|RPS4X|RPS5|RPS6|RPS7|RPS10|RPS11|RPS12|RPS14|RPS15|RPS15A|RPS19|RPS21|RPS23|RPS24|RPS25|RPS27A|RPS29|RPL14|RPL23|RBM8A|RPL35|USP33|GSPT2|PABPC1|RPS27L|MAGOHB|RPL22L1	-52
WP477	Cytoplasmic ribosomal proteins	RPL9|RPL15|RPL30|RPL36A|RPS10|RPS12|RPS24|RPL13A	-6.3	FAU|RPL10A|RPL3|RPL4|RPL6|RPL8|RPL9|RPL11|RPL13|RPL15|RPL18|RPL19|RPL21|RPL24|RPL26|RPL27|RPL30|RPL27A|RPL31|RPL32|RPL34|RPL35A|RPL37|RPL38|RPL41|RPL36A|RPS3|RPS3A|RPS4X|RPS5|RPS6|RPS6KB2|RPS7|RPS10|RPS11|RPS12|RPS14|RPS15|RPS15A|RPS19|RPS21|RPS23|RPS24|RPS25|RPS27A|RPS29|RPL14|RPL23|RPL35	-48
R-HSA-69190	DNA strand elongation	LIG1|MCM4|PCNA|RFC3|RPA3|CDC45	-6.3	DNA2|MCM2|MCM4|PCNA|RFC1|RFC3	-2
R-HSA-156902	Peptide chain elongation	RPL9|RPL15|RPL30|RPL36A|RPS10|RPS12|RPS24|RPL13A	-6.2	FAU|RPL10A|RPL3|RPL4|RPL6|RPL8|RPL9|RPL11|RPL13|RPL15|RPL18|RPL19|RPL21|RPL24|RPL26|RPL27|RPL30|RPL27A|RPL31|RPL32|RPL34|RPL35A|RPL37|RPL38|RPL41|RPL36A|RPS3|RPS3A|RPS4X|RPS5|RPS6|RPS7|RPS10|RPS11|RPS12|RPS14|RPS15|RPS15A|RPS19|RPS21|RPS23|RPS24|RPS25|RPS27A|RPS29|RPL14|RPL23|RPL35|RPS27L|RPL22L1	-49
R-HSA-192823	Viral mRNA Translation	RPL9|RPL15|RPL30|RPL36A|RPS10|RPS12|RPS24|RPL13A	-6.2	FAU|RPL10A|RPL3|RPL4|RPL6|RPL8|RPL9|RPL11|RPL13|RPL15|RPL18|RPL19|RPL21|RPL24|RPL26|RPL27|RPL30|RPL27A|RPL31|RPL32|RPL34|RPL35A|RPL37|RPL38|RPL41|RPL36A|RPS3|RPS3A|RPS4X|RPS5|RPS6|RPS7|RPS10|RPS11|RPS12|RPS14|RPS15|RPS15A|RPS19|RPS21|RPS23|RPS24|RPS25|RPS27A|RPS29|RPL14|RPL23|RPL35|RPS27L|RPL22L1	-49
R-HSA-69206	G1/S Transition	CDC25A|CDK2|CKS1B|MCM4|PCNA|PSMD7|RPA3|TFDP2|CDC45	-6.2	CDK4|CDKN1A|MCM2|MCM4|ORC5|PCNA|PPP2CB|PSMA4|PSMA5|PSMA7|PSMB7|PSMC3|PSMC4|PSMD4|PSMD7|PSMD10|RPS27A|CDC7|ORC3|POLE3	-6.6
R-HSA-2408557	Selenocysteine synthesis	RPL9|RPL15|RPL30|RPL36A|RPS10|RPS12|RPS24|RPL13A	-6.1	FAU|RPL10A|RPL3|RPL4|RPL6|RPL8|RPL9|RPL11|RPL13|RPL15|RPL18|RPL19|RPL21|RPL24|RPL26|RPL27|RPL30|RPL27A|RPL31|RPL32|RPL34|RPL35A|RPL37|RPL38|RPL41|RPL36A|RPS3|RPS3A|RPS4X|RPS5|RPS6|RPS7|RPS10|RPS11|RPS12|RPS14|RPS15|RPS15A|RPS19|RPS21|RPS23|RPS24|RPS25|RPS27A|RPS29|RPL14|RPL23|RPL35|RPS27L|RPL22L1	-48
R-HSA-72764	Eukaryotic Translation Termination	RPL9|RPL15|RPL30|RPL36A|RPS10|RPS12|RPS24|RPL13A	-6.1	FAU|RPL10A|RPL3|RPL4|RPL6|RPL8|RPL9|RPL11|RPL13|RPL15|RPL18|RPL19|RPL21|RPL24|RPL26|RPL27|RPL30|RPL27A|RPL31|RPL32|RPL34|RPL35A|RPL37|RPL38|RPL41|RPL36A|RPS3|RPS3A|RPS4X|RPS5|RPS6|RPS7|RPS10|RPS11|RPS12|RPS14|RPS15|RPS15A|RPS19|RPS21|RPS23|RPS24|RPS25|RPS27A|RPS29|RPL14|RPL23|RPL35|GSPT2|RPS27L|TRMT112|RPL22L1	-51
R-HSA-6791226	Major pathway of rRNA processing in the nucleolus and cytosol	EXOSC9|RPL9|RPL15|RPL30|RPL36A|RPS10|RPS12|RPS24|EXOSC8|RPL13A	-6.1	FBL|FAU|NCL|RPL10A|SNU13|RPL3|RPL4|RPL6|RPL8|RPL9|RPL11|RPL13|RPL15|RPL18|RPL19|RPL21|RPL24|RPL26|RPL27|RPL30|RPL27A|RPL31|RPL32|RPL34|RPL35A|RPL37|RPL38|RPL41|RPL36A|RPS3|RPS3A|RPS4X|RPS5|RPS6|RPS7|RPS10|RPS11|RPS12|RPS14|RPS15|RPS15A|RPS19|RPS21|RPS23|RPS24|RPS25|RPS27A|RPS29|RPL14|DDX21|RPL23|MPHOSPH10|UTP14A|EBNA1BP2|RPL35|DCAF13|NOL11|GNL3|RPS27L|FCF1|NOP58|IMP3|UTP6|PNO1|NOC4L|LTV1|BUD23|RP…	-52
R-HSA-975956	Nonsense Mediated Decay (NMD) independent of the Exon Junction Complex (EJC)	RPL9|RPL15|RPL30|RPL36A|RPS10|RPS12|RPS24|RPL13A	-6	FAU|RPL10A|RPL3|RPL4|RPL6|RPL8|RPL9|RPL11|RPL13|RPL15|RPL18|RPL19|RPL21|RPL24|RPL26|RPL27|RPL30|RPL27A|RPL31|RPL32|RPL34|RPL35A|RPL37|RPL38|RPL41|RPL36A|RPS3|RPS3A|RPS4X|RPS5|RPS6|RPS7|RPS10|RPS11|RPS12|RPS14|RPS15|RPS15A|RPS19|RPS21|RPS23|RPS24|RPS25|RPS27A|RPS29|RPL14|RPL23|RPL35|GSPT2|PABPC1|RPS27L|RPL22L1	-50
WP45	G1 to S cell cycle control	CDC25A|CDK2|MCM4|PCNA|RPA3|TFDP2|CDC45	-5.9	CDK4|CDKN1A|GADD45A|MCM2|MCM4|ORC5|PCNA|ORC3	-1.8
R-HSA-176187	Activation of ATR in response to replication stress	CDC25A|CDK2|MCM4|RFC3|RPA3|CDC45	-5.9	MCM2|MCM4|ORC5|RFC3|CDC7|ORC3	-1.7
R-HSA-8868773	rRNA processing in the nucleus and cytosol	EXOSC9|RPL9|RPL15|RPL30|RPL36A|RPS10|RPS12|RPS24|EXOSC8|RPL13A	-5.9	FBL|FAU|NCL|RPL10A|SNU13|RPL3|RPL4|RPL6|RPL8|RPL9|RPL11|RPL13|RPL15|RPL18|RPL19|RPL21|RPL24|RPL26|RPL27|RPL30|RPL27A|RPL31|RPL32|RPL34|RPL35A|RPL37|RPL38|RPL41|RPL36A|RPS3|RPS3A|RPS4X|RPS5|RPS6|RPS7|RPS10|RPS11|RPS12|RPS14|RPS15|RPS15A|RPS19|RPS21|RPS23|RPS24|RPS25|RPS27A|RPS29|RPL14|DDX21|RPL23|MPHOSPH10|UTP14A|EBNA1BP2|RPL35|DCAF13|NOL11|GNL3|DIMT1|RPS27L|FCF1|TRMT112|NOP58|NAT10|IMP3|UTP6|PNO1…	-54
R-HSA-72689	Formation of a pool of free 40S subunits	RPL9|RPL15|RPL30|RPL36A|RPS10|RPS12|RPS24|RPL13A	-5.9	EIF1AX|FAU|EIF3E|RPL10A|RPL3|RPL4|RPL6|RPL8|RPL9|RPL11|RPL13|RPL15|RPL18|RPL19|RPL21|RPL24|RPL26|RPL27|RPL30|RPL27A|RPL31|RPL32|RPL34|RPL35A|RPL37|RPL38|RPL41|RPL36A|RPS3|RPS3A|RPS4X|RPS5|RPS6|RPS7|RPS10|RPS11|RPS12|RPS14|RPS15|RPS15A|RPS19|RPS21|RPS23|RPS24|RPS25|RPS27A|RPS29|EIF3A|EIF3D|EIF3G|EIF3H|RPL14|RPL23|EIF3M|RPL35|RPS27L|RPL22L1	-56
R-HSA-9633012	Response of EIF2AK4 (GCN2) to amino acid deficiency	RPL9|RPL15|RPL30|RPL36A|RPS10|RPS12|RPS24|RPL13A	-5.9	ATF4|FAU|RPL10A|RPL3|RPL4|RPL6|RPL8|RPL9|RPL11|RPL13|RPL15|RPL18|RPL19|RPL21|RPL24|RPL26|RPL27|RPL30|RPL27A|RPL31|RPL32|RPL34|RPL35A|RPL37|RPL38|RPL41|RPL36A|RPS3|RPS3A|RPS4X|RPS5|RPS6|RPS7|RPS10|RPS11|RPS12|RPS14|RPS15|RPS15A|RPS19|RPS21|RPS23|RPS24|RPS25|RPS27A|RPS29|RPL14|RPL23|RPL35|RPS27L|RPL22L1	-47
GO:0006260	DNA replication	CDK2|LIG1|MCM4|PCNA|PTMS|RECQL|RFC3|RPA3|RRM1|CDC45	-5.9	DHX9|DNA2|DUT|HMGA1|LIG4|MCM2|MCM4|ORC5|PCNA|PURA|RECQL|RFC1|RFC3|RRM1|SSBP1|TOP1|ORC3|ASF1A|DNAJC2|POLE3|NOC3L|SDE2|FAM111B	-5.6
R-HSA-72312	rRNA processing	EXOSC9|RPL9|RPL15|RPL30|RPL36A|RPS10|RPS12|RPS24|EXOSC8|RPL13A	-5.7	FBL|FAU|NCL|RPL10A|SNU13|RPL3|RPL4|RPL6|RPL8|RPL9|RPL11|RPL13|RPL15|RPL18|RPL19|RPL21|RPL24|RPL26|RPL27|RPL30|RPL27A|RPL31|RPL32|RPL34|RPL35A|RPL37|RPL38|RPL41|RPL36A|RPS3|RPS3A|RPS4X|RPS5|RPS6|RPS7|RPS10|RPS11|RPS12|RPS14|RPS15|RPS15A|RPS19|RPS21|RPS23|RPS24|RPS25|RPS27A|RPS29|RPL14|DDX21|RPL23|MPHOSPH10|UTP14A|EBNA1BP2|RPL35|DCAF13|NOL11|GNL3|DIMT1|RPS27L|FCF1|TRMT112|NOP58|TRMT10C|NAT10|IMP3|U…	-53
WP466	DNA replication	CDK2|MCM4|PCNA|RFC3|RPA3|CDC45	-5.6	MCM2|MCM4|ORC5|PCNA|RFC1|RFC3|CDC7|ORC3	-2.9
R-HSA-9711097	Cellular response to starvation	RPL9|RPL15|RPL30|RPL36A|RPS10|RPS12|RPS24|LAMTOR5|RPL13A	-5.6	ATF4|FAU|RPL10A|RPL3|RPL4|RPL6|RPL8|RPL9|RPL11|RPL13|RPL15|RPL18|RPL19|RPL21|RPL24|RPL26|RPL27|RPL30|RPL27A|RPL31|RPL32|RPL34|RPL35A|RPL37|RPL38|RPL41|RPL36A|RPS3|RPS3A|RPS4X|RPS5|RPS6|RPS7|RPS10|RPS11|RPS12|RPS14|RPS15|RPS15A|RPS19|RPS21|RPS23|RPS24|RPS25|RPS27A|RPS29|ATP6V0E1|RPL14|RPL23|ATP6V1G1|LAMTOR5|RPL35|RPS27L|RRAGD|RPL22L1	-40
R-HSA-1799339	SRP-dependent cotranslational protein targeting to membrane	RPL9|RPL15|RPL30|RPL36A|RPS10|RPS12|RPS24|RPL13A	-5.5	FAU|RPL10A|RPL3|RPL4|RPL6|RPL8|RPL9|RPL11|RPL13|RPL15|RPL18|RPL19|RPL21|RPL24|RPL26|RPL27|RPL30|RPL27A|RPL31|RPL32|RPL34|RPL35A|RPL37|RPL38|RPL41|RPL36A|RPN2|RPS3|RPS3A|RPS4X|RPS5|RPS6|RPS7|RPS10|RPS11|RPS12|RPS14|RPS15|RPS15A|RPS19|RPS21|RPS23|RPS24|RPS25|RPS27A|RPS29|SRP9|SRP14|SRP72|RPL14|RPL23|SEC61B|RPL35|SEC11A|RPS27L|SRPRB|SEC11C|RPL22L1	-54
R-HSA-376176	Signaling by ROBO receptors	MAGOH|PSMD7|RPL9|RPL15|RPL30|RPL36A|RPS10|RPS12|RPS24|RPL13A	-5.5	CDC42|FAU|MAGOH|RPL10A|NELL2|PSMA4|PSMA5|PSMA7|PSMB7|PSMC3|PSMC4|PSMD4|PSMD7|PSMD10|ROBO2|RPL3|RPL4|RPL6|RPL8|RPL9|RPL11|RPL13|RPL15|RPL18|RPL19|RPL21|RPL24|RPL26|RPL27|RPL30|RPL27A|RPL31|RPL32|RPL34|RPL35A|RPL37|RPL38|RPL41|RPL36A|RPS3|RPS3A|RPS4X|RPS5|RPS6|RPS7|RPS10|RPS11|RPS12|RPS14|RPS15|RPS15A|RPS19|RPS21|RPS23|RPS24|RPS25|RPS27A|RPS29|RPL14|RPL23|RBM8A|RPL35|USP33|GSPT2|FLRT3|PABPC1|RPS27L…	-48
R-HSA-2408522	Selenoamino acid metabolism	RPL9|RPL15|RPL30|RPL36A|RPS10|RPS12|RPS24|RPL13A	-5.4	EPRS1|FAU|IARS1|KARS1|MARS1|RPL10A|RPL3|RPL4|RPL6|RPL8|RPL9|RPL11|RPL13|RPL15|RPL18|RPL19|RPL21|RPL24|RPL26|RPL27|RPL30|RPL27A|RPL31|RPL32|RPL34|RPL35A|RPL37|RPL38|RPL41|RPL36A|RPS3|RPS3A|RPS4X|RPS5|RPS6|RPS7|RPS10|RPS11|RPS12|RPS14|RPS15|RPS15A|RPS19|RPS21|RPS23|RPS24|RPS25|RPS27A|RPS29|AIMP2|RPL14|RPL23|RPL35|RPS27L|RPL22L1	-48
WP179	Cell cycle	CDC25A|CDK2|MCM4|PCNA|TFDP2|CDC45|PTTG1|STAG2	-5.4	CDK4|CDKN1A|GADD45A|HDAC2|MCM2|MCM4|ORC5|PCNA|CDC7|SMC3|PTTG1|ORC3|ANAPC13	-2.6
R-HSA-69239	Synthesis of DNA	CDK2|LIG1|MCM4|PCNA|PSMD7|RFC3|RPA3|CDC45	-5.3	DNA2|MCM2|MCM4|ORC5|PCNA|PSMA4|PSMA5|PSMA7|PSMB7|PSMC3|PSMC4|PSMD4|PSMD7|PSMD10|RFC1|RFC3|RPS27A|UBE2E1|ORC3|POLE3	-7.2
GO:0002181	cytoplasmic translation	RPL9|RPL15|RPL30|RPL36A|RPS10|RPS12|RPS24|RPL13A	-5.3	EIF4A2|FAU|EIF3E|RPL10A|RPL3|RPL4|RPL6|RPL8|RPL9|RPL11|RPL13|RPL15|RPL18|RPL19|RPL21|RPL24|RPL26|RPL27|RPL30|RPL27A|RPL31|RPL32|RPL34|RPL35A|RPL37|RPL38|RPL41|RPL36A|RPS3|RPS3A|RPS4X|RPS5|RPS6|RPS7|RPS10|RPS11|RPS12|RPS14|RPS15|RPS15A|RPS19|RPS21|RPS23|RPS24|RPS25|RPS27A|RPS29|EIF3A|EIF3D|EIF3G|EIF3H|RPL14|RPL23|RACK1|EIF3M|RPL35|MCTS1|ZC3H15|RPL22L1	-53
R-HSA-69306	DNA Replication	CDK2|LIG1|MCM4|PCNA|PSMD7|RFC3|RPA3|CDC45|H4C3	-5	DNA2|MCM2|MCM4|ORC5|PCNA|PSMA4|PSMA5|PSMA7|PSMB7|PSMC3|PSMC4|PSMD4|PSMD7|PSMD10|RFC1|RFC3|RPS27A|UBE2E1|CDC7|H4C3|ORC3|POLE3	-5.4
R-HSA-9824446	Viral Infection Pathways	LIG1|PSMD7|RPL9|RPL15|RPL30|RPL36A|RPS10|RPS12|RPS24|H4C3|BECN1|PSIP1|RPL13A|NUP133|NUP107|TBL1XR1	-4.9	ATP1B3|CANX|COMT|DYNC1I2|FAU|XRCC6|GALNT1|HDAC2|HMGA1|PRMT1|HSP90AA1|HSP90AB1|IRF3|IPO5|LIG4|RPL10A|NPM1|POLR2B|POLR2E|PPIB|PSMA4|PSMA5|PSMA7|PSMB7|PSMC3|PSMC4|PSMD4|PSMD7|PSMD10|PTPN11|RAN|RANBP2|REST|RPL3|RPL4|RPL6|RPL8|RPL9|RPL11|RPL13|RPL15|RPL18|RPL19|RPL21|RPL24|RPL26|RPL27|RPL30|RPL27A|RPL31|RPL32|RPL34|RPL35A|RPL37|RPL38|RPL41|RPL36A|RPN2|RPS3|RPS3A|RPS4X|RPS5|RPS6|RPS7|RPS10|RPS11|RPS12|…	-32
GO:0006259	DNA metabolic process	CDK2|LIG1|MCM4|PCNA|PTMS|RECQL|RFC3|RPA3|RRM1|TERC|TOP2A|CDC45|PTTG1|MORF4L2|RAD51AP1|SLF1	-4.8	CDC5L|GADD45A|DHX9|DFFA|DNA2|DUT|FANCB|XRCC6|HMGB1|HMGA1|HSP90AA1|HSP90AB1|HSPD1|LIG4|MCM2|MCM4|MSH2|NME1|NPM1|ORC5|PCNA|PURA|RAN|RECQL|RFC1|RFC3|RPS3|RRM1|SSBP1|TERC|TOP1|UBE2D3|UBE2N|USP1|XPA|CDC7|SMARCA5|BANF1|SMC3|PTTG1|MORF4L2|SLC30A9|MORF4L1|ASCC3|ORC3|TMT1A|ASF1A|DNAJC2|PRPF19|POLE3|SHLD2|APTX|TEX15|NOC3L|AEN|NABP2|DCTPP1|RNASEH2B|USP44|USP51|SDE2|FAM111B	-9.4
GO:0006281	DNA repair	CDK2|LIG1|MCM4|PCNA|RECQL|RFC3|RPA3|RRM1|CDC45|PTTG1|MORF4L2|RAD51AP1|SLF1	-4.7	CDC5L|GADD45A|DNA2|FANCB|XRCC6|HMGB1|LIG4|MCM2|MCM4|MSH2|NPM1|PCNA|RECQL|RFC1|RFC3|RPS3|RRM1|UBE2D3|UBE2N|USP1|XPA|CDC7|SMARCA5|SMC3|PTTG1|MORF4L2|SLC30A9|MORF4L1|ASCC3|ASF1A|PRPF19|SHLD2|APTX|TEX15|NABP2|RNASEH2B|USP44|USP51	-4.9
GO:0006518	peptide metabolic process	EEF1B2|EIF4E|RPL9|RPL15|RPL30|RPL36A|RPS10|RPS12|RPS24|BECN1|RPL13A|APH1A|ANKZF1	-4.6	CPD|EEF1B2|EIF1AX|EIF4A2|EIF4E|EPRS1|FAU|GARS1|IARS1|EIF3E|KARS1|MARS1|MTIF2|NARS1|RPL10A|ABCE1|RPL3|RPL4|RPL6|RPL8|RPL9|RPL11|RPL13|RPL15|RPL18|RPL19|RPL21|RPL24|RPL26|RPL27|RPL30|RPL27A|RPL31|RPL32|RPL34|RPL35A|RPL37|RPL38|RPL41|RPL36A|MRPL12|MRPS12|RPS3|RPS3A|RPS4X|RPS5|RPS6|RPS6KB2|RPS7|RPS10|RPS11|RPS12|RPS14|RPS15|RPS15A|RPS19|RPS21|RPS23|RPS24|RPS25|RPS27A|RPS29|TARS1|AIMP2|YARS1|EIF3A|EIF…	-48
CORUM:3055	Nop56p-associated pre-rRNA complex	RPL9|RPL15|RPL30|RPL36A|RPS12|RPS24|RPL13A	-4.6	DHX9|FBL|NCL|RPL10A|SNU13|NPM1|RPL3|RPL4|RPL6|RPL8|RPL9|RPL11|RPL13|RPL15|RPL18|RPL19|RPL21|RPL24|RPL26|RPL27|RPL30|RPL27A|RPL31|RPL32|RPL35A|RPL36A|RPS3A|RPS6|RPS7|RPS11|RPS12|RPS14|RPS15|RPS15A|RPS23|RPS24|RPS29|SRP14|TOP1|RPL14|DDX21|RPL23|EBNA1BP2|RPL35|GNL3|NOP58	-39
hsa04110	Cell cycle	CDC25A|CDK2|MCM4|PCNA|TFDP2|CDC45|PTTG1|STAG2	-4.5	BUB1B|CDK4|CDKN1A|GADD45A|HDAC2|MCM2|MCM4|ORC5|PCNA|PPP2CB|CDC7|SMC3|PTTG1|ORC3|ANAPC13|ESCO1	-3.1
GO:0006271	DNA strand elongation involved in DNA replication	LIG1|MCM4|PCNA|RFC3	-4.5	DNA2|MCM4|PCNA|RFC3|POLE3	-2.7
hsa03030	DNA replication	LIG1|MCM4|PCNA|RFC3|RPA3	-4.5	DNA2|MCM2|MCM4|PCNA|RFC1|RFC3|SSBP1|POLE3|RNASEH2B	-4.3
R-HSA-72766	Translation	EEF1B2|EIF4E|RPL9|RPL15|RPL30|RPL36A|RPS10|RPS12|RPS24|RPL13A	-4.4	EEF1B2|EIF1AX|EIF4A2|EIF4E|EPRS1|FAU|GARS1|IARS1|EIF3E|KARS1|MARS1|MTIF2|NARS1|RPL10A|RPL3|RPL4|RPL6|RPL8|RPL9|RPL11|RPL13|RPL15|RPL18|RPL19|RPL21|RPL24|RPL26|RPL27|RPL30|RPL27A|RPL31|RPL32|RPL34|RPL35A|RPL37|RPL38|RPL41|RPL36A|MRPL12|MRPS12|RPN2|RPS3|RPS3A|RPS4X|RPS5|RPS6|RPS7|RPS10|RPS11|RPS12|RPS14|RPS15|RPS15A|RPS19|RPS21|RPS23|RPS24|RPS25|RPS27A|RPS29|SRP9|SRP14|SRP72|TARS1|AIMP2|YARS1|EIF3A…	-67
R-HSA-69481	G2/M Checkpoints	CDC25A|CDK2|MCM4|PSMD7|RFC3|RPA3|CDC45|H4C3	-4.4	DNA2|MCM2|MCM4|ORC5|PSMA4|PSMA5|PSMA7|PSMB7|PSMC3|PSMC4|PSMD4|PSMD7|PSMD10|RFC3|RPS27A|UBE2N|CDC7|H4C3|ORC3	-4.4
hsa03010	Ribosome	RPL9|RPL15|RPL30|RPL36A|RPS10|RPS12|RPS24|RPL13A	-4.4	FAU|RPL10A|RPL3|RPL4|RPL6|RPL8|RPL9|RPL11|RPL13|RPL15|RPL18|RPL19|RPL21|RPL24|RPL26|RPL27|RPL30|RPL27A|RPL31|RPL32|RPL34|RPL35A|RPL37|RPL38|RPL41|RPL36A|MRPL12|MRPS12|RPS3|RPS3A|RPS4X|RPS5|RPS6|RPS7|RPS10|RPS11|RPS12|RPS14|RPS15|RPS15A|RPS19|RPS21|RPS23|RPS24|RPS25|RPS27A|RPS29|RPL14|RPL23|MRPL33|RPL35|RPS27L|MRPS7|MRPL30|MRPS21|MRPL20|MRPS15|RPL22L1|MRPL21	-44
GO:0006412	translation	EEF1B2|EIF4E|RPL9|RPL15|RPL30|RPL36A|RPS10|RPS12|RPS24|RPL13A|ANKZF1	-4.2	EEF1B2|EIF1AX|EIF4A2|EIF4E|EPRS1|FAU|GARS1|IARS1|EIF3E|KARS1|MARS1|MTIF2|NARS1|RPL10A|ABCE1|RPL3|RPL4|RPL6|RPL8|RPL9|RPL11|RPL13|RPL15|RPL18|RPL19|RPL21|RPL24|RPL26|RPL27|RPL30|RPL27A|RPL31|RPL32|RPL34|RPL35A|RPL37|RPL38|RPL41|RPL36A|MRPL12|MRPS12|RPS3|RPS3A|RPS4X|RPS5|RPS6|RPS6KB2|RPS7|RPS10|RPS11|RPS12|RPS14|RPS15|RPS15A|RPS19|RPS21|RPS23|RPS24|RPS25|RPS27A|RPS29|TARS1|AIMP2|YARS1|EIF3A|EIF3D|E…	-54
GO:0022616	DNA strand elongation	LIG1|MCM4|PCNA|RFC3	-4	DNA2|MCM4|PCNA|RFC3|POLE3	-2.1
R-HSA-69186	Lagging Strand Synthesis	LIG1|PCNA|RFC3|RPA3	-4	DNA2|PCNA|RFC1|RFC3	-1.3
R-HSA-2467813	Separation of Sister Chromatids	PSMD7|PTTG1|STAG2|CENPQ|NUP133|NUP107|NUF2|SKA2	-4	BUB1B|DYNC1I2|CENPI|PPP2CB|PSMA4|PSMA5|PSMA7|PSMB7|PSMC3|PSMC4|PSMD4|PSMD7|PSMD10|RANBP2|RPS27A|UBE2E1|SMC3|PTTG1|TUBB4B|CENPQ|NUP107|KIF18A|TUBA1C	-5.9
R-HSA-68886	M Phase	PSMD7|H4C3|PTTG1|CEP57|STAG2|CENPQ|NUP133|NUP107|NCAPG|NUF2|SKA2	-4	BUB1B|DYNC1I2|CENPI|HSP90AA1|NEK2|PPP2CB|PSMA4|PSMA5|PSMA7|PSMB7|PSMC3|PSMC4|PSMD4|PSMD7|PSMD10|RAN|RANBP2|RPS27A|TPR|UBE2E1|H4C3|BANF1|SMC3|PTTG1|CEP57|TUBB4B|TUBGCP4|CENPQ|NDC1|NUP107|MZT2B|CEP290|KIF18A|TUBA1C	-5
CORUM:308	60S ribosomal subunit, cytoplasmic	RPL9|RPL15|RPL30|RPL36A|RPL13A	-4	RPL10A|RPL3|RPL4|RPL6|RPL8|RPL9|RPL11|RPL13|RPL15|RPL18|RPL19|RPL21|RPL24|RPL26|RPL27|RPL30|RPL27A|RPL31|RPL32|RPL34|RPL35A|RPL37|RPL38|RPL41|RPL36A|RPL14|RPL23|RPL35	-28
GO:0043043	peptide biosynthetic process	EEF1B2|EIF4E|RPL9|RPL15|RPL30|RPL36A|RPS10|RPS12|RPS24|RPL13A|ANKZF1	-4	EEF1B2|EIF1AX|EIF4A2|EIF4E|EPRS1|FAU|GARS1|IARS1|EIF3E|KARS1|MARS1|MTIF2|NARS1|RPL10A|ABCE1|RPL3|RPL4|RPL6|RPL8|RPL9|RPL11|RPL13|RPL15|RPL18|RPL19|RPL21|RPL24|RPL26|RPL27|RPL30|RPL27A|RPL31|RPL32|RPL34|RPL35A|RPL37|RPL38|RPL41|RPL36A|MRPL12|MRPS12|RPS3|RPS3A|RPS4X|RPS5|RPS6|RPS6KB2|RPS7|RPS10|RPS11|RPS12|RPS14|RPS15|RPS15A|RPS19|RPS21|RPS23|RPS24|RPS25|RPS27A|RPS29|TARS1|AIMP2|YARS1|EIF3A|EIF3D|E…	-51
R-HSA-5651801	PCNA-Dependent Long Patch Base Excision Repair	LIG1|PCNA|RFC3|RPA3	-3.9	PCNA|RFC1|RFC3|POLE3	-1.2
GO:0006261	DNA-templated DNA replication	LIG1|MCM4|PCNA|RECQL|RFC3|RRM1|CDC45	-3.9	DNA2|HMGA1|MCM2|MCM4|ORC5|PCNA|PURA|RECQL|RFC1|RFC3|RRM1|SSBP1|ORC3|ASF1A|POLE3|NOC3L	-3.8
GO:0051301	cell division	CDC25A|CDK2|CETN3|CKS1B|LIG1|TOP2A|BECN1|PTTG1|STAG2|NCAPG|NUF2|SKA2	-3.9	ARL3|BUB1B|SEPTIN7|CDK4|CETN3|KIT|LIG4|NEDD9|NEK2|RAN|RPS3|DYNLT1|TOP1|TPR|CDC7|SMC3|PTTG1|KIF20B|USP16|RAB10|ANAPC13|GNL3|PRPF40A|MARK4|MAP9|USP44|TUBA1C|LRRCC1|EXOC8|SDE2|CENPV	-2.3
GO:0000278	mitotic cell cycle	CDC25A|CDK2|CKS1B|EIF4E|LIG1|MCM4|PCNA|CDC45|BECN1|STAG2|NCAPG|NUF2|SKA2	-3.9	ARL3|BUB1B|CALM2|CDK4|CDKN1A|DNA2|EIF4E|CENPI|MCM2|MCM4|MSH2|NEK2|PCNA|PPP2CB|RAN|RPL26|RPS6|TAF10|DYNLT1|TPR|CDC7|BANF1|SMC3|TUBB4B|PIBF1|USP16|TUBGCP4|RPS27L|SBDS|TRIAP1|NABP2|MAP9|KIF18A|TUBA1C|EXOC8|SDE2	-2.5
GO:1903047	mitotic cell cycle process	CDC25A|CDK2|CKS1B|EIF4E|LIG1|MCM4|PCNA|CDC45|BECN1|STAG2|NCAPG|NUF2	-3.9	ARL3|BUB1B|CALM2|CDK4|CDKN1A|DNA2|EIF4E|CENPI|MCM2|MCM4|MSH2|NEK2|PCNA|RAN|RPL26|RPS6|TAF10|DYNLT1|TPR|CDC7|BANF1|SMC3|PIBF1|USP16|RPS27L|SBDS|TRIAP1|NABP2|MAP9|KIF18A|EXOC8|SDE2	-2.5
R-HSA-73886	Chromosome Maintenance	CDK2|LIG1|PCNA|RFC3|RPA3|H4C3|CENPQ	-3.8	DNA2|CENPI|NPM1|PCNA|POLR2B|POLR2E|RFC1|RFC3|H4C3|SMARCA5|CENPQ	-1.2
WP531	DNA mismatch repair	LIG1|PCNA|RFC3|RPA3	-3.8	MSH2|PCNA|RFC1|RFC3|POLE3	-1.8
hsa03430	Mismatch repair	LIG1|PCNA|RFC3|RPA3	-3.8	MSH2|PCNA|RFC1|RFC3|SSBP1	-1.8
R-HSA-68877	Mitotic Prometaphase	CEP57|STAG2|CENPQ|NUP133|NUP107|NCAPG|NUF2|SKA2	-3.8	BUB1B|DYNC1I2|CENPI|HSP90AA1|NEK2|PPP2CB|RANBP2|SMC3|CEP57|TUBB4B|TUBGCP4|CENPQ|NUP107|MZT2B|CEP290|KIF18A|TUBA1C	-2.3
GO:0033365	protein localization to organelle	CSE1L|INSIG1|H4C3|BECN1|SNUPN|LAMTOR5|TXNIP|ZFAND6|TMCO1|VPS35|NUP133|NUP107|SLF1|TOMM5	-3.7	ARL1|ARL3|BUB1B|CDKN1A|CSE1L|DHX9|DNAJA1|HSPA8|HSP90AA1|HSPD1|INSIG1|IPO5|M6PR|MSH2|RAN|RANBP2|ROM1|RPL11|SRP9|SRP14|SRP72|SSB|TPR|XPA|H4C3|RPL23|KIF20B|TMEM147|PIBF1|LAMTOR5|TRAF3IP2|RAB10|SEC61B|TOMM34|TMED2|FBXO7|PYGO1|TIMM9|TIMM8B|RANBP6|ZFAND6|TMCO1|NOL8|NXT2|EMC7|TOMM22|NUP107|SRPRB|NABP2|IPO4|EMC6|RPF2|DNAJC19|TOMM5|TOMM6	-7.1
R-HSA-5696397	Gap-filling DNA repair synthesis and ligation in GG-NER	LIG1|PCNA|RFC3|RPA3	-3.7	PCNA|RFC1|RFC3|RPS27A|POLE3	-1.7
GO:0006974	DNA damage response	CDK2|LIG1|MCM4|PCNA|RECQL|RFC3|RPA3|RRM1|TOP2A|CDC45|PTTG1|MORF4L2|RAD51AP1|SLF1	-3.7	CDC5L|CDKN1A|GADD45A|DNA2|FANCB|XRCC6|HMGB1|IRF3|LIG4|MCM2|MCM4|MSH2|NPM1|PCNA|PTPN11|RECQL|RFC1|RFC3|RPL26|RPS3|RRM1|UBA1|UBE2D3|UBE2N|USP1|XPA|CDC7|DYRK2|SMARCA5|BAZ1B|SMC3|PTTG1|MORF4L2|BCLAF1|SLC30A9|USP16|MORF4L1|ASCC3|ATMIN|PHLDA3|ASF1A|PRPF19|MCTS1|RPS27L|TRIAP1|POLE3|SHLD2|DDIT4|APTX|TEX15|TIGAR|ZMAT3|AEN|NABP2|RNASEH2B|USP44|SPINDOC|USP51|SDE2	-8.6
R-HSA-422475	Axon guidance	ITGA1|MAGOH|PSMD7|RPL9|RPL15|RPL30|RPL36A|RPS10|RPS12|RPS24|RPL13A|APH1A	-3.6	CDC42|EPHB3|FAU|HSPA8|HSP90AA1|HSP90AB1|MAGOH|RPL10A|NELL2|PSMA4|PSMA5|PSMA7|PSMB7|PSMC3|PSMC4|PSMD4|PSMD7|PSMD10|PTPN11|ROBO2|RPL3|RPL4|RPL6|RPL8|RPL9|RPL11|RPL13|RPL15|RPL18|RPL19|RPL21|RPL24|RPL26|RPL27|RPL30|RPL27A|RPL31|RPL32|RPL34|RPL35A|RPL37|RPL38|RPL41|RPL36A|RPS3|RPS3A|RPS4X|RPS5|RPS6|RPS7|RPS10|RPS11|RPS12|RPS14|RPS15|RPS15A|RPS19|RPS21|RPS23|RPS24|RPS25|RPS27A|RPS29|ITSN1|RPL14|RPL23|…	-29
GO:0033260	nuclear DNA replication	LIG1|MCM4|PCNA|CDC45	-3.6	DNA2|MCM2|MCM4|PCNA	-0.93
R-HSA-110373	Resolution of AP sites via the multiple-nucleotide patch replacement pathway	LIG1|PCNA|RFC3|RPA3	-3.6	PCNA|RFC1|RFC3|POLE3	-0.93
R-HSA-71291	Metabolism of amino acids and derivatives	PSMD7|RPL9|RPL15|RPL30|RPL36A|RPS10|RPS12|RPS24|GRHPR|RPL13A	-3.6	AMT|EPRS1|FAU|GOT2|IARS1|KARS1|MARS1|NDUFAB1|RPL10A|ODC1|PCBD1|PDHA1|PSMA4|PSMA5|PSMA7|PSMB7|PSMC3|PSMC4|PSMD4|PSMD7|PSMD10|PSPH|PYCR1|RPL3|RPL4|RPL6|RPL8|RPL9|RPL11|RPL13|RPL15|RPL18|RPL19|RPL21|RPL24|RPL26|RPL27|RPL30|RPL27A|RPL31|RPL32|RPL34|RPL35A|RPL37|RPL38|RPL41|RPL36A|RPS3|RPS3A|RPS4X|RPS5|RPS6|RPS7|RPS10|RPS11|RPS12|RPS14|RPS15|RPS15A|RPS19|RPS21|RPS23|RPS24|RPS25|RPS27A|RPS29|SMS|AIMP2|…	-39
GO:0044786	cell cycle DNA replication	LIG1|MCM4|PCNA|CDC45	-3.6	DNA2|MCM2|MCM4|PCNA	-0.88
R-HSA-9675108	Nervous system development	ITGA1|MAGOH|PSMD7|RPL9|RPL15|RPL30|RPL36A|RPS10|RPS12|RPS24|RPL13A|APH1A	-3.5	CDC42|EPHB3|FAU|HDAC2|HMGCR|HSPA8|HSP90AA1|HSP90AB1|MAGOH|RPL10A|NELL2|PSMA4|PSMA5|PSMA7|PSMB7|PSMC3|PSMC4|PSMD4|PSMD7|PSMD10|PTPN11|ROBO2|RPL3|RPL4|RPL6|RPL8|RPL9|RPL11|RPL13|RPL15|RPL18|RPL19|RPL21|RPL24|RPL26|RPL27|RPL30|RPL27A|RPL31|RPL32|RPL34|RPL35A|RPL37|RPL38|RPL41|RPL36A|RPS3|RPS3A|RPS4X|RPS5|RPS6|RPS7|RPS10|RPS11|RPS12|RPS14|RPS15|RPS15A|RPS19|RPS21|RPS23|RPS24|RPS25|RPS27A|RPS29|ITSN1|…	-29
hsa05171	Coronavirus disease - COVID-19	RPL9|RPL15|RPL30|RPL36A|RPS10|RPS12|RPS24|RPL13A	-3.4	FAU|IL6ST|IRF3|RPL10A|RPL3|RPL4|RPL6|RPL8|RPL9|RPL11|RPL13|RPL15|RPL18|RPL19|RPL21|RPL24|RPL26|RPL27|RPL30|RPL27A|RPL31|RPL32|RPL34|RPL35A|RPL37|RPL38|RPL41|RPL36A|RPS3|RPS3A|RPS4X|RPS5|RPS6|RPS7|RPS10|RPS11|RPS12|RPS14|RPS15|RPS15A|RPS19|RPS21|RPS23|RPS24|RPS25|RPS27A|RPS29|RPL14|RPL23|RPL35|RPS27L|RPL22L1	-27
GO:0043603	amide metabolic process	EEF1B2|EIF4E|RPL9|RPL15|RPL30|RPL36A|RPS10|RPS12|RPS24|BECN1|GNPDA1|RPL13A|APH1A|ANKZF1	-3.4	ATF4|CPD|EEF1B2|EIF1AX|EIF4A2|EIF4E|EPRS1|ACSL3|FAU|GARS1|GOT2|HMGCS1|IARS1|EIF3E|KARS1|MARS1|MTIF2|MMUT|MVK|NARS1|RPL10A|PDHA1|ABCE1|RPL3|RPL4|RPL6|RPL8|RPL9|RPL11|RPL13|RPL15|RPL18|RPL19|RPL21|RPL24|RPL26|RPL27|RPL30|RPL27A|RPL31|RPL32|RPL34|RPL35A|RPL37|RPL38|RPL41|RPL36A|MRPL12|MRPS12|RPS3|RPS3A|RPS4X|RPS5|RPS6|RPS6KB2|RPS7|RPS10|RPS11|RPS12|RPS14|RPS15|RPS15A|RPS19|RPS21|RPS23|RPS24|RPS25|RP…	-44
R-HSA-68882	Mitotic Anaphase	PSMD7|PTTG1|STAG2|CENPQ|NUP133|NUP107|NUF2|SKA2	-3.4	BUB1B|DYNC1I2|CENPI|PPP2CB|PSMA4|PSMA5|PSMA7|PSMB7|PSMC3|PSMC4|PSMD4|PSMD7|PSMD10|RAN|RANBP2|RPS27A|UBE2E1|BANF1|SMC3|PTTG1|TUBB4B|CENPQ|NDC1|NUP107|KIF18A|TUBA1C	-6
R-HSA-2555396	Mitotic Metaphase and Anaphase	PSMD7|PTTG1|STAG2|CENPQ|NUP133|NUP107|NUF2|SKA2	-3.4	BUB1B|DYNC1I2|CENPI|PPP2CB|PSMA4|PSMA5|PSMA7|PSMB7|PSMC3|PSMC4|PSMD4|PSMD7|PSMD10|RAN|RANBP2|RPS27A|UBE2E1|BANF1|SMC3|PTTG1|TUBB4B|CENPQ|NDC1|NUP107|KIF18A|TUBA1C	-5.9
R-HSA-68962	Activation of the pre-replicative complex	CDK2|MCM4|RPA3|CDC45	-3.2	MCM2|MCM4|ORC5|CDC7|ORC3|POLE3	-1.9
R-HSA-3108232	SUMO E3 ligases SUMOylate target proteins	PCNA|TOP2A|H4C3|CASP8AP2|STAG2|NUP133|NUP107	-3.2	HDAC2|HNRNPC|NPM1|PCNA|RANBP2|SUMO3|TOP1|TPR|NRIP1|H4C3|SMC3|NOP58|NDC1|NUP107	-1.6
GO:0000725	recombinational repair	MCM4|RECQL|RPA3|CDC45|RAD51AP1|SLF1	-3.2	FANCB|XRCC6|MCM2|MCM4|RECQL|UBE2N|CDC7|MORF4L1|NABP2	-0.79
R-HSA-2990846	SUMOylation	PCNA|TOP2A|H4C3|CASP8AP2|STAG2|NUP133|NUP107	-3.1	HDAC2|HNRNPC|NPM1|PCNA|RANBP2|SUMO3|TOP1|TPR|NRIP1|H4C3|SMC3|NOP58|NDC1|NUP107	-1.5
R-HSA-2500257	Resolution of Sister Chromatid Cohesion	STAG2|CENPQ|NUP133|NUP107|NUF2|SKA2	-3.1	BUB1B|DYNC1I2|CENPI|PPP2CB|RANBP2|SMC3|TUBB4B|CENPQ|NUP107|KIF18A|TUBA1C	-1.5
GO:0043604	amide biosynthetic process	EEF1B2|EIF4E|RPL9|RPL15|RPL30|RPL36A|RPS10|RPS12|RPS24|RPL13A|ANKZF1	-3	EEF1B2|EIF1AX|EIF4A2|EIF4E|EPRS1|ACSL3|FAU|GARS1|IARS1|EIF3E|KARS1|MARS1|MTIF2|MMUT|NARS1|RPL10A|PDHA1|ABCE1|RPL3|RPL4|RPL6|RPL8|RPL9|RPL11|RPL13|RPL15|RPL18|RPL19|RPL21|RPL24|RPL26|RPL27|RPL30|RPL27A|RPL31|RPL32|RPL34|RPL35A|RPL37|RPL38|RPL41|RPL36A|MRPL12|MRPS12|RPS3|RPS3A|RPS4X|RPS5|RPS6|RPS6KB2|RPS7|RPS10|RPS11|RPS12|RPS14|RPS15|RPS15A|RPS19|RPS21|RPS23|RPS24|RPS25|RPS27A|RPS29|TARS1|AIMP2|DE…	-49
R-HSA-69202	Cyclin E associated events during G1/S transition	CDC25A|CDK2|CKS1B|PSMD7|TFDP2	-2.9	CDK4|CDKN1A|PSMA4|PSMA5|PSMA7|PSMB7|PSMC3|PSMC4|PSMD4|PSMD7|PSMD10|RPS27A	-3.5
R-HSA-69656	Cyclin A:Cdk2-associated events at S phase entry	CDC25A|CDK2|CKS1B|PSMD7|TFDP2	-2.9	CDK4|CDKN1A|PSMA4|PSMA5|PSMA7|PSMB7|PSMC3|PSMC4|PSMD4|PSMD7|PSMD10|RPS27A	-3.4
WP4753	Nucleotide excision repair	LIG1|PCNA|RFC3|RPA3	-2.8	PCNA|RFC1|RFC3|XPA|POLE3	-0.81
GO:0071103	DNA conformation change	MCM4|RECQL|RFC3|TOP2A|CDC45	-2.8	DHX9|DNA2|XRCC6|HMGB1|HMGA1|MCM2|MCM4|PURA|RECQL|RFC3|SSBP1|TOP1|G3BP1|ASCC3	-4.6
R-HSA-4615885	SUMOylation of DNA replication proteins	PCNA|TOP2A|NUP133|NUP107	-2.8	PCNA|RANBP2|SUMO3|TOP1|TPR|NDC1|NUP107	-2
R-HSA-110312	Translesion synthesis by REV1	PCNA|RFC3|RPA3	-2.8	PCNA|RFC1|RFC3|RPS27A	-1.6
GO:0071897	DNA biosynthetic process	LIG1|PCNA|RFC3|RRM1|TERC	-2.7	HSP90AA1|HSP90AB1|LIG4|PCNA|RFC1|RFC3|RRM1|TERC|POLE3	-1.4
R-HSA-5655862	Translesion synthesis by POLK	PCNA|RFC3|RPA3	-2.7	PCNA|RFC1|RFC3|RPS27A	-1.5
R-HSA-5656121	Translesion synthesis by POLI	PCNA|RFC3|RPA3	-2.7	PCNA|RFC1|RFC3|RPS27A	-1.5
R-HSA-141444	Amplification of signal from unattached kinetochores via a MAD2 inhibitory signal	CENPQ|NUP133|NUP107|NUF2|SKA2	-2.6	BUB1B|DYNC1I2|CENPI|PPP2CB|RANBP2|CENPQ|NUP107|KIF18A	-0.89
R-HSA-141424	Amplification of signal from the kinetochores	CENPQ|NUP133|NUP107|NUF2|SKA2	-2.6	BUB1B|DYNC1I2|CENPI|PPP2CB|RANBP2|CENPQ|NUP107|KIF18A	-0.89
R-HSA-69002	DNA Replication Pre-Initiation	CDK2|MCM4|PSMD7|RPA3|CDC45|H4C3	-2.6	MCM2|MCM4|ORC5|PSMA4|PSMA5|PSMA7|PSMB7|PSMC3|PSMC4|PSMD4|PSMD7|PSMD10|RPS27A|UBE2E1|CDC7|H4C3|ORC3|POLE3	-4.1
R-HSA-110320	Translesion Synthesis by POLH	PCNA|RFC3|RPA3	-2.6	PCNA|RFC1|RFC3|RPS27A	-1.3
GO:0009060	aerobic respiration	MDH1|ND4L|ND6|NDUFB4|UQCRB|ATP5F1EP2	-2.6	ADSL|ATP5PB|ATP5ME|ATP5PF|DGUOK|MSH2|ND3|ND5|ND6|NDUFA2|NDUFA5|NDUFAB1|NDUFB3|NDUFB4|NDUFC1|NDUFC2|NDUFS2|NDUFS4|PDHA1|UQCRB|UQCRH|ATP5MG|CYCS|COA6	-7.8
GO:0090329	regulation of DNA-templated DNA replication	CDK2|MCM4|PCNA|RFC3	-2.6	MCM2|MCM4|PCNA|RFC3|SSBP1|CDC7	-1.1
GO:0042542	response to hydrogen peroxide	ND6|PCNA|BECN1|TXNIP|ANKZF1	-2.5	HDAC2|ND5|ND6|PCNA|PPP2CB|RPS3|SDC1|SOD1|IL18BP|PPP1R15B	-1.6
R-HSA-5693532	DNA Double-Strand Break Repair	CDK2|PCNA|RFC3|RPA3|H4C3|RAD51AP1	-2.5	DNA2|XRCC6|LIG4|PCNA|RFC1|RFC3|RPS27A|UBE2N|H4C3|SMARCA5|BAZ1B|POLE3	-1.1
GO:0006268	DNA unwinding involved in DNA replication	MCM4|RECQL|CDC45	-2.5	HMGA1|MCM2|MCM4|PURA|RECQL|SSBP1	-2.9
hsa03013	Nucleocytoplasmic transport	CSE1L|MAGOH|SNUPN|NUP133|NUP107	-2.4	CSE1L|GLE1|IPO5|MAGOH|PNN|RAN|RANBP2|SUMO3|TPR|RBM8A|XPOT|MAGOHB|NDC1|NXT2|NUP107|IPO4	-5
R-HSA-72649	Translation initiation complex formation	EIF4E|RPS10|RPS12|RPS24	-2.4	EIF1AX|EIF4A2|EIF4E|FAU|EIF3E|RPS3|RPS3A|RPS4X|RPS5|RPS6|RPS7|RPS10|RPS11|RPS12|RPS14|RPS15|RPS15A|RPS19|RPS21|RPS23|RPS24|RPS25|RPS27A|RPS29|EIF3A|EIF3D|EIF3G|EIF3H|EIF3M|PABPC1|RPS27L	-29
R-HSA-72702	Ribosomal scanning and start codon recognition	EIF4E|RPS10|RPS12|RPS24	-2.4	EIF1AX|EIF4A2|EIF4E|FAU|EIF3E|RPS3|RPS3A|RPS4X|RPS5|RPS6|RPS7|RPS10|RPS11|RPS12|RPS14|RPS15|RPS15A|RPS19|RPS21|RPS23|RPS24|RPS25|RPS27A|RPS29|EIF3A|EIF3D|EIF3G|EIF3H|EIF3M|RPS27L	-27
R-HSA-69618	Mitotic Spindle Checkpoint	CENPQ|NUP133|NUP107|NUF2|SKA2	-2.4	BUB1B|DYNC1I2|CENPI|PPP2CB|RANBP2|UBE2E1|CENPQ|NUP107|KIF18A	-0.95
R-HSA-72662	Activation of the mRNA upon binding of the cap-binding complex and eIFs, and subsequent binding to 43S	EIF4E|RPS10|RPS12|RPS24	-2.3	EIF1AX|EIF4A2|EIF4E|FAU|EIF3E|RPS3|RPS3A|RPS4X|RPS5|RPS6|RPS7|RPS10|RPS11|RPS12|RPS14|RPS15|RPS15A|RPS19|RPS21|RPS23|RPS24|RPS25|RPS27A|RPS29|EIF3A|EIF3D|EIF3G|EIF3H|EIF3M|PABPC1|RPS27L	-28
GO:0072594	establishment of protein localization to organelle	CSE1L|BECN1|SNUPN|TXNIP|ZFAND6|NUP133|NUP107|TOMM5	-2.3	CDKN1A|CSE1L|HSPA8|HSP90AA1|HSPD1|IPO5|M6PR|RAN|RANBP2|SRP9|SRP14|SRP72|TPR|RPL23|TRAF3IP2|RAB10|SEC61B|TOMM34|FBXO7|TIMM9|TIMM8B|RANBP6|ZFAND6|NXT2|TOMM22|NUP107|SRPRB|NABP2|IPO4|DNAJC19|TOMM5|TOMM6	-5.7
GO:0006606	protein import into nucleus	CSE1L|SNUPN|TXNIP|NUP133|NUP107	-2.3	CDKN1A|CSE1L|IPO5|RAN|RANBP2|TPR|RPL23|TRAF3IP2|RANBP6|NXT2|NUP107|IPO4	-2.3
R-HSA-9648025	EML4 and NUDC in mitotic spindle formation	CENPQ|NUP133|NUP107|NUF2|SKA2	-2.3	BUB1B|DYNC1I2|CENPI|PPP2CB|RANBP2|TUBB4B|CENPQ|NUP107|KIF18A|TUBA1C	-1.3
GO:0051170	import into nucleus	CSE1L|SNUPN|TXNIP|NUP133|NUP107	-2.3	CDKN1A|CSE1L|IPO5|RAN|RANBP2|TPR|RPL23|TRAF3IP2|RANBP6|NXT2|NUP107|IPO4	-2.1
GO:0042776	proton motive force-driven mitochondrial ATP synthesis	ND4L|ND6|NDUFB4|ATP5F1EP2	-2.3	ATP5PB|ATP5ME|ATP5PF|ND3|ND5|ND6|NDUFA2|NDUFA5|NDUFAB1|NDUFB3|NDUFB4|NDUFC1|NDUFC2|NDUFS2|NDUFS4|ATP5MG	-8.2
hsa05014	Amyotrophic lateral sclerosis	ND4L|ND6|NDUFB4|PSMD7|UQCRB|BECN1|NUP133|NUP107	-2.2	ATF4|ATP5PB|ATP5MC3|ATP5PF|GLE1|ND3|ND5|ND6|NDUFA2|NDUFA5|NDUFAB1|NDUFB3|NDUFB4|NDUFC1|NDUFC2|NDUFS2|NDUFS4|PSMA4|PSMA5|PSMA7|PSMB7|PSMC3|PSMC4|PSMD4|PSMD7|RANBP2|SRSF3|SRSF7|SOD1|TPR|UQCRB|UQCRH|MATR3|SIGMAR1|TUBB4B|CYCS|NDC1|NXT2|NUP107|TUBA1C	-9.6
GO:0006119	oxidative phosphorylation	ND4L|ND6|NDUFB4|UQCRB|ATP5F1EP2	-2.2	ATP5PB|ATP5ME|ATP5PF|DGUOK|MSH2|ND3|ND5|ND6|NDUFA2|NDUFA5|NDUFAB1|NDUFB3|NDUFB4|NDUFC1|NDUFC2|NDUFS2|NDUFS4|UQCRB|UQCRH|ATP5MG|CYCS|COA6	-8.8
R-HSA-6782210	Gap-filling DNA repair synthesis and ligation in TC-NER	LIG1|PCNA|RFC3|RPA3	-2.2	PCNA|POLR2B|POLR2E|RFC1|RFC3|RPS27A|PRPF19|POLE3	-1.7
GO:0045333	cellular respiration	MDH1|ND4L|ND6|NDUFB4|UQCRB|ATP5F1EP2	-2.2	ADSL|ATP5PB|ATP5ME|ATP5PF|DGUOK|GPD2|MSH2|ND3|ND5|ND6|NDUFA2|NDUFA5|NDUFAB1|NDUFB3|NDUFB4|NDUFC1|NDUFC2|NDUFS2|NDUFS4|PDHA1|UQCRB|UQCRH|SLC25A13|ATP5MG|CYCS|COA6	-7.6
R-HSA-9705683	SARS-CoV-2-host interactions	RPS10|RPS12|RPS24|BECN1|NUP133|NUP107	-2.1	FAU|HSP90AA1|HSP90AB1|IRF3|PTPN11|RANBP2|RPS3|RPS3A|RPS4X|RPS5|RPS6|RPS7|RPS10|RPS11|RPS12|RPS14|RPS15|RPS15A|RPS19|RPS21|RPS23|RPS24|RPS25|RPS27A|RPS29|TPR|UBE2N|G3BP1|RPS27L|NDC1|NUP107|GEMIN6	-11
GO:0015986	proton motive force-driven ATP synthesis	ND4L|ND6|NDUFB4|ATP5F1EP2	-2.1	ATP5PB|ATP5MC3|ATP5ME|ATP5PF|ND3|ND5|ND6|NDUFA2|NDUFA5|NDUFAB1|NDUFB3|NDUFB4|NDUFC1|NDUFC2|NDUFS2|NDUFS4|ATP5MJ|ATP5MG	-9.2
GO:0006302	double-strand break repair	MCM4|RECQL|RPA3|CDC45|RAD51AP1|SLF1	-2	DNA2|FANCB|XRCC6|HMGB1|LIG4|MCM2|MCM4|MSH2|RECQL|UBE2N|CDC7|MORF4L1|PRPF19|NABP2	-1.1
R-HSA-110314	Recognition of DNA damage by PCNA-containing replication complex	PCNA|RFC3|RPA3	-2	PCNA|RFC1|RFC3|RPS27A|USP1|POLE3	-2.1
GO:0032508	DNA duplex unwinding	MCM4|RECQL|RFC3|CDC45	-2	DHX9|DNA2|XRCC6|HMGA1|MCM2|MCM4|PURA|RECQL|RFC3|SSBP1|G3BP1|ASCC3	-3.9
CORUM:338	40S ribosomal subunit, cytoplasmic	RPS10|RPS12|RPS24	-2	FAU|RPS3|RPS3A|RPS4X|RPS5|RPS6|RPS7|RPS10|RPS11|RPS12|RPS14|RPS15|RPS15A|RPS19|RPS21|RPS23|RPS24|RPS25|RPS27A|RPS29	-20
R-HSA-5663220	RHO GTPases Activate Formins	CENPQ|NUP133|NUP107|NUF2|SKA2	-2	BUB1B|CDC42|DYNC1I2|CENPI|PPP2CB|RANBP2|TUBB4B|CENPQ|NUP107|KIF18A|TUBA1C	-1.2
hsa05016	Huntington disease	ND4L|ND6|NDUFB4|PSMD7|SLC1A3|UQCRB|BECN1	-2	ATP5PB|ATP5MC3|ATP5PF|HDAC2|ND3|ND5|ND6|NDUFA2|NDUFA5|NDUFAB1|NDUFB3|NDUFB4|NDUFC1|NDUFC2|NDUFS2|NDUFS4|POLR2B|POLR2E|PSMA4|PSMA5|PSMA7|PSMB7|PSMC3|PSMC4|PSMD4|PSMD7|REST|SOD1|TFAM|UQCRB|UQCRH|TUBB4B|BBC3|CYCS|TUBA1C	-8.7
R-HSA-5656169	Termination of translesion DNA synthesis	PCNA|RFC3|RPA3	-2	PCNA|RFC1|RFC3|RPS27A|POLE3	-1.3
R-HSA-6781827	Transcription-Coupled Nucleotide Excision Repair (TC-NER)	LIG1|PCNA|RFC3|RPA3	-1.9	PCNA|POLR2B|POLR2E|RFC1|RFC3|RPS27A|XPA|PRPF19|POLE3	-1.8
CORUM:305	40S ribosomal subunit, cytoplasmic	RPS10|RPS12|RPS24	-1.9	FAU|RPS3|RPS3A|RPS4X|RPS5|RPS6|RPS7|RPS10|RPS11|RPS12|RPS14|RPS15|RPS15A|RPS19|RPS21|RPS23|RPS24|RPS25|RPS27A|RPS29	-20
R-HSA-180910	Vpr-mediated nuclear import of PICs	PSIP1|NUP133|NUP107	-1.9	HMGA1|RANBP2|TPR|BANF1|NDC1|NUP107	-1.9
WP4016	DNA IR-damage and cellular response via ATR	CDK2|PCNA|RECQL|CDC45	-1.9	MCM2|MSH2|PCNA|RECQL|UBE2D3|USP1|XPA	-0.79
GO:0032392	DNA geometric change	MCM4|RECQL|RFC3|CDC45	-1.9	DHX9|DNA2|XRCC6|HMGB1|HMGA1|MCM2|MCM4|PURA|RECQL|RFC3|SSBP1|G3BP1|ASCC3	-4.3
R-HSA-159227	Transport of the SLBP independent Mature mRNA	EIF4E|NUP133|NUP107	-1.9	EIF4E|RANBP2|TPR|NDC1|NUP107	-1.2
R-HSA-159230	Transport of the SLBP Dependant Mature mRNA	EIF4E|NUP133|NUP107	-1.9	EIF4E|RANBP2|TPR|NDC1|NUP107	-1.2
R-HSA-72202	Transport of Mature Transcript to Cytoplasm	EIF4E|MAGOH|NUP133|NUP107	-1.9	EIF4E|GLE1|MAGOH|RANBP2|SRSF3|SRSF5|SRSF7|TPR|RBM8A|MAGOHB|NDC1|NUP107|FIP1L1|SARNP	-4.9
R-HSA-5696399	Global Genome Nucleotide Excision Repair (GG-NER)	LIG1|PCNA|RFC3|RPA3	-1.9	PCNA|RFC1|RFC3|RPS27A|SUMO3|UBE2N|XPA|POLE3	-1.2
R-HSA-176033	Interactions of Vpr with host cellular proteins	PSIP1|NUP133|NUP107	-1.8	HMGA1|RANBP2|TPR|BANF1|NDC1|NUP107	-1.8
GO:0006754	ATP biosynthetic process	ND4L|ND6|NDUFB4|ATP5F1EP2	-1.8	ATP5PB|ATP5MC3|ATP5ME|ATP5PF|DGUOK|ND3|ND5|ND6|NDUFA2|NDUFA5|NDUFAB1|NDUFB3|NDUFB4|NDUFC1|NDUFC2|NDUFS2|NDUFS4|ATP5MJ|SLC25A13|ATP5MG	-9.8
GO:0050657	nucleic acid transport	CETN3|MAGOH|SNUPN|NUP133|NUP107	-1.8	CETN3|DHX9|GLE1|MAGOH|NPM1|RAN|RANBP2|SRSF3|SRSF7|SSB|TPR|RBM8A|XPOT|MAGOHB|NDC1|NXT2|ENY2|NUP107|SARNP|PNPT1	-5.5
GO:0050658	RNA transport	CETN3|MAGOH|SNUPN|NUP133|NUP107	-1.8	CETN3|DHX9|GLE1|MAGOH|NPM1|RAN|RANBP2|SRSF3|SRSF7|SSB|TPR|RBM8A|XPOT|MAGOHB|NDC1|NXT2|ENY2|NUP107|SARNP|PNPT1	-5.5
R-HSA-9735869	SARS-CoV-1 modulates host translation machinery	RPS10|RPS12|RPS24	-1.8	FAU|RPS3|RPS3A|RPS4X|RPS5|RPS6|RPS7|RPS10|RPS11|RPS12|RPS14|RPS15|RPS15A|RPS19|RPS21|RPS23|RPS24|RPS25|RPS27A|RPS29|RPS27L	-20
GO:0051236	establishment of RNA localization	CETN3|MAGOH|SNUPN|NUP133|NUP107	-1.8	CETN3|DHX9|GLE1|MAGOH|NPM1|RAN|RANBP2|SRSF3|SRSF7|SSB|TPR|RBM8A|XPOT|MAGOHB|NDC1|NXT2|ENY2|NUP107|SARNP|PNPT1	-5.4
GO:0019646	aerobic electron transport chain	ND4L|ND6|NDUFB4|UQCRB	-1.8	ND3|ND5|ND6|NDUFA2|NDUFA5|NDUFAB1|NDUFB3|NDUFB4|NDUFC1|NDUFC2|NDUFS2|NDUFS4|UQCRB|UQCRH|CYCS	-5.3
R-HSA-73894	DNA Repair	CDK2|LIG1|PCNA|RFC3|RPA3|H4C3|RAD51AP1	-1.8	DNA2|FANCB|XRCC6|LIG4|MSH2|PCNA|POLR2B|POLR2E|RFC1|RFC3|RPS27A|SUMO3|UBE2N|USP1|XPA|H4C3|SMARCA5|BAZ1B|ASCC3|PRPF19|POLE3	-1.6
GO:0055086	nucleobase-containing small molecule metabolic process	ERH|MDH1|ND4L|ND6|NDUFB4|RRM1|GNPDA1|NUDT12|ATP5F1EP2	-1.8	ADSL|AK2|AK4|ATP5PB|ATP5MC3|ATP5ME|ATP5PF|DGUOK|DUT|ERH|ACSL3|GARS1|HMGCR|HMGCS1|HSPA8|KARS1|LDHB|MTHFD1|ND3|ND5|ND6|MMUT|MVK|NDUFA2|NDUFA5|NDUFAB1|NDUFB3|NDUFB4|NDUFC1|NDUFC2|NDUFS2|NDUFS4|NME1|PDHA1|PGM3|RAN|RRM1|SHMT2|TKT|ATP5MJ|GNPDA1|NAMPT|SLC25A13|DNPH1|ATP5MG|ELOVL2|NUDT11|ELOVL5|ELOVL6|DCTPP1|RNASEH2B|PPCS|NUDT10	-11
R-HSA-110313	Translesion synthesis by Y family DNA polymerases bypasses lesions on DNA template	PCNA|RFC3|RPA3	-1.8	PCNA|RFC1|RFC3|RPS27A|POLE3	-0.99
GO:0006913	nucleocytoplasmic transport	CSE1L|MAGOH|SNUPN|TXNIP|NUP133|NUP107	-1.7	CDKN1A|CSE1L|GLE1|IPO5|MAGOH|NPM1|RAN|RANBP2|ABCE1|RPS15|SRSF3|SSB|TPR|ANP32A|RPL23|RBM8A|TRAF3IP2|XPOT|RANBP6|CTDSPL2|MAGOHB|SDAD1|NDC1|NXT2|ENY2|NUP107|IPO4|DUSP16|SARNP|LTV1|NOP9	-8.6
GO:0051169	nuclear transport	CSE1L|MAGOH|SNUPN|TXNIP|NUP133|NUP107	-1.7	CDKN1A|CSE1L|GLE1|IPO5|MAGOH|NPM1|RAN|RANBP2|ABCE1|RPS15|SRSF3|SSB|TPR|ANP32A|RPL23|RBM8A|TRAF3IP2|XPOT|RANBP6|CTDSPL2|MAGOHB|SDAD1|NDC1|NXT2|ENY2|NUP107|IPO4|DUSP16|SARNP|LTV1|NOP9	-8.6
GO:0033044	regulation of chromosome organization	CDK2|TOP2A|BECN1|NCAPG|NUF2|SLF1	-1.7	BUB1B|CCT6A|HNRNPC|LIG4|MCM2|NEK2|SSBP1|TPR|CCT3|SMARCA5|BAZ1B|CCT4|CCT2|CCT8|CCT5|GNL3|RESF1|NAT10|NABP2|USP44|CENPV	-3.1
R-HSA-70326	Glucose metabolism	MDH1|GNPDA1|NUP133|NUP107	-1.7	GOT2|PPP2CB|RANBP2|TPR|SLC25A11|GNPDA1|SLC25A13|NDC1|NUP107	-1.4
GO:0042775	mitochondrial ATP synthesis coupled electron transport	ND4L|ND6|NDUFB4|UQCRB	-1.7	DGUOK|ND3|ND5|ND6|NDUFA2|NDUFA5|NDUFAB1|NDUFB3|NDUFB4|NDUFC1|NDUFC2|NDUFS2|NDUFS4|UQCRB|UQCRH|CYCS|COA6	-6.6
GO:0042773	ATP synthesis coupled electron transport	ND4L|ND6|NDUFB4|UQCRB	-1.7	DGUOK|ND3|ND5|ND6|NDUFA2|NDUFA5|NDUFAB1|NDUFB3|NDUFB4|NDUFC1|NDUFC2|NDUFS2|NDUFS4|UQCRB|UQCRH|CYCS|COA6	-6.6
R-HSA-159231	Transport of Mature mRNA Derived from an Intronless Transcript	EIF4E|NUP133|NUP107	-1.7	EIF4E|RANBP2|TPR|NDC1|NUP107|FIP1L1	-1.5
R-HSA-5696400	Dual Incision in GG-NER	PCNA|RFC3|RPA3	-1.7	PCNA|RFC1|RFC3|RPS27A|XPA|POLE3	-1.5
R-HSA-159234	Transport of Mature mRNAs Derived from Intronless Transcripts	EIF4E|NUP133|NUP107	-1.7	EIF4E|RANBP2|TPR|NDC1|NUP107|FIP1L1	-1.5
GO:0009206	purine ribonucleoside triphosphate biosynthetic process	ND4L|ND6|NDUFB4|ATP5F1EP2	-1.7	ATP5PB|ATP5MC3|ATP5ME|ATP5PF|DGUOK|ND3|ND5|ND6|NDUFA2|NDUFA5|NDUFAB1|NDUFB3|NDUFB4|NDUFC1|NDUFC2|NDUFS2|NDUFS4|NME1|ATP5MJ|SLC25A13|ATP5MG	-9.8
GO:0006886	intracellular protein transport	CSE1L|BECN1|SNUPN|TXNIP|ZFAND6|VPS35|NUP133|NUP107|NACA4P|TOMM5	-1.7	ARL1|CDKN1A|COPB1|CSE1L|HSPA8|HSP90AA1|HSPD1|IPO5|M6PR|NACA|NPM1|RAN|RANBP2|RPL11|SRP9|SRP14|SRP72|TPR|RPL23|ARL4A|TRAF3IP2|SEC61B|TOMM34|TMED2|CDC37|RABL2A|XPOT|FBXO7|ARFGAP3|TIMM9|TIMM8B|RANBP6|CTDSPL2|ZFAND6|TMED9|NXT2|TOMM22|NUP107|SRPRB|IPO4|DUSP16|NACA4P|DNAJC19|TOMM5|TOMM6	-4.1
GO:0009145	purine nucleoside triphosphate biosynthetic process	ND4L|ND6|NDUFB4|ATP5F1EP2	-1.7	ATP5PB|ATP5MC3|ATP5ME|ATP5PF|DGUOK|ND3|ND5|ND6|NDUFA2|NDUFA5|NDUFAB1|NDUFB3|NDUFB4|NDUFC1|NDUFC2|NDUFS2|NDUFS4|NME1|ATP5MJ|SLC25A13|ATP5MG	-9.7
CORUM:178	Respiratory chain complex I (holoenzyme), mitochondrial	ND4L|ND6|NDUFB4	-1.6	ND3|ND5|ND6|NDUFA2|NDUFA5|NDUFAB1|NDUFB3|NDUFB4|NDUFC1|NDUFC2|NDUFS2|NDUFS4	-6.3
hsa03410	Base excision repair	LIG1|PCNA|RFC3	-1.6	HMGB1|PCNA|RFC1|RFC3|POLE3|APTX	-1.4
GO:0006403	RNA localization	CETN3|MAGOH|SNUPN|NUP133|NUP107	-1.6	CETN3|DHX9|FBL|GLE1|MAGOH|NPM1|RAN|RANBP2|SRSF3|SRSF7|SSB|TPR|RBM8A|CCT4|CCT2|XPOT|NOP58|MAGOHB|NDC1|NXT2|ENY2|NUP107|SARNP|PNPT1	-7.2
R-HSA-3700989	Transcriptional Regulation by TP53	CDK2|PCNA|RFC3|RPA3|TFDP2|LAMTOR5|SESN3	-1.6	CDKN1A|GADD45A|DNA2|HDAC2|PRMT1|MSH2|NPM1|PCNA|PIN1|POLR2B|POLR2E|PPP2CB|RABGGTB|RFC3|RPS27A|SUPT4H1|TAF7|TAF10|TP53BP2|DYRK2|LAMTOR5|BBC3|PRELID1|TRIAP1|CYCS|DDIT4|PCBP4|TIGAR|RRAGD|SESN3	-4.5
GO:0009165	nucleotide biosynthetic process	ND4L|ND6|NDUFB4|RRM1|NUDT12|ATP5F1EP2	-1.6	ADSL|AK2|AK4|ATP5PB|ATP5MC3|ATP5ME|ATP5PF|DGUOK|DUT|ACSL3|GARS1|KARS1|MTHFD1|ND3|ND5|ND6|MMUT|NDUFA2|NDUFA5|NDUFAB1|NDUFB3|NDUFB4|NDUFC1|NDUFC2|NDUFS2|NDUFS4|NME1|PDHA1|RRM1|ATP5MJ|NAMPT|SLC25A13|ATP5MG|ELOVL2|ELOVL5|ELOVL6|PPCS	-12
GO:0015980	energy derivation by oxidation of organic compounds	MDH1|ND4L|ND6|NDUFB4|UQCRB|ATP5F1EP2	-1.6	ADSL|ATP5PB|ATP5ME|ATP5PF|DGUOK|GPD2|IL6ST|MSH2|ND3|ND5|ND6|NDUFA2|NDUFA5|NDUFAB1|NDUFB3|NDUFB4|NDUFC1|NDUFC2|NDUFS2|NDUFS4|PDHA1|UQCRB|UQCRH|GYG2|SLC25A13|ATP5MG|CYCS|TIGAR|COA6	-6.7
GO:1901293	nucleoside phosphate biosynthetic process	ND4L|ND6|NDUFB4|RRM1|NUDT12|ATP5F1EP2	-1.6	ADSL|AK2|AK4|ATP5PB|ATP5MC3|ATP5ME|ATP5PF|DGUOK|DUT|ACSL3|GARS1|KARS1|MTHFD1|ND3|ND5|ND6|MMUT|NDUFA2|NDUFA5|NDUFAB1|NDUFB3|NDUFB4|NDUFC1|NDUFC2|NDUFS2|NDUFS4|NME1|PDHA1|RRM1|ATP5MJ|NAMPT|SLC25A13|ATP5MG|ELOVL2|ELOVL5|ELOVL6|PPCS	-12
WP111	Electron transport chain: OXPHOS system in mitochondria	ND4L|ND6|NDUFB4|UQCRB	-1.6	ATP5PB|ATP5MC3|ATP5ME|ATP5PF|ND3|ND5|ND6|NDUFA2|NDUFA5|NDUFAB1|NDUFB3|NDUFB4|NDUFC1|NDUFC2|NDUFS2|NDUFS4|UQCRB|UQCRH|COX17|ATP5MG	-8.4
GO:0009201	ribonucleoside triphosphate biosynthetic process	ND4L|ND6|NDUFB4|ATP5F1EP2	-1.6	ATP5PB|ATP5MC3|ATP5ME|ATP5PF|DGUOK|ND3|ND5|ND6|NDUFA2|NDUFA5|NDUFAB1|NDUFB3|NDUFB4|NDUFC1|NDUFC2|NDUFS2|NDUFS4|NME1|ATP5MJ|SLC25A13|ATP5MG	-9.3
GO:0006120	mitochondrial electron transport, NADH to ubiquinone	ND4L|ND6|NDUFB4	-1.6	ND3|ND5|ND6|NDUFA2|NDUFA5|NDUFAB1|NDUFB3|NDUFB4|NDUFC1|NDUFC2|NDUFS2|NDUFS4	-6.1
GO:0006091	generation of precursor metabolites and energy	MDH1|ND4L|ND6|NDUFB4|UQCRB|GNPDA1|ATP5F1EP2	-1.6	ADH5|ADSL|ATP5PB|ATP5ME|ATP5PF|DGUOK|FDXR|GPD2|IL6ST|MSH2|ND3|ND5|ND6|NDUFA2|NDUFA5|NDUFAB1|NDUFB3|NDUFB4|NDUFC1|NDUFC2|NDUFS2|NDUFS4|PDHA1|TKT|UQCRB|UQCRH|DEGS1|GYG2|GNPDA1|COX17|SLC25A13|ENOX2|ATP5MG|CYCS|CIAPIN1|TIGAR|COA6	-7.6
GO:0006979	response to oxidative stress	ND6|NDUFB4|PCNA|BECN1|TXNIP|PSIP1|ANKZF1	-1.6	ATF4|BTG1|HDAC2|ND3|ND5|ND6|NDUFB4|NDUFS2|PCNA|PPP2CB|PYCR1|RPS3|SDC1|SOD1|BANF1|IL18BP|ARL6IP5|MSRB2|PYCR2|PPP1R15B|PNPT1|RLIG1	-1.4
R-HSA-73893	DNA Damage Bypass	PCNA|RFC3|RPA3	-1.6	PCNA|RFC1|RFC3|RPS27A|USP1|POLE3	-1.2
R-HSA-6791312	TP53 Regulates Transcription of Cell Cycle Genes	CDK2|PCNA|TFDP2	-1.6	CDKN1A|GADD45A|PRMT1|NPM1|PCNA|PCBP4	-1.2
GO:0022613	ribonucleoprotein complex biogenesis	EXOSC9|RPS12|RPS24|PSIP1|EXOSC8|LUC7L3|TRMT2B|RNU4ATAC	-1.6	DHX9|DDX10|FBL|HSP90AA1|HSP90AB1|EIF3E|SNU13|NPM1|PA2G4|RAN|ABCE1|RPL6|RPL11|RPL26|RPL27|RPL35A|RPL38|RPS3A|RPS4X|RPS5|RPS6|RPS7|RPS11|RPS12|RPS14|RPS15|RPS15A|RPS19|RPS21|RPS23|RPS24|RPS25|SRSF5|SNRPC|COIL|EIF3A|EIF3D|EIF3G|EIF3H|DDX18|RPL14|DDX21|MPHOSPH10|POP7|NSA2|CD2BP2|EIF3M|UTP14A|EBNA1BP2|RPL35|RBM34|GTPBP4|DCAF13|NOL11|NGDN|DIMT1|HTATSF1|PRPF19|MCTS1|GNL2|DNTTIP2|RRP15|ZNF593|RPS27L|FCF1…	-46
hsa05010	Alzheimer disease	ND4L|ND6|NDUFB4|PSMD7|UQCRB|BECN1|APH1A	-1.5	ATF4|ATP5PB|ATP5MC3|ATP5PF|CALM2|ND3|ND5|ND6|NDUFA2|NDUFA5|NDUFAB1|NDUFB3|NDUFB4|NDUFC1|NDUFC2|NDUFS2|NDUFS4|PSMA4|PSMA5|PSMA7|PSMB7|PSMC3|PSMC4|PSMD4|PSMD7|UQCRB|UQCRH|TUBB4B|BACE1|SLC39A6|APH1A|CYCS|SLC39A10|TUBA1C	-5.8
GO:0010564	regulation of cell cycle process	CDC25A|CDK2|PKIA|RRM1|CDC45|BECN1|RAD51AP1|NCAPG|NUF2|SLF1	-1.5	BUB1B|CALM2|CDC5L|CDC42|CDK4|CDKN1A|DNA2|MSH2|NEK2|NPM1|PIN1|PKIA|PTPN11|RPL26|RRM1|TPR|CDC7|SMARCA5|BAZ1B|RPL23|KIF20B|FAM107A|FBXO7|PRPF19|RPS27L|TRIAP1|NAT10|PRPF40A|MARK4|MIIP|NABP2|RNASEH2B|MAP9|TMEM14B|USP44|USP51|SDE2|CENPV	-1.6
R-HSA-5696398	Nucleotide Excision Repair	LIG1|PCNA|RFC3|RPA3	-1.5	PCNA|POLR2B|POLR2E|RFC1|RFC3|RPS27A|SUMO3|UBE2N|XPA|PRPF19|POLE3	-1.9
GO:1902749	regulation of cell cycle G2/M phase transition	CDC25A|CDK2|PKIA|RRM1	-1.5	CDK4|CDKN1A|NPM1|PKIA|RRM1|CDC7|MIIP|NABP2|RNASEH2B	-0.97
R-HSA-9754678	SARS-CoV-2 modulates host translation machinery	RPS10|RPS12|RPS24	-1.5	FAU|RPS3|RPS3A|RPS4X|RPS5|RPS6|RPS7|RPS10|RPS11|RPS12|RPS14|RPS15|RPS15A|RPS19|RPS21|RPS23|RPS24|RPS25|RPS27A|RPS29|RPS27L|GEMIN6	-17
R-HSA-72203	Processing of Capped Intron-Containing Pre-mRNA	EIF4E|MAGOH|MFAP1|LUC7L3|NUP133|NUP107	-1.5	CDC5L|DHX9|EIF4E|GLE1|HNRNPC|HSPA8|MAGOH|MFAP1|SNU13|PNN|POLR2B|POLR2E|PPP1R8|RANBP2|SRSF3|SRSF5|SRSF7|SNRPC|TPR|PRPF4B|PPIG|RBM8A|U2SURP|HTATSF1|PRPF19|LSM8|LUC7L3|MAGOHB|PRPF40A|NDC1|ZMAT5|NUP107|CWC22|UBL5|FIP1L1|SF3B5|SARNP|PPIL4|ZMAT2|SDE2	-13
GO:0034504	protein localization to nucleus	CSE1L|SNUPN|TXNIP|NUP133|NUP107	-1.5	CDKN1A|CSE1L|IPO5|RAN|RANBP2|RPL11|TPR|XPA|RPL23|TMEM147|TRAF3IP2|PYGO1|RANBP6|NOL8|NXT2|NUP107|IPO4|RPF2	-3.1
R-HSA-72695	Formation of the ternary complex, and subsequently, the 43S complex	RPS10|RPS12|RPS24	-1.5	EIF1AX|FAU|EIF3E|RPS3|RPS3A|RPS4X|RPS5|RPS6|RPS7|RPS10|RPS11|RPS12|RPS14|RPS15|RPS15A|RPS19|RPS21|RPS23|RPS24|RPS25|RPS27A|RPS29|EIF3A|EIF3D|EIF3G|EIF3H|EIF3M|RPS27L	-26
GO:0009142	nucleoside triphosphate biosynthetic process	ND4L|ND6|NDUFB4|ATP5F1EP2	-1.5	AK4|ATP5PB|ATP5MC3|ATP5ME|ATP5PF|DGUOK|ND3|ND5|ND6|NDUFA2|NDUFA5|NDUFAB1|NDUFB3|NDUFB4|NDUFC1|NDUFC2|NDUFS2|NDUFS4|NME1|ATP5MJ|SLC25A13|ATP5MG	-9.3
GO:0022904	respiratory electron transport chain	ND4L|ND6|NDUFB4|UQCRB	-1.4	DGUOK|GPD2|ND3|ND5|ND6|NDUFA2|NDUFA5|NDUFAB1|NDUFB3|NDUFB4|NDUFC1|NDUFC2|NDUFS2|NDUFS4|UQCRB|UQCRH|SLC25A13|CYCS|COA6	-6.7
GO:0046034	ATP metabolic process	ND4L|ND6|NDUFB4|ATP5F1EP2	-1.4	AK2|AK4|ATP5PB|ATP5MC3|ATP5ME|ATP5PF|DGUOK|HSPA8|ND3|ND5|ND6|NDUFA2|NDUFA5|NDUFAB1|NDUFB3|NDUFB4|NDUFC1|NDUFC2|NDUFS2|NDUFS4|ATP5MJ|SLC25A13|ATP5MG	-9.8
GO:0007346	regulation of mitotic cell cycle	CDC25A|CDK2|CKS1B|EIF4E|PKIA|RPA3|RRM1|NUF2	-1.4	BTG1|BUB1B|CDC42|CDK4|CDKN1A|EIF4E|MSH2|NEK2|PIN1|PKIA|PTPN11|RPL26|RRM1|TPR|CDC7|KIF20B|BTG3|FAM107A|FBXO7|ANAPC13|RPS27L|TRIAP1|MIIP|NABP2|RNASEH2B|TMEM14B|USP44|SDE2	-1.4
WP4946	DNA repair pathways, full network	LIG1|PCNA|RFC3|RPA3	-1.4	FANCB|XRCC6|HMGB1|LIG4|MSH2|PCNA|RFC1|RFC3|USP1|XPA|POLE3	-1.6
R-HSA-9694516	SARS-CoV-2 Infection	RPS10|RPS12|RPS24|BECN1|NUP133|NUP107	-1.4	CANX|FAU|GALNT1|PRMT1|HSP90AA1|HSP90AB1|IRF3|PTPN11|RANBP2|RPN2|RPS3|RPS3A|RPS4X|RPS5|RPS6|RPS7|RPS10|RPS11|RPS12|RPS14|RPS15|RPS15A|RPS19|RPS21|RPS23|RPS24|RPS25|RPS27A|RPS29|SDC1|TPR|UBE2N|G3BP1|RPS27L|NDC1|NUP107|GEMIN6	-10
WP4324	Mitochondrial complex I assembly model OXPHOS system	ND4L|ND6|NDUFB4	-1.4	ND5|ND6|NDUFA2|NDUFA5|NDUFAB1|NDUFB3|NDUFB4|NDUFC1|NDUFC2|NDUFS2|NDUFS4|NDUFAF2	-5.2
GO:0016071	mRNA metabolic process	MAGOH|MFAP1|EXOSC9|PSIP1|EXOSC8|LUC7L3|NUDT12|TSEN15|RNU4ATAC	-1.4	ATF4|CDC5L|DHX9|HNRNPC|HSPA8|EIF3E|MAGOH|MFAP1|SNU13|PNN|PPP1R8|SRSF3|SRSF5|SRSF7|SNRPC|SSB|TAF7|TAF10|COIL|PRPF4B|ZRANB2|RBM8A|CD2BP2|SYNCRIP|GSPT2|TMT1A|ZNF473|PABPC1|HTATSF1|PRPF19|LSM8|LUC7L3|RBM27|TRMT10C|MAGOHB|PRPF38B|RBM23|PRPF40A|ZMAT5|CWC22|UBL5|GEMIN6|FIP1L1|SF3B5|RAMAC|PNPT1|HNRNPLL|ZMAT2|SDE2|RNU4ATAC	-6.9
GO:0051054	positive regulation of DNA metabolic process	CDK2|PCNA|RFC3|MORF4L2|RAD51AP1|SLF1	-1.4	CCT6A|DHX9|DNA2|FANCB|HMGB1|HSP90AA1|HSP90AB1|MSH2|NEK2|PCNA|RFC3|RPS3|SSBP1|TFRC|CCT3|UBE2N|USP1|CDC7|SMARCA5|MORF4L2|CCT4|CCT2|CCT8|MORF4L1|CCT5|GNL3|SHLD2|TIGAR|NABP2	-5.5
R-HSA-6784531	tRNA processing in the nucleus	NUP133|NUP107|TSEN15	-1.4	RAN|RANBP2|TPR|POP7|XPOT|NDC1|NUP107	-1.5
GO:0051052	regulation of DNA metabolic process	CDK2|MCM4|PCNA|RFC3|DEK|MORF4L2|RAD51AP1|SLF1	-1.4	CCT6A|CDKN1A|DHX9|DFFA|DNA2|FANCB|H1-2|H1-4|HMGB1|HNRNPC|HSP90AA1|HSP90AB1|MCM2|MCM4|MSH2|NEK2|NPM1|ORC5|PCNA|RFC3|RPS3|SSBP1|TAF7|TAF10|TFRC|CCT3|UBE2N|USP1|DEK|CDC7|SMARCA5|SMC3|MORF4L2|CCT4|CCT2|CCT8|MORF4L1|CCT5|GTPBP4|ORC3|GNL3|DNAJC2|TAF5L|POLE3|SHLD2|NAT10|TEX15|ENY2|TIGAR|NABP2|KLHL15|SF3B5|ESCO1|TADA1|USP51	-12
GO:0051028	mRNA transport	CETN3|MAGOH|NUP133|NUP107	-1.3	CETN3|DHX9|GLE1|MAGOH|RANBP2|SRSF3|SRSF7|TPR|RBM8A|MAGOHB|NDC1|NXT2|ENY2|NUP107|SARNP	-3.6
GO:0015931	nucleobase-containing compound transport	CETN3|MAGOH|SNUPN|NUP133|NUP107	-1.3	CETN3|DHX9|GLE1|MAGOH|NPM1|RAN|RANBP2|SRSF3|SRSF7|SSB|TPR|RBM8A|ABCC4|XPOT|MAGOHB|NDC1|NXT2|ENY2|NUP107|SLC25A19|SARNP|PNPT1	-4.5
R-HSA-187577	SCF(Skp2)-mediated degradation of p27/p21	CDK2|CKS1B|PSMD7	-1.3	CDK4|CDKN1A|PSMA4|PSMA5|PSMA7|PSMB7|PSMC3|PSMC4|PSMD4|PSMD7|PSMD10|RPS27A	-4.9
WP623	Oxidative phosphorylation	ND4L|ND6|NDUFB4	-1.3	ATP5PB|ATP5MC3|ATP5ME|ATP5PF|ND3|ND5|ND6|NDUFA2|NDUFA5|NDUFAB1|NDUFB4|NDUFC1|NDUFC2|NDUFS2|NDUFS4|ATP5MG	-8.6
GO:0045739	positive regulation of DNA repair	PCNA|MORF4L2|RAD51AP1|SLF1	-1.3	DHX9|FANCB|HMGB1|PCNA|RPS3|UBE2N|USP1|MORF4L2|MORF4L1|SHLD2|TIGAR	-1.5
GO:0006282	regulation of DNA repair	PCNA|DEK|MORF4L2|RAD51AP1|SLF1	-1.3	DHX9|FANCB|HMGB1|PCNA|RPS3|TAF7|TAF10|UBE2N|USP1|DEK|MORF4L2|MORF4L1|TAF5L|SHLD2|TEX15|ENY2|TIGAR|KLHL15|SF3B5|TADA1|USP51	-3.9
WP4352	Ciliary landscape	MCM4|MFAP1|EXOSC9|PSMD7|NUP133	-1.3	DYNC1I2|ACSL3|HDAC2|MCM2|MCM4|MFAP1|MSH2|NDUFA5|PSMC4|PSMD7|DYNLT1|UBE2D2|EIF5B|CD2BP2|PGRMC2|ARFGAP3|CEP290|EXOC8	-2.5
GO:0006275	regulation of DNA replication	CDK2|MCM4|PCNA|RFC3	-1.3	DHX9|DNA2|MCM2|MCM4|ORC5|PCNA|RFC3|SSBP1|CDC7|SMARCA5|SMC3|GTPBP4|ORC3|POLE3|ESCO1	-3.4
R-HSA-162909	Host Interactions of HIV factors	PSMD7|PSIP1|NUP133|NUP107	-1.3	HMGA1|NPM1|PSMA4|PSMA5|PSMA7|PSMB7|PSMC3|PSMC4|PSMD4|PSMD7|PSMD10|RAN|RANBP2|RPS27A|TPR|BANF1|NDC1|NUP107	-5.3
GO:0032387	negative regulation of intracellular transport	INSIG1|PKIA|VPS35	-1.3	INSIG1|LMAN1|PKIA|TPR|SNX3|PCSK9	-0.79
GO:0051168	nuclear export	CSE1L|MAGOH|NUP133|NUP107	-1.3	CSE1L|GLE1|MAGOH|NPM1|RAN|RANBP2|ABCE1|RPS15|SRSF3|SSB|TPR|RBM8A|XPOT|CTDSPL2|MAGOHB|SDAD1|NXT2|ENY2|NUP107|DUSP16|SARNP|LTV1|NOP9	-8.9
hsa00190	Oxidative phosphorylation	ND4L|ND6|NDUFB4|UQCRB	-1.3	ATP5PB|ATP5MC3|ATP5ME|ATP5PF|ND3|ND5|ND6|NDUFA2|NDUFA5|NDUFAB1|NDUFB3|NDUFB4|NDUFC1|NDUFC2|NDUFS2|NDUFS4|UQCRB|UQCRH|ATP6V0E1|ATP6V1G1|COX17|ATP5MG|CYCS	-8.7
GO:0006406	mRNA export from nucleus	MAGOH|NUP133|NUP107	-1.3	GLE1|MAGOH|SRSF3|TPR|RBM8A|MAGOHB|NXT2|ENY2|NUP107|SARNP	-3
R-HSA-6782135	Dual incision in TC-NER	PCNA|RFC3|RPA3	-1.2	PCNA|POLR2B|POLR2E|RFC1|RFC3|RPS27A|XPA|PRPF19|POLE3	-2.3
GO:0006164	purine nucleotide biosynthetic process	ND4L|ND6|NDUFB4|NUDT12|ATP5F1EP2	-1.2	ADSL|AK2|AK4|ATP5PB|ATP5MC3|ATP5ME|ATP5PF|DGUOK|ACSL3|MTHFD1|ND3|ND5|ND6|MMUT|NDUFA2|NDUFA5|NDUFAB1|NDUFB3|NDUFB4|NDUFC1|NDUFC2|NDUFS2|NDUFS4|NME1|PDHA1|ATP5MJ|NAMPT|SLC25A13|ATP5MG|ELOVL2|ELOVL5|ELOVL6|PPCS	-11
R-HSA-69615	G1/S DNA Damage Checkpoints	CDC25A|CDK2|PSMD7	-1.2	CDKN1A|PSMA4|PSMA5|PSMA7|PSMB7|PSMC3|PSMC4|PSMD4|PSMD7|PSMD10|RPS27A|PCBP4	-4.3
R-HSA-162906	HIV Infection	LIG1|PSMD7|PSIP1|NUP133|NUP107	-1.2	XRCC6|HMGA1|LIG4|NPM1|POLR2B|POLR2E|PSMA4|PSMA5|PSMA7|PSMB7|PSMC3|PSMC4|PSMD4|PSMD7|PSMD10|RAN|RANBP2|RPS27A|SUPT4H1|TAF7|TAF10|TPR|BANF1|NDC1|NUP107	-5.6
R-HSA-9678108	SARS-CoV-1 Infection	RPS10|RPS12|RPS24|BECN1	-1.2	CANX|FAU|GALNT1|IRF3|NPM1|PPIB|RPS3|RPS3A|RPS4X|RPS5|RPS6|RPS7|RPS10|RPS11|RPS12|RPS14|RPS15|RPS15A|RPS19|RPS21|RPS23|RPS24|RPS25|RPS27A|RPS29|PPIG|RPS27L	-11
R-HSA-3371453	Regulation of HSF1-mediated heat shock response	RPA3|NUP133|NUP107	-1.2	HSPA8|DNAJB1|RANBP2|TPR|HSPH1|HSPA4L|DNAJC2|NDC1|NUP107	-2.2
GO:0009205	purine ribonucleoside triphosphate metabolic process	ND4L|ND6|NDUFB4|ATP5F1EP2	-1.2	AK2|AK4|ATP5PB|ATP5MC3|ATP5ME|ATP5PF|DGUOK|HSPA8|ND3|ND5|ND6|NDUFA2|NDUFA5|NDUFAB1|NDUFB3|NDUFB4|NDUFC1|NDUFC2|NDUFS2|NDUFS4|NME1|RAN|ATP5MJ|SLC25A13|ATP5MG	-9.7
R-HSA-157118	Signaling by NOTCH	PSMD7|TFDP2|H4C3|APH1A|TBL1XR1	-1.2	HDAC2|PSMA4|PSMA5|PSMA7|PSMB7|PSMC3|PSMC4|PSMD4|PSMD7|PSMD10|RPS27A|H4C3|DLK1|TMED2|APH1A	-1.1
R-HSA-68949	Orc1 removal from chromatin	CDK2|MCM4|PSMD7	-1.2	MCM2|MCM4|ORC5|PSMA4|PSMA5|PSMA7|PSMB7|PSMC3|PSMC4|PSMD4|PSMD7|PSMD10|RPS27A|ORC3	-5.7
R-HSA-4551638	SUMOylation of chromatin organization proteins	H4C3|NUP133|NUP107	-1.2	HDAC2|RANBP2|SUMO3|TPR|H4C3|NDC1|NUP107	-1
GO:0072522	purine-containing compound biosynthetic process	ND4L|ND6|NDUFB4|NUDT12|ATP5F1EP2	-1.2	ADSL|AK2|AK4|ATP5PB|ATP5MC3|ATP5ME|ATP5PF|DGUOK|ACSL3|MTHFD1|ND3|ND5|ND6|MMUT|NDUFA2|NDUFA5|NDUFAB1|NDUFB3|NDUFB4|NDUFC1|NDUFC2|NDUFS2|NDUFS4|NME1|PDHA1|SHMT2|ATP5MJ|NAMPT|SLC25A13|ATP5MG|ELOVL2|ELOVL5|ELOVL6|PPCS	-11
R-HSA-1169408	ISG15 antiviral mechanism	EIF4E|NUP133|NUP107	-1.2	EIF4A2|EIF4E|IRF3|PIN1|RANBP2|RPS27A|TPR|UBE2E1|UBE2N|NDC1|NUP107	-3.4
GO:0009144	purine nucleoside triphosphate metabolic process	ND4L|ND6|NDUFB4|ATP5F1EP2	-1.2	AK2|AK4|ATP5PB|ATP5MC3|ATP5ME|ATP5PF|DGUOK|HSPA8|ND3|ND5|ND6|NDUFA2|NDUFA5|NDUFAB1|NDUFB3|NDUFB4|NDUFC1|NDUFC2|NDUFS2|NDUFS4|NME1|RAN|ATP5MJ|SLC25A13|ATP5MG	-9.4
R-HSA-162587	HIV Life Cycle	LIG1|PSIP1|NUP133|NUP107	-1.1	XRCC6|HMGA1|LIG4|POLR2B|POLR2E|RAN|RANBP2|RPS27A|SUPT4H1|TAF7|TAF10|TPR|BANF1|NDC1|NUP107	-2.8
GO:0009199	ribonucleoside triphosphate metabolic process	ND4L|ND6|NDUFB4|ATP5F1EP2	-1.1	AK2|AK4|ATP5PB|ATP5MC3|ATP5ME|ATP5PF|DGUOK|HSPA8|ND3|ND5|ND6|NDUFA2|NDUFA5|NDUFAB1|NDUFB3|NDUFB4|NDUFC1|NDUFC2|NDUFS2|NDUFS4|NME1|RAN|ATP5MJ|SLC25A13|ATP5MG	-9.3
R-HSA-159236	Transport of Mature mRNA derived from an Intron-Containing Transcript	MAGOH|NUP133|NUP107	-1.1	GLE1|MAGOH|RANBP2|SRSF3|SRSF5|SRSF7|TPR|RBM8A|MAGOHB|NDC1|NUP107|SARNP	-3.9
GO:0009117	nucleotide metabolic process	MDH1|ND4L|ND6|NDUFB4|RRM1|NUDT12|ATP5F1EP2	-1.1	ADSL|AK2|AK4|ATP5PB|ATP5MC3|ATP5ME|ATP5PF|DGUOK|DUT|ACSL3|GARS1|HMGCR|HMGCS1|HSPA8|KARS1|LDHB|MTHFD1|ND3|ND5|ND6|MMUT|MVK|NDUFA2|NDUFA5|NDUFAB1|NDUFB3|NDUFB4|NDUFC1|NDUFC2|NDUFS2|NDUFS4|NME1|PDHA1|RAN|RRM1|TKT|ATP5MJ|NAMPT|SLC25A13|DNPH1|ATP5MG|ELOVL2|NUDT11|ELOVL5|ELOVL6|DCTPP1|RNASEH2B|PPCS|NUDT10	-11
GO:0006753	nucleoside phosphate metabolic process	MDH1|ND4L|ND6|NDUFB4|RRM1|NUDT12|ATP5F1EP2	-1.1	ADSL|AK2|AK4|ATP5PB|ATP5MC3|ATP5ME|ATP5PF|DGUOK|DUT|ACSL3|GARS1|HMGCR|HMGCS1|HSPA8|KARS1|LDHB|MTHFD1|ND3|ND5|ND6|MMUT|MVK|NDUFA2|NDUFA5|NDUFAB1|NDUFB3|NDUFB4|NDUFC1|NDUFC2|NDUFS2|NDUFS4|NME1|PDHA1|RAN|RRM1|TKT|ATP5MJ|NAMPT|SLC25A13|DNPH1|ATP5MG|ELOVL2|NUDT11|ELOVL5|ELOVL6|DCTPP1|RNASEH2B|PPCS|NUDT10	-11
R-HSA-1169410	Antiviral mechanism by IFN-stimulated genes	EIF4E|NUP133|NUP107	-1.1	EIF4A2|EIF4E|IRF3|PIN1|RANBP2|ABCE1|RPS27A|TPR|UBE2E1|UBE2N|NDC1|NUP107	-3.6
GO:0006405	RNA export from nucleus	MAGOH|NUP133|NUP107	-1	GLE1|MAGOH|NPM1|RAN|SRSF3|SSB|TPR|RBM8A|XPOT|MAGOHB|NXT2|ENY2|NUP107|SARNP	-4.9
GO:0006401	RNA catabolic process	MAGOH|EXOSC9|EXOSC8|NUDT12	-1	DNA2|EIF3E|MAGOH|PPP1R8|SSB|RBM8A|GSPT2|PABPC1|MAGOHB|RNASEH2B|PNPT1|LIN28B	-1.1
hsa05012	Parkinson disease	ND4L|ND6|NDUFB4|PSMD7|UQCRB	-1	ATF4|ATP5PB|ATP5MC3|ATP5PF|CALM2|ND3|ND5|ND6|NDUFA2|NDUFA5|NDUFAB1|NDUFB3|NDUFB4|NDUFC1|NDUFC2|NDUFS2|NDUFS4|PSMA4|PSMA5|PSMA7|PSMB7|PSMC3|PSMC4|PSMD4|PSMD7|RPS27A|SOD1|UBA1|UQCRB|UQCRH|TUBB4B|SLC39A6|CYCS|SLC39A10|TUBA1C	-10
GO:0009141	nucleoside triphosphate metabolic process	ND4L|ND6|NDUFB4|ATP5F1EP2	-0.99	AK2|AK4|ATP5PB|ATP5MC3|ATP5ME|ATP5PF|DGUOK|DUT|HSPA8|ND3|ND5|ND6|NDUFA2|NDUFA5|NDUFAB1|NDUFB3|NDUFB4|NDUFC1|NDUFC2|NDUFS2|NDUFS4|NME1|RAN|ATP5MJ|SLC25A13|ATP5MG|DCTPP1	-9.8
GO:0010638	positive regulation of organelle organization	CDK2|BECN1|RAD51AP1|MNS1|VPS35|NCAPG|SLF1	-0.98	CCT6A|SEPTIN7|CDC42|LIG4|LMAN1|CAPRIN1|NEK2|RPS3|SDC1|SSBP1|TPR|CCT3|G3BP1|CCT4|CCT2|CCT8|CCT5|ATMIN|FBXO7|GNL3|BBC3|FHOD1|TMED9|RESF1|MNS1|MARK4|NABP2	-1.3
GO:0022900	electron transport chain	ND4L|ND6|NDUFB4|UQCRB	-0.98	ADH5|DGUOK|GPD2|ND3|ND5|ND6|NDUFA2|NDUFA5|NDUFAB1|NDUFB3|NDUFB4|NDUFC1|NDUFC2|NDUFS2|NDUFS4|UQCRB|UQCRH|DEGS1|SLC25A13|ENOX2|CYCS|CIAPIN1|COA6	-6.7
GO:0000398	mRNA splicing, via spliceosome	MAGOH|MFAP1|PSIP1|LUC7L3|RNU4ATAC	-0.97	CDC5L|DHX9|HNRNPC|HSPA8|MAGOH|MFAP1|SNU13|PNN|SRSF3|SRSF5|SRSF7|SNRPC|COIL|PRPF4B|RBM8A|CD2BP2|SYNCRIP|PABPC1|HTATSF1|PRPF19|LSM8|LUC7L3|MAGOHB|PRPF40A|CWC22|UBL5|GEMIN6|SF3B5|ZMAT2|SDE2|RNU4ATAC	-7.6
GO:0000377	RNA splicing, via transesterification reactions with bulged adenosine as nucleophile	MAGOH|MFAP1|PSIP1|LUC7L3|RNU4ATAC	-0.97	CDC5L|DHX9|HNRNPC|HSPA8|MAGOH|MFAP1|SNU13|PNN|SRSF3|SRSF5|SRSF7|SNRPC|COIL|PRPF4B|RBM8A|CD2BP2|SYNCRIP|PABPC1|HTATSF1|PRPF19|LSM8|LUC7L3|MAGOHB|PRPF40A|CWC22|UBL5|GEMIN6|SF3B5|ZMAT2|SDE2|RNU4ATAC	-7.6
hsa05020	Prion disease	ND4L|ND6|NDUFB4|PSMD7|UQCRB	-0.97	ATF4|ATP5PB|ATP5MC3|ATP5PF|HSPA8|ND3|ND5|ND6|NDUFA2|NDUFA5|NDUFAB1|NDUFB3|NDUFB4|NDUFC1|NDUFC2|NDUFS2|NDUFS4|PSMA4|PSMA5|PSMA7|PSMB7|PSMC3|PSMC4|PSMD4|PSMD7|SOD1|UQCRB|UQCRH|TUBB4B|CYCS|TUBA1C	-7.6
R-HSA-450531	Regulation of mRNA stability by proteins that bind AU-rich elements	EXOSC9|PSMD7|EXOSC8	-0.96	HSPA8|PSMA4|PSMA5|PSMA7|PSMB7|PSMC3|PSMC4|PSMD4|PSMD7|PSMD10|RPS27A|ANP32A|PABPC1	-3.9
R-HSA-453276	Regulation of mitotic cell cycle	CDK2|PSMD7|PTTG1	-0.96	BUB1B|NEK2|PSMA4|PSMA5|PSMA7|PSMB7|PSMC3|PSMC4|PSMD4|PSMD7|PSMD10|RPS27A|UBE2E1|PTTG1	-4.6
R-HSA-174143	APC/C-mediated degradation of cell cycle proteins	CDK2|PSMD7|PTTG1	-0.96	BUB1B|NEK2|PSMA4|PSMA5|PSMA7|PSMB7|PSMC3|PSMC4|PSMD4|PSMD7|PSMD10|RPS27A|UBE2E1|PTTG1	-4.6
GO:0000375	RNA splicing, via transesterification reactions	MAGOH|MFAP1|PSIP1|LUC7L3|RNU4ATAC	-0.95	CDC5L|DHX9|HNRNPC|HSPA8|MAGOH|MFAP1|SNU13|PNN|SRSF3|SRSF5|SRSF7|SNRPC|COIL|PRPF4B|RBM8A|MPHOSPH10|CD2BP2|SYNCRIP|PABPC1|HTATSF1|PRPF19|LSM8|LUC7L3|MAGOHB|PRPF40A|CWC22|UBL5|GEMIN6|SF3B5|ZMAT2|SDE2|RNU4ATAC	-8
R-HSA-3371556	Cellular response to heat stress	RPA3|NUP133|NUP107	-0.95	HSPA8|HSP90AA1|HSP90AB1|DNAJB1|RANBP2|TPR|HSPH1|HSPA4L|DNAJC2|NDC1|NUP107	-2.6
R-HSA-5619115	Disorders of transmembrane transporters	PSMD7|SLC1A3|NUP133|NUP107	-0.93	PSMA4|PSMA5|PSMA7|PSMB7|PSMC3|PSMC4|PSMD4|PSMD7|PSMD10|RANBP2|RPS27A|SLC2A1|SLC16A1|TPR|NDC1|NUP107	-2.5
R-HSA-69052	Switching of origins to a post-replicative state	CDK2|MCM4|PSMD7	-0.91	MCM2|MCM4|ORC5|PSMA4|PSMA5|PSMA7|PSMB7|PSMC3|PSMC4|PSMD4|PSMD7|PSMD10|RPS27A|UBE2E1|ORC3	-5.1
GO:0000245	spliceosomal complex assembly	PSIP1|LUC7L3|RNU4ATAC	-0.88	SRSF5|SNRPC|HTATSF1|PRPF19|LUC7L3|GEMIN6|SF3B5|RNU4ATAC	-0.91
GO:0008380	RNA splicing	MAGOH|MFAP1|PSIP1|LUC7L3|TSEN15|RNU4ATAC	-0.88	CDC5L|DHX9|HNRNPC|PRMT1|HSPA8|MAGOH|MFAP1|SNU13|PNN|PPP1R8|SRSF3|SRSF5|SRSF7|SNRPC|COIL|PRPF4B|PPIG|ZRANB2|RBM8A|MPHOSPH10|CD2BP2|SYNCRIP|FAM98A|PABPC1|HTATSF1|PRPF19|LSM8|LUC7L3|MAGOHB|PRPF38B|RBM23|PRPF40A|ZMAT5|CWC22|UBL5|GEMIN6|SF3B5|ZMAT2|SDE2|RNU4ATAC	-8.2
GO:0017148	negative regulation of translation	EIF4E|EXOSC9|TOB1|EXOSC8|RPL13A	-0.88	ATF4|EIF4E|EPRS1|EIF3E|CAPRIN1|NCL|PURA|RPS3|SHMT2|SRP9|TPR|RACK1|SYNCRIP|SERBP1|PNPT1|YTHDF3|MIR125B1	-0.97
R-HSA-9692914	SARS-CoV-1-host interactions	RPS10|RPS12|RPS24	-0.87	FAU|IRF3|NPM1|PPIB|RPS3|RPS3A|RPS4X|RPS5|RPS6|RPS7|RPS10|RPS11|RPS12|RPS14|RPS15|RPS15A|RPS19|RPS21|RPS23|RPS24|RPS25|RPS27A|RPS29|PPIG|RPS27L	-14
WP4963	p53 transcriptional gene network	CDC25A|CDK2|PCNA	-0.87	CDKN1A|GADD45A|MSH2|SERPINE1|PCNA|SLC2A1|SIVA1|BBC3|DDIT4|TIGAR|ZMAT3	-2.3
GO:0090407	organophosphate biosynthetic process	ND4L|ND6|NDUFB4|RRM1|BECN1|NUDT12|ATP5F1EP2	-0.86	ADSL|AK2|AK4|ATP5PB|ATP5MC3|ATP5ME|ATP5PF|DGUOK|DUT|ACSL3|GARS1|HMGCS1|IDI1|KARS1|FADS1|MTHFD1|ND3|ND5|ND6|MMUT|MVK|NDUFA2|NDUFA5|NDUFAB1|NDUFB3|NDUFB4|NDUFC1|NDUFC2|NDUFS2|NDUFS4|NME1|PDHA1|RRM1|TKT|ATP5MJ|NAMPT|SLC25A13|ATP5MG|PLAAT3|ELOVL2|ELOVL5|ELOVL6|PPCS	-6.2
GO:0000723	telomere maintenance	PCNA|RPA3|TERC	-0.86	DNA2|XRCC6|HSP90AA1|HSP90AB1|PCNA|RFC1|TERC|SHLD2	-0.87
R-HSA-9679506	SARS-CoV Infections	RPS10|RPS12|RPS24|BECN1|NUP133|NUP107	-0.85	ATP1B3|CANX|COMT|FAU|GALNT1|HDAC2|PRMT1|HSP90AA1|HSP90AB1|IRF3|NPM1|PPIB|PTPN11|RANBP2|REST|RPN2|RPS3|RPS3A|RPS4X|RPS5|RPS6|RPS7|RPS10|RPS11|RPS12|RPS14|RPS15|RPS15A|RPS19|RPS21|RPS23|RPS24|RPS25|RPS27A|RPS29|SDC1|TPR|UBE2N|PPIG|G3BP1|SIGMAR1|RPS27L|NDC1|NUP107|SUDS3|GEMIN6	-11
GO:0006163	purine nucleotide metabolic process	MDH1|ND4L|ND6|NDUFB4|NUDT12|ATP5F1EP2	-0.83	ADSL|AK2|AK4|ATP5PB|ATP5MC3|ATP5ME|ATP5PF|DGUOK|ACSL3|HMGCR|HMGCS1|HSPA8|LDHB|MTHFD1|ND3|ND5|ND6|MMUT|MVK|NDUFA2|NDUFA5|NDUFAB1|NDUFB3|NDUFB4|NDUFC1|NDUFC2|NDUFS2|NDUFS4|NME1|PDHA1|RAN|TKT|ATP5MJ|NAMPT|SLC25A13|DNPH1|ATP5MG|ELOVL2|NUDT11|ELOVL5|ELOVL6|PPCS|NUDT10	-9.4
GO:0006399	tRNA metabolic process	EXOSC9|EXOSC8|TRMT2B|TSEN15	-0.81	EPRS1|GARS1|IARS1|KARS1|MARS1|METTL1|NARS1|SSB|TARS1|YARS1|POP7|FAM98A|PARS2|TRMT112|CDKAL1|TRMT10C|NAT10|OSGEPL1|TYW3|GATC	-4
GO:0009152	purine ribonucleotide biosynthetic process	ND4L|ND6|NDUFB4|ATP5F1EP2	-0.81	ADSL|AK2|AK4|ATP5PB|ATP5MC3|ATP5ME|ATP5PF|DGUOK|ACSL3|MTHFD1|ND3|ND5|ND6|MMUT|NDUFA2|NDUFA5|NDUFAB1|NDUFB3|NDUFB4|NDUFC1|NDUFC2|NDUFS2|NDUFS4|NME1|PDHA1|ATP5MJ|SLC25A13|ATP5MG|ELOVL2|ELOVL5|ELOVL6|PPCS	-12
R-HSA-611105	Respiratory electron transport	ND6|NDUFB4|UQCRB	-0.81	ND3|ND5|ND6|NDUFA2|NDUFA5|NDUFAB1|NDUFB3|NDUFB4|NDUFC1|NDUFC2|NDUFS2|NDUFS4|UQCRB|UQCRH|CYCS|NDUFAF2	-5.3
R-HSA-69275	G2/M Transition	CDC25A|CDK2|PSMD7|CEP57	-0.8	CDKN1A|DYNC1I2|HSP90AA1|HSP90AB1|NEK2|PPP2CB|PSMA4|PSMA5|PSMA7|PSMB7|PSMC3|PSMC4|PSMD4|PSMD7|PSMD10|RPS27A|CEP57|TUBB4B|TUBGCP4|MZT2B|CEP290|TUBA1C	-5.1
R-HSA-453274	Mitotic G2-G2/M phases	CDC25A|CDK2|PSMD7|CEP57	-0.79	CDKN1A|DYNC1I2|HSP90AA1|HSP90AB1|NEK2|PPP2CB|PSMA4|PSMA5|PSMA7|PSMB7|PSMC3|PSMC4|PSMD4|PSMD7|PSMD10|RPS27A|CEP57|TUBB4B|TUBGCP4|MZT2B|CEP290|TUBA1C	-5

## Sheet: BDNF_metascape
Category	CategoryID	GO	Description	PARENT_GO	LogP	Enrichment	Z-score	#TotalGeneInLibrary	#GeneInGO	#GeneInHitList	#GeneInGOAndHitList	%InGO	STDV %InGO	GeneID	Hits	Log(q-value)	GeneList	also in ENTA011
Reactome Gene Sets	6	R-HSA-69278	Cell Cycle, Mitotic		-15	9.4	13	30244	560	127	22	17	3.4	993|1017|1163|3978|4173|5111|5713|5983|6119|7029|7153|8318|8364|9232|9702|10735|55166|55746|57122|64151|83540|348235	CDC25A|CDK2|CKS1B|LIG1|MCM4|PCNA|PSMD7|RFC3|RPA3|TFDP2|TOP2A|CDC45|H4C3|PTTG1|CEP57|STAG2|CENPQ|NUP133|NUP107|NCAPG|NUF2|SKA2	-12	BDNF	1
WikiPathways	27	WP2446	Retinoblastoma gene in cancer		-13	29	17	30244	90	127	11	8.7	2.5	993|1017|4173|5111|5947|5983|6119|6240|7029|7153|8318	CDC25A|CDK2|MCM4|PCNA|RBP1|RFC3|RPA3|RRM1|TFDP2|TOP2A|CDC45	-10	BDNF	1
Reactome Gene Sets	6	R-HSA-1640170	Cell Cycle		-13	7.6	11	30244	691	127	22	17	3.4	993|1017|1163|3978|4173|5111|5713|5983|6119|7029|7153|8318|8364|9232|9702|10735|55166|55746|57122|64151|83540|348235	CDC25A|CDK2|CKS1B|LIG1|MCM4|PCNA|PSMD7|RFC3|RPA3|TFDP2|TOP2A|CDC45|H4C3|PTTG1|CEP57|STAG2|CENPQ|NUP133|NUP107|NCAPG|NUF2|SKA2	-10	BDNF	1
Reactome Gene Sets	6	R-HSA-69242	S Phase		-11	18	14	30244	163	127	12	9.4	2.6	993|1017|1163|3978|4173|5111|5713|5983|6119|7029|8318|10735	CDC25A|CDK2|CKS1B|LIG1|MCM4|PCNA|PSMD7|RFC3|RPA3|TFDP2|CDC45|STAG2	-9	BDNF	1
Reactome Gene Sets	6	R-HSA-2262752	Cellular responses to stress		-9.9	6	9.3	30244	788	127	20	16	3.2	1017|5393|5713|6119|6133|6138|6156|6173|6204|6206|6229|7029|8364|10542|10628|11340|23521|55746|57122|79718	CDK2|EXOSC9|PSMD7|RPA3|RPL9|RPL15|RPL30|RPL36A|RPS10|RPS12|RPS24|TFDP2|H4C3|LAMTOR5|TXNIP|EXOSC8|RPL13A|NUP133|NUP107|TBL1XR1	-7.7	BDNF	1
Reactome Gene Sets	6	R-HSA-8953854	Metabolism of RNA		-9.8	6.3	9.4	30244	716	127	19	15	3.2	1977|4116|4236|5393|5713|6133|6138|6156|6173|6204|6206|6229|10073|11340|23521|51747|55746|57122|116461	EIF4E|MAGOH|MFAP1|EXOSC9|PSMD7|RPL9|RPL15|RPL30|RPL36A|RPS10|RPS12|RPS24|SNUPN|EXOSC8|RPL13A|LUC7L3|NUP133|NUP107|TSEN15	-7.5	BDNF	1
GO Biological Processes	19	GO:0051276	chromosome organization	19_GO:0009987 cellular process	-9.7	8	10	30244	477	127	16	13	2.9	4173|5111|5965|5983|6119|7012|7153|8318|8364|8678|9232|10735|55746|57122|64151|83540	MCM4|PCNA|RECQL|RFC3|RPA3|TERC|TOP2A|CDC45|H4C3|BECN1|PTTG1|STAG2|NUP133|NUP107|NCAPG|NUF2	-7.5	BDNF	1
Reactome Gene Sets	6	R-HSA-156842	Eukaryotic Translation Elongation		-9.6	23	14	30244	94	127	9	7.1	2.3	1933|6133|6138|6156|6173|6204|6206|6229|23521	EEF1B2|RPL9|RPL15|RPL30|RPL36A|RPS10|RPS12|RPS24|RPL13A	-7.4	BDNF	1
Reactome Gene Sets	6	R-HSA-168273	Influenza Viral RNA Transcription and Replication		-9.5	18	13	30244	136	127	10	7.9	2.4	6133|6138|6156|6173|6204|6206|6229|23521|55746|57122	RPL9|RPL15|RPL30|RPL36A|RPS10|RPS12|RPS24|RPL13A|NUP133|NUP107	-7.3	BDNF	1
Reactome Gene Sets	6	R-HSA-69620	Cell Cycle Checkpoints		-9.4	11	11	30244	293	127	13	10	2.7	993|1017|4173|5713|5983|6119|8318|8364|55166|55746|57122|83540|348235	CDC25A|CDK2|MCM4|PSMD7|RFC3|RPA3|CDC45|H4C3|CENPQ|NUP133|NUP107|NUF2|SKA2	-7.2	BDNF	1
Reactome Gene Sets	6	R-HSA-453279	Mitotic G1 phase and G1/S transition		-9.1	16	12	30244	149	127	10	7.9	2.4	993|1017|1163|4173|5111|5713|6119|7029|7153|8318	CDC25A|CDK2|CKS1B|MCM4|PCNA|PSMD7|RPA3|TFDP2|TOP2A|CDC45	-6.9	BDNF	1
Reactome Gene Sets	6	R-HSA-156827	L13a-mediated translational silencing of Ceruloplasmin expression		-8.9	19	12	30244	112	127	9	7.1	2.3	1977|6133|6138|6156|6173|6204|6206|6229|23521	EIF4E|RPL9|RPL15|RPL30|RPL36A|RPS10|RPS12|RPS24|RPL13A	-6.8	BDNF	1
Reactome Gene Sets	6	R-HSA-72706	GTP hydrolysis and joining of the 60S ribosomal subunit		-8.9	19	12	30244	113	127	9	7.1	2.3	1977|6133|6138|6156|6173|6204|6206|6229|23521	EIF4E|RPL9|RPL15|RPL30|RPL36A|RPS10|RPS12|RPS24|RPL13A	-6.7	BDNF	1
Reactome Gene Sets	6	R-HSA-168255	Influenza Infection		-8.9	15	12	30244	157	127	10	7.9	2.4	6133|6138|6156|6173|6204|6206|6229|23521|55746|57122	RPL9|RPL15|RPL30|RPL36A|RPS10|RPS12|RPS24|RPL13A|NUP133|NUP107	-6.7	BDNF	1
Reactome Gene Sets	6	R-HSA-975957	Nonsense Mediated Decay (NMD) enhanced by the Exon Junction Complex (EJC)		-8.8	18	12	30244	116	127	9	7.1	2.3	4116|6133|6138|6156|6173|6204|6206|6229|23521	MAGOH|RPL9|RPL15|RPL30|RPL36A|RPS10|RPS12|RPS24|RPL13A	-6.6	BDNF	1
Reactome Gene Sets	6	R-HSA-927802	Nonsense-Mediated Decay (NMD)		-8.8	18	12	30244	116	127	9	7.1	2.3	4116|6133|6138|6156|6173|6204|6206|6229|23521	MAGOH|RPL9|RPL15|RPL30|RPL36A|RPS10|RPS12|RPS24|RPL13A	-6.6	BDNF	1
CORUM	33	CORUM:306	Ribosome, cytoplasmic		-8.8	24	13	30244	80	127	8	6.3	2.2	6133|6138|6156|6173|6204|6206|6229|23521	RPL9|RPL15|RPL30|RPL36A|RPS10|RPS12|RPS24|RPL13A	-6.6	BDNF	1
Reactome Gene Sets	6	R-HSA-72737	Cap-dependent Translation Initiation		-8.7	18	12	30244	120	127	9	7.1	2.3	1977|6133|6138|6156|6173|6204|6206|6229|23521	EIF4E|RPL9|RPL15|RPL30|RPL36A|RPS10|RPS12|RPS24|RPL13A	-6.5	BDNF	1
Reactome Gene Sets	6	R-HSA-72613	Eukaryotic Translation Initiation		-8.7	18	12	30244	120	127	9	7.1	2.3	1977|6133|6138|6156|6173|6204|6206|6229|23521	EIF4E|RPL9|RPL15|RPL30|RPL36A|RPS10|RPS12|RPS24|RPL13A	-6.5	BDNF	1
Reactome Gene Sets	6	R-HSA-9010553	Regulation of expression of SLITs and ROBOs		-8.5	14	11	30244	172	127	10	7.9	2.4	4116|5713|6133|6138|6156|6173|6204|6206|6229|23521	MAGOH|PSMD7|RPL9|RPL15|RPL30|RPL36A|RPS10|RPS12|RPS24|RPL13A	-6.4	BDNF	1
WikiPathways	27	WP477	Cytoplasmic ribosomal proteins		-8.4	22	13	30244	88	127	8	6.3	2.2	6133|6138|6156|6173|6204|6206|6229|23521	RPL9|RPL15|RPL30|RPL36A|RPS10|RPS12|RPS24|RPL13A	-6.3	BDNF	1
Reactome Gene Sets	6	R-HSA-69190	DNA strand elongation		-8.4	45	16	30244	32	127	6	4.7	1.9	3978|4173|5111|5983|6119|8318	LIG1|MCM4|PCNA|RFC3|RPA3|CDC45	-6.3	BDNF	1
Reactome Gene Sets	6	R-HSA-156902	Peptide chain elongation		-8.3	21	12	30244	90	127	8	6.3	2.2	6133|6138|6156|6173|6204|6206|6229|23521	RPL9|RPL15|RPL30|RPL36A|RPS10|RPS12|RPS24|RPL13A	-6.2	BDNF	1
Reactome Gene Sets	6	R-HSA-192823	Viral mRNA Translation		-8.3	21	12	30244	90	127	8	6.3	2.2	6133|6138|6156|6173|6204|6206|6229|23521	RPL9|RPL15|RPL30|RPL36A|RPS10|RPS12|RPS24|RPL13A	-6.2	BDNF	1
Reactome Gene Sets	6	R-HSA-69206	G1/S Transition		-8.3	16	11	30244	131	127	9	7.1	2.3	993|1017|1163|4173|5111|5713|6119|7029|8318	CDC25A|CDK2|CKS1B|MCM4|PCNA|PSMD7|RPA3|TFDP2|CDC45	-6.2	BDNF	1
Reactome Gene Sets	6	R-HSA-2408557	Selenocysteine synthesis		-8.2	20	12	30244	94	127	8	6.3	2.2	6133|6138|6156|6173|6204|6206|6229|23521	RPL9|RPL15|RPL30|RPL36A|RPS10|RPS12|RPS24|RPL13A	-6.1	BDNF	1
Reactome Gene Sets	6	R-HSA-72764	Eukaryotic Translation Termination		-8.2	20	12	30244	94	127	8	6.3	2.2	6133|6138|6156|6173|6204|6206|6229|23521	RPL9|RPL15|RPL30|RPL36A|RPS10|RPS12|RPS24|RPL13A	-6.1	BDNF	1
Reactome Gene Sets	6	R-HSA-6791226	Major pathway of rRNA processing in the nucleolus and cytosol		-8.2	13	11	30244	185	127	10	7.9	2.4	5393|6133|6138|6156|6173|6204|6206|6229|11340|23521	EXOSC9|RPL9|RPL15|RPL30|RPL36A|RPS10|RPS12|RPS24|EXOSC8|RPL13A	-6.1	BDNF	1
Reactome Gene Sets	6	R-HSA-975956	Nonsense Mediated Decay (NMD) independent of the Exon Junction Complex (EJC)		-8.1	20	12	30244	96	127	8	6.3	2.2	6133|6138|6156|6173|6204|6206|6229|23521	RPL9|RPL15|RPL30|RPL36A|RPS10|RPS12|RPS24|RPL13A	-6	BDNF	1
WikiPathways	27	WP45	G1 to S cell cycle control		-8	26	13	30244	64	127	7	5.5	2	993|1017|4173|5111|6119|7029|8318	CDC25A|CDK2|MCM4|PCNA|RPA3|TFDP2|CDC45	-5.9	BDNF	1
Reactome Gene Sets	6	R-HSA-176187	Activation of ATR in response to replication stress		-8	39	15	30244	37	127	6	4.7	1.9	993|1017|4173|5983|6119|8318	CDC25A|CDK2|MCM4|RFC3|RPA3|CDC45	-5.9	BDNF	1
Reactome Gene Sets	6	R-HSA-8868773	rRNA processing in the nucleus and cytosol		-8	12	10	30244	195	127	10	7.9	2.4	5393|6133|6138|6156|6173|6204|6206|6229|11340|23521	EXOSC9|RPL9|RPL15|RPL30|RPL36A|RPS10|RPS12|RPS24|EXOSC8|RPL13A	-5.9	BDNF	1
Reactome Gene Sets	6	R-HSA-72689	Formation of a pool of free 40S subunits		-7.9	19	12	30244	102	127	8	6.3	2.2	6133|6138|6156|6173|6204|6206|6229|23521	RPL9|RPL15|RPL30|RPL36A|RPS10|RPS12|RPS24|RPL13A	-5.9	BDNF	1
Reactome Gene Sets	6	R-HSA-9633012	Response of EIF2AK4 (GCN2) to amino acid deficiency		-7.9	19	12	30244	102	127	8	6.3	2.2	6133|6138|6156|6173|6204|6206|6229|23521	RPL9|RPL15|RPL30|RPL36A|RPS10|RPS12|RPS24|RPL13A	-5.9	BDNF	1
GO Biological Processes	19	GO:0006260	DNA replication	19_GO:0008152 metabolic process	-7.9	12	10	30244	198	127	10	7.9	2.4	1017|3978|4173|5111|5763|5965|5983|6119|6240|8318	CDK2|LIG1|MCM4|PCNA|PTMS|RECQL|RFC3|RPA3|RRM1|CDC45	-5.9	BDNF	1
Reactome Gene Sets	6	R-HSA-72312	rRNA processing		-7.8	12	9.9	30244	205	127	10	7.9	2.4	5393|6133|6138|6156|6173|6204|6206|6229|11340|23521	EXOSC9|RPL9|RPL15|RPL30|RPL36A|RPS10|RPS12|RPS24|EXOSC8|RPL13A	-5.7	BDNF	1
WikiPathways	27	WP466	DNA replication		-7.6	34	14	30244	42	127	6	4.7	1.9	1017|4173|5111|5983|6119|8318	CDK2|MCM4|PCNA|RFC3|RPA3|CDC45	-5.6	BDNF	1
Reactome Gene Sets	6	R-HSA-9711097	Cellular response to starvation		-7.6	14	10	30244	157	127	9	7.1	2.3	6133|6138|6156|6173|6204|6206|6229|10542|23521	RPL9|RPL15|RPL30|RPL36A|RPS10|RPS12|RPS24|LAMTOR5|RPL13A	-5.6	BDNF	1
Reactome Gene Sets	6	R-HSA-1799339	SRP-dependent cotranslational protein targeting to membrane		-7.6	17	11	30244	113	127	8	6.3	2.2	6133|6138|6156|6173|6204|6206|6229|23521	RPL9|RPL15|RPL30|RPL36A|RPS10|RPS12|RPS24|RPL13A	-5.5	BDNF	1
Reactome Gene Sets	6	R-HSA-376176	Signaling by ROBO receptors		-7.5	11	9.5	30244	219	127	10	7.9	2.4	4116|5713|6133|6138|6156|6173|6204|6206|6229|23521	MAGOH|PSMD7|RPL9|RPL15|RPL30|RPL36A|RPS10|RPS12|RPS24|RPL13A	-5.5	BDNF	1
Reactome Gene Sets	6	R-HSA-2408522	Selenoamino acid metabolism		-7.4	16	11	30244	119	127	8	6.3	2.2	6133|6138|6156|6173|6204|6206|6229|23521	RPL9|RPL15|RPL30|RPL36A|RPS10|RPS12|RPS24|RPL13A	-5.4	BDNF	1
WikiPathways	27	WP179	Cell cycle		-7.4	16	11	30244	120	127	8	6.3	2.2	993|1017|4173|5111|7029|8318|9232|10735	CDC25A|CDK2|MCM4|PCNA|TFDP2|CDC45|PTTG1|STAG2	-5.4	BDNF	1
Reactome Gene Sets	6	R-HSA-69239	Synthesis of DNA		-7.3	16	11	30244	121	127	8	6.3	2.2	1017|3978|4173|5111|5713|5983|6119|8318	CDK2|LIG1|MCM4|PCNA|PSMD7|RFC3|RPA3|CDC45	-5.3	BDNF	1
GO Biological Processes	19	GO:0002181	cytoplasmic translation	19_GO:0008152 metabolic process	-7.3	15	10	30244	123	127	8	6.3	2.2	6133|6138|6156|6173|6204|6206|6229|23521	RPL9|RPL15|RPL30|RPL36A|RPS10|RPS12|RPS24|RPL13A	-5.3	BDNF	1
Reactome Gene Sets	6	R-HSA-1538133	G0 and Early G1		-7	44	15	30244	27	127	5	3.9	1.7	993|1017|5111|7029|7153	CDC25A|CDK2|PCNA|TFDP2|TOP2A	-5.1	BDNF	0
Reactome Gene Sets	6	R-HSA-69306	DNA Replication		-7	11	9.3	30244	187	127	9	7.1	2.3	1017|3978|4173|5111|5713|5983|6119|8318|8364	CDK2|LIG1|MCM4|PCNA|PSMD7|RFC3|RPA3|CDC45|H4C3	-5	BDNF	1
Reactome Gene Sets	6	R-HSA-9824446	Viral Infection Pathways		-6.8	5	7.2	30244	767	127	16	13	2.9	3978|5713|6133|6138|6156|6173|6204|6206|6229|8364|8678|11168|23521|55746|57122|79718	LIG1|PSMD7|RPL9|RPL15|RPL30|RPL36A|RPS10|RPS12|RPS24|H4C3|BECN1|PSIP1|RPL13A|NUP133|NUP107|TBL1XR1	-4.9	BDNF	1
GO Biological Processes	19	GO:0006259	DNA metabolic process	19_GO:0008152 metabolic process	-6.7	4.9	7.1	30244	780	127	16	13	2.9	1017|3978|4173|5111|5763|5965|5983|6119|6240|7012|7153|8318|9232|9643|10635|84250	CDK2|LIG1|MCM4|PCNA|PTMS|RECQL|RFC3|RPA3|RRM1|TERC|TOP2A|CDC45|PTTG1|MORF4L2|RAD51AP1|SLF1	-4.8	BDNF	1
GO Biological Processes	19	GO:0006281	DNA repair	19_GO:0050896 response to stimulus	-6.7	6.2	7.6	30244	503	127	13	10	2.7	1017|3978|4173|5111|5965|5983|6119|6240|8318|9232|9643|10635|84250	CDK2|LIG1|MCM4|PCNA|RECQL|RFC3|RPA3|RRM1|CDC45|PTTG1|MORF4L2|RAD51AP1|SLF1	-4.7	BDNF	1
GO Biological Processes	19	GO:0006518	peptide metabolic process	19_GO:0008152 metabolic process	-6.6	6	7.5	30244	513	127	13	10	2.7	1933|1977|6133|6138|6156|6173|6204|6206|6229|8678|23521|51107|55139	EEF1B2|EIF4E|RPL9|RPL15|RPL30|RPL36A|RPS10|RPS12|RPS24|BECN1|RPL13A|APH1A|ANKZF1	-4.6	BDNF	1
CORUM	33	CORUM:3055	Nop56p-associated pre-rRNA complex		-6.5	16	10	30244	104	127	7	5.5	2	6133|6138|6156|6173|6206|6229|23521	RPL9|RPL15|RPL30|RPL36A|RPS12|RPS24|RPL13A	-4.6	BDNF	1
KEGG Pathway	24	hsa04110	Cell cycle		-6.5	12	9.1	30244	157	127	8	6.3	2.2	993|1017|4173|5111|7029|8318|9232|10735	CDC25A|CDK2|MCM4|PCNA|TFDP2|CDC45|PTTG1|STAG2	-4.5	BDNF	1
GO Biological Processes	19	GO:0006271	DNA strand elongation involved in DNA replication	19_GO:0008152 metabolic process	-6.4	64	16	30244	15	127	4	3.1	1.5	3978|4173|5111|5983	LIG1|MCM4|PCNA|RFC3	-4.5	BDNF	1
KEGG Pathway	24	hsa03030	DNA replication		-6.4	33	13	30244	36	127	5	3.9	1.7	3978|4173|5111|5983|6119	LIG1|MCM4|PCNA|RFC3|RPA3	-4.5	BDNF	1
Reactome Gene Sets	6	R-HSA-72766	Translation		-6.3	8.2	8	30244	292	127	10	7.9	2.4	1933|1977|6133|6138|6156|6173|6204|6206|6229|23521	EEF1B2|EIF4E|RPL9|RPL15|RPL30|RPL36A|RPS10|RPS12|RPS24|RPL13A	-4.4	BDNF	1
Reactome Gene Sets	6	R-HSA-69481	G2/M Checkpoints		-6.3	11	8.8	30244	167	127	8	6.3	2.2	993|1017|4173|5713|5983|6119|8318|8364	CDC25A|CDK2|MCM4|PSMD7|RFC3|RPA3|CDC45|H4C3	-4.4	BDNF	1
KEGG Pathway	24	hsa03010	Ribosome		-6.3	11	8.8	30244	167	127	8	6.3	2.2	6133|6138|6156|6173|6204|6206|6229|23521	RPL9|RPL15|RPL30|RPL36A|RPS10|RPS12|RPS24|RPL13A	-4.4	BDNF	1
GO Biological Processes	19	GO:0006412	translation	19_GO:0008152 metabolic process	-6.1	6.7	7.4	30244	389	127	11	8.7	2.5	1933|1977|6133|6138|6156|6173|6204|6206|6229|23521|55139	EEF1B2|EIF4E|RPL9|RPL15|RPL30|RPL36A|RPS10|RPS12|RPS24|RPL13A|ANKZF1	-4.2	BDNF	1
Reactome Gene Sets	6	R-HSA-1362277	Transcription of E2F targets under negative control by DREAM complex		-6	50	14	30244	19	127	4	3.1	1.5	993|5111|7029|7153	CDC25A|PCNA|TFDP2|TOP2A	-4.1	BDNF	0
GO Biological Processes	19	GO:0022616	DNA strand elongation	19_GO:0008152 metabolic process	-5.9	48	14	30244	20	127	4	3.1	1.5	3978|4173|5111|5983	LIG1|MCM4|PCNA|RFC3	-4	BDNF	1
Reactome Gene Sets	6	R-HSA-69186	Lagging Strand Synthesis		-5.9	48	14	30244	20	127	4	3.1	1.5	3978|5111|5983|6119	LIG1|PCNA|RFC3|RPA3	-4	BDNF	1
Reactome Gene Sets	6	R-HSA-2467813	Separation of Sister Chromatids		-5.8	10	8.1	30244	191	127	8	6.3	2.2	5713|9232|10735|55166|55746|57122|83540|348235	PSMD7|PTTG1|STAG2|CENPQ|NUP133|NUP107|NUF2|SKA2	-4	BDNF	1
Reactome Gene Sets	6	R-HSA-68886	M Phase		-5.8	6.3	7.1	30244	417	127	11	8.7	2.5	5713|8364|9232|9702|10735|55166|55746|57122|64151|83540|348235	PSMD7|H4C3|PTTG1|CEP57|STAG2|CENPQ|NUP133|NUP107|NCAPG|NUF2|SKA2	-4	BDNF	1
CORUM	33	CORUM:308	60S ribosomal subunit, cytoplasmic		-5.8	25	11	30244	47	127	5	3.9	1.7	6133|6138|6156|6173|23521	RPL9|RPL15|RPL30|RPL36A|RPL13A	-4	BDNF	1
GO Biological Processes	19	GO:0043043	peptide biosynthetic process	19_GO:0008152 metabolic process	-5.8	6.3	7	30244	418	127	11	8.7	2.5	1933|1977|6133|6138|6156|6173|6204|6206|6229|23521|55139	EEF1B2|EIF4E|RPL9|RPL15|RPL30|RPL36A|RPS10|RPS12|RPS24|RPL13A|ANKZF1	-4	BDNF	1
Reactome Gene Sets	6	R-HSA-5651801	PCNA-Dependent Long Patch Base Excision Repair		-5.8	45	13	30244	21	127	4	3.1	1.5	3978|5111|5983|6119	LIG1|PCNA|RFC3|RPA3	-3.9	BDNF	1
GO Biological Processes	19	GO:0006261	DNA-templated DNA replication	19_GO:0008152 metabolic process	-5.8	12	8.6	30244	135	127	7	5.5	2	3978|4173|5111|5965|5983|6240|8318	LIG1|MCM4|PCNA|RECQL|RFC3|RRM1|CDC45	-3.9	BDNF	1
GO Biological Processes	19	GO:0051301	cell division	19_GO:0009987 cellular process	-5.7	5.6	6.8	30244	512	127	12	9.4	2.6	993|1017|1070|1163|3978|7153|8678|9232|10735|64151|83540|348235	CDC25A|CDK2|CETN3|CKS1B|LIG1|TOP2A|BECN1|PTTG1|STAG2|NCAPG|NUF2|SKA2	-3.9	BDNF	1
GO Biological Processes	19	GO:0000278	mitotic cell cycle	19_GO:0009987 cellular process	-5.7	5.1	6.6	30244	611	127	13	10	2.7	993|1017|1163|1977|3978|4173|5111|8318|8678|10735|64151|83540|348235	CDC25A|CDK2|CKS1B|EIF4E|LIG1|MCM4|PCNA|CDC45|BECN1|STAG2|NCAPG|NUF2|SKA2	-3.9	BDNF	1
GO Biological Processes	19	GO:1903047	mitotic cell cycle process	19_GO:0009987 cellular process	-5.7	5.5	6.7	30244	518	127	12	9.4	2.6	993|1017|1163|1977|3978|4173|5111|8318|8678|10735|64151|83540	CDC25A|CDK2|CKS1B|EIF4E|LIG1|MCM4|PCNA|CDC45|BECN1|STAG2|NCAPG|NUF2	-3.9	BDNF	1
Reactome Gene Sets	6	R-HSA-73886	Chromosome Maintenance		-5.7	12	8.4	30244	140	127	7	5.5	2	1017|3978|5111|5983|6119|8364|55166	CDK2|LIG1|PCNA|RFC3|RPA3|H4C3|CENPQ	-3.8	BDNF	1
Reactome Gene Sets	6	R-HSA-180786	Extension of Telomeres		-5.6	23	10	30244	51	127	5	3.9	1.7	1017|3978|5111|5983|6119	CDK2|LIG1|PCNA|RFC3|RPA3	-3.8	BDNF	0
WikiPathways	27	WP531	DNA mismatch repair		-5.6	41	13	30244	23	127	4	3.1	1.5	3978|5111|5983|6119	LIG1|PCNA|RFC3|RPA3	-3.8	BDNF	1
KEGG Pathway	24	hsa03430	Mismatch repair		-5.6	41	13	30244	23	127	4	3.1	1.5	3978|5111|5983|6119	LIG1|PCNA|RFC3|RPA3	-3.8	BDNF	1
Reactome Gene Sets	6	R-HSA-68877	Mitotic Prometaphase		-5.6	9.3	7.8	30244	204	127	8	6.3	2.2	9702|10735|55166|55746|57122|64151|83540|348235	CEP57|STAG2|CENPQ|NUP133|NUP107|NCAPG|NUF2|SKA2	-3.8	BDNF	1
GO Biological Processes	19	GO:0033365	protein localization to organelle	19_GO:0051179 localization	-5.5	4.5	6.3	30244	742	127	14	11	2.8	1434|3638|8364|8678|10073|10542|10628|54469|54499|55737|55746|57122|84250|401505	CSE1L|INSIG1|H4C3|BECN1|SNUPN|LAMTOR5|TXNIP|ZFAND6|TMCO1|VPS35|NUP133|NUP107|SLF1|TOMM5	-3.7	BDNF	1
Reactome Gene Sets	6	R-HSA-5696397	Gap-filling DNA repair synthesis and ligation in GG-NER		-5.5	38	12	30244	25	127	4	3.1	1.5	3978|5111|5983|6119	LIG1|PCNA|RFC3|RPA3	-3.7	BDNF	1
GO Biological Processes	19	GO:0006974	DNA damage response	19_GO:0050896 response to stimulus	-5.4	4.4	6.2	30244	753	127	14	11	2.8	1017|3978|4173|5111|5965|5983|6119|6240|7153|8318|9232|9643|10635|84250	CDK2|LIG1|MCM4|PCNA|RECQL|RFC3|RPA3|RRM1|TOP2A|CDC45|PTTG1|MORF4L2|RAD51AP1|SLF1	-3.7	BDNF	1
Reactome Gene Sets	6	R-HSA-422475	Axon guidance		-5.4	5.2	6.4	30244	553	127	12	9.4	2.6	3672|4116|5713|6133|6138|6156|6173|6204|6206|6229|23521|51107	ITGA1|MAGOH|PSMD7|RPL9|RPL15|RPL30|RPL36A|RPS10|RPS12|RPS24|RPL13A|APH1A	-3.6	BDNF	1
GO Biological Processes	19	GO:0033260	nuclear DNA replication	19_GO:0008152 metabolic process	-5.4	37	12	30244	26	127	4	3.1	1.5	3978|4173|5111|8318	LIG1|MCM4|PCNA|CDC45	-3.6	BDNF	1
Reactome Gene Sets	6	R-HSA-110373	Resolution of AP sites via the multiple-nucleotide patch replacement pathway		-5.4	37	12	30244	26	127	4	3.1	1.5	3978|5111|5983|6119	LIG1|PCNA|RFC3|RPA3	-3.6	BDNF	1
Reactome Gene Sets	6	R-HSA-71291	Metabolism of amino acids and derivatives		-5.3	6.3	6.8	30244	376	127	10	7.9	2.4	5713|6133|6138|6156|6173|6204|6206|6229|9380|23521	PSMD7|RPL9|RPL15|RPL30|RPL36A|RPS10|RPS12|RPS24|GRHPR|RPL13A	-3.6	BDNF	1
GO Biological Processes	19	GO:0044786	cell cycle DNA replication	19_GO:0008152 metabolic process	-5.3	35	12	30244	27	127	4	3.1	1.5	3978|4173|5111|8318	LIG1|MCM4|PCNA|CDC45	-3.6	BDNF	1
Reactome Gene Sets	6	R-HSA-9675108	Nervous system development		-5.2	4.9	6.2	30244	578	127	12	9.4	2.6	3672|4116|5713|6133|6138|6156|6173|6204|6206|6229|23521|51107	ITGA1|MAGOH|PSMD7|RPL9|RPL15|RPL30|RPL36A|RPS10|RPS12|RPS24|RPL13A|APH1A	-3.5	BDNF	1
KEGG Pathway	24	hsa05171	Coronavirus disease - COVID-19		-5.2	8.2	7.2	30244	232	127	8	6.3	2.2	6133|6138|6156|6173|6204|6206|6229|23521	RPL9|RPL15|RPL30|RPL36A|RPS10|RPS12|RPS24|RPL13A	-3.4	BDNF	1
GO Biological Processes	19	GO:0043603	amide metabolic process	19_GO:0008152 metabolic process	-5.1	4.2	5.9	30244	799	127	14	11	2.8	1933|1977|6133|6138|6156|6173|6204|6206|6229|8678|10007|23521|51107|55139	EEF1B2|EIF4E|RPL9|RPL15|RPL30|RPL36A|RPS10|RPS12|RPS24|BECN1|GNPDA1|RPL13A|APH1A|ANKZF1	-3.4	BDNF	1
Reactome Gene Sets	6	R-HSA-68882	Mitotic Anaphase		-5.1	8.1	7.1	30244	236	127	8	6.3	2.2	5713|9232|10735|55166|55746|57122|83540|348235	PSMD7|PTTG1|STAG2|CENPQ|NUP133|NUP107|NUF2|SKA2	-3.4	BDNF	1
Reactome Gene Sets	6	R-HSA-2555396	Mitotic Metaphase and Anaphase		-5.1	8	7.1	30244	237	127	8	6.3	2.2	5713|9232|10735|55166|55746|57122|83540|348235	PSMD7|PTTG1|STAG2|CENPQ|NUP133|NUP107|NUF2|SKA2	-3.4	BDNF	1
Reactome Gene Sets	6	R-HSA-157579	Telomere Maintenance		-5.1	13	8.1	30244	112	127	6	4.7	1.9	1017|3978|5111|5983|6119|8364	CDK2|LIG1|PCNA|RFC3|RPA3|H4C3	-3.4	BDNF	0
GO Biological Processes	19	GO:0000724	double-strand break repair via homologous recombination	19_GO:0050896 response to stimulus	-5	12	7.9	30244	117	127	6	4.7	1.9	4173|5965|6119|8318|10635|84250	MCM4|RECQL|RPA3|CDC45|RAD51AP1|SLF1	-3.3	BDNF	0
Reactome Gene Sets	6	R-HSA-68962	Activation of the pre-replicative complex		-5	29	10	30244	33	127	4	3.1	1.5	1017|4173|6119|8318	CDK2|MCM4|RPA3|CDC45	-3.2	BDNF	1
Reactome Gene Sets	6	R-HSA-3108232	SUMO E3 ligases SUMOylate target proteins		-4.9	9.2	7.2	30244	182	127	7	5.5	2	5111|7153|8364|9994|10735|55746|57122	PCNA|TOP2A|H4C3|CASP8AP2|STAG2|NUP133|NUP107	-3.2	BDNF	1
Reactome Gene Sets	6	R-HSA-174417	Telomere C-strand (Lagging Strand) Synthesis		-4.9	28	10	30244	34	127	4	3.1	1.5	3978|5111|5983|6119	LIG1|PCNA|RFC3|RPA3	-3.2	BDNF	0
GO Biological Processes	19	GO:0000725	recombinational repair	19_GO:0050896 response to stimulus	-4.9	12	7.7	30244	121	127	6	4.7	1.9	4173|5965|6119|8318|10635|84250	MCM4|RECQL|RPA3|CDC45|RAD51AP1|SLF1	-3.2	BDNF	1
Reactome Gene Sets	6	R-HSA-2990846	SUMOylation		-4.8	8.9	7	30244	188	127	7	5.5	2	5111|7153|8364|9994|10735|55746|57122	PCNA|TOP2A|H4C3|CASP8AP2|STAG2|NUP133|NUP107	-3.1	BDNF	1
Reactome Gene Sets	6	R-HSA-2500257	Resolution of Sister Chromatid Cohesion		-4.8	11	7.6	30244	126	127	6	4.7	1.9	10735|55166|55746|57122|83540|348235	STAG2|CENPQ|NUP133|NUP107|NUF2|SKA2	-3.1	BDNF	1
WikiPathways	27	WP5114	Nucleotide excision repair in xeroderma pigmentosum		-4.8	16	8.4	30244	75	127	5	3.9	1.7	3978|5111|5983|6119|8364	LIG1|PCNA|RFC3|RPA3|H4C3	-3.1	BDNF	0
GO Biological Processes	19	GO:0043604	amide biosynthetic process	19_GO:0008152 metabolic process	-4.7	4.8	5.8	30244	542	127	11	8.7	2.5	1933|1977|6133|6138|6156|6173|6204|6206|6229|23521|55139	EEF1B2|EIF4E|RPL9|RPL15|RPL30|RPL36A|RPS10|RPS12|RPS24|RPL13A|ANKZF1	-3	BDNF	1
CORUM	33	CORUM:1004	RC complex during S-phase of cell cycle		-4.7	55	13	30244	13	127	3	2.4	1.3	1017|3978|6119	CDK2|LIG1|RPA3	-3	BDNF	0
Reactome Gene Sets	6	R-HSA-5693567	HDR through Homologous Recombination (HRR) or Single Strand Annealing (SSA)		-4.7	11	7.3	30244	132	127	6	4.7	1.9	1017|5111|5983|6119|8364|10635	CDK2|PCNA|RFC3|RPA3|H4C3|RAD51AP1	-3	BDNF	0
Reactome Gene Sets	6	R-HSA-73933	Resolution of Abasic Sites (AP sites)		-4.7	24	9.5	30244	39	127	4	3.1	1.5	3978|5111|5983|6119	LIG1|PCNA|RFC3|RPA3	-3	BDNF	0
GO Biological Processes	19	GO:1902969	mitotic DNA replication	19_GO:0008152 metabolic process	-4.6	51	12	30244	14	127	3	2.4	1.3	3978|4173|8318	LIG1|MCM4|CDC45	-2.9	BDNF	0
Reactome Gene Sets	6	R-HSA-5358606	Mismatch repair (MMR) directed by MSH2:MSH3 (MutSbeta)		-4.6	51	12	30244	14	127	3	2.4	1.3	3978|5111|6119	LIG1|PCNA|RPA3	-2.9	BDNF	0
Reactome Gene Sets	6	R-HSA-5358565	Mismatch repair (MMR) directed by MSH2:MSH6 (MutSalpha)		-4.6	51	12	30244	14	127	3	2.4	1.3	3978|5111|6119	LIG1|PCNA|RPA3	-2.9	BDNF	0
Reactome Gene Sets	6	R-HSA-5693538	Homology Directed Repair		-4.6	10	7.2	30244	138	127	6	4.7	1.9	1017|5111|5983|6119|8364|10635	CDK2|PCNA|RFC3|RPA3|H4C3|RAD51AP1	-2.9	BDNF	0
Reactome Gene Sets	6	R-HSA-69202	Cyclin E associated events during G1/S transition		-4.6	14	7.9	30244	83	127	5	3.9	1.7	993|1017|1163|5713|7029	CDC25A|CDK2|CKS1B|PSMD7|TFDP2	-2.9	BDNF	1
Reactome Gene Sets	6	R-HSA-69656	Cyclin A:Cdk2-associated events at S phase entry		-4.5	14	7.8	30244	85	127	5	3.9	1.7	993|1017|1163|5713|7029	CDC25A|CDK2|CKS1B|PSMD7|TFDP2	-2.9	BDNF	1
Reactome Gene Sets	6	R-HSA-69183	Processive synthesis on the lagging strand		-4.5	48	12	30244	15	127	3	2.4	1.3	3978|5111|6119	LIG1|PCNA|RPA3	-2.8	BDNF	0
Reactome Gene Sets	6	R-HSA-5358508	Mismatch Repair		-4.5	48	12	30244	15	127	3	2.4	1.3	3978|5111|6119	LIG1|PCNA|RPA3	-2.8	BDNF	0
WikiPathways	27	WP4753	Nucleotide excision repair		-4.5	22	8.9	30244	44	127	4	3.1	1.5	3978|5111|5983|6119	LIG1|PCNA|RFC3|RPA3	-2.8	BDNF	1
GO Biological Processes	19	GO:0071103	DNA conformation change	19_GO:0009987 cellular process	-4.4	13	7.6	30244	89	127	5	3.9	1.7	4173|5965|5983|7153|8318	MCM4|RECQL|RFC3|TOP2A|CDC45	-2.8	BDNF	1
Reactome Gene Sets	6	R-HSA-4615885	SUMOylation of DNA replication proteins		-4.4	21	8.8	30244	45	127	4	3.1	1.5	5111|7153|55746|57122	PCNA|TOP2A|NUP133|NUP107	-2.8	BDNF	1
Reactome Gene Sets	6	R-HSA-110312	Translesion synthesis by REV1		-4.4	45	11	30244	16	127	3	2.4	1.3	5111|5983|6119	PCNA|RFC3|RPA3	-2.8	BDNF	1
Reactome Gene Sets	6	R-HSA-73884	Base Excision Repair		-4.4	13	7.5	30244	91	127	5	3.9	1.7	3978|5111|5983|6119|8364	LIG1|PCNA|RFC3|RPA3|H4C3	-2.7	BDNF	0
KEGG Pathway	24	hsa03420	Nucleotide excision repair		-4.3	20	8.6	30244	47	127	4	3.1	1.5	3978|5111|5983|6119	LIG1|PCNA|RFC3|RPA3	-2.7	BDNF	0
GO Biological Processes	19	GO:0071897	DNA biosynthetic process	19_GO:0008152 metabolic process	-4.3	13	7.4	30244	93	127	5	3.9	1.7	3978|5111|5983|6240|7012	LIG1|PCNA|RFC3|RRM1|TERC	-2.7	BDNF	1
Reactome Gene Sets	6	R-HSA-5655862	Translesion synthesis by POLK		-4.3	42	11	30244	17	127	3	2.4	1.3	5111|5983|6119	PCNA|RFC3|RPA3	-2.7	BDNF	1
Reactome Gene Sets	6	R-HSA-5656121	Translesion synthesis by POLI		-4.3	42	11	30244	17	127	3	2.4	1.3	5111|5983|6119	PCNA|RFC3|RPA3	-2.7	BDNF	1
Reactome Gene Sets	6	R-HSA-141444	Amplification of signal from unattached kinetochores via a MAD2 inhibitory signal		-4.3	12	7.3	30244	96	127	5	3.9	1.7	55166|55746|57122|83540|348235	CENPQ|NUP133|NUP107|NUF2|SKA2	-2.6	BDNF	1
Reactome Gene Sets	6	R-HSA-141424	Amplification of signal from the kinetochores		-4.3	12	7.3	30244	96	127	5	3.9	1.7	55166|55746|57122|83540|348235	CENPQ|NUP133|NUP107|NUF2|SKA2	-2.6	BDNF	1
Reactome Gene Sets	6	R-HSA-69002	DNA Replication Pre-Initiation		-4.2	9	6.6	30244	159	127	6	4.7	1.9	1017|4173|5713|6119|8318|8364	CDK2|MCM4|PSMD7|RPA3|CDC45|H4C3	-2.6	BDNF	1
GO Biological Processes	19	GO:0098813	nuclear chromosome segregation	19_GO:0009987 cellular process	-4.2	7.1	6.1	30244	235	127	7	5.5	2	7153|8678|9232|10735|55166|64151|83540	TOP2A|BECN1|PTTG1|STAG2|CENPQ|NCAPG|NUF2	-2.6	BDNF	0
Reactome Gene Sets	6	R-HSA-110320	Translesion Synthesis by POLH		-4.2	38	10	30244	19	127	3	2.4	1.3	5111|5983|6119	PCNA|RFC3|RPA3	-2.6	BDNF	1
Reactome Gene Sets	6	R-HSA-174414	Processive synthesis on the C-strand of the telomere		-4.2	38	10	30244	19	127	3	2.4	1.3	3978|5111|6119	LIG1|PCNA|RPA3	-2.6	BDNF	0
GO Biological Processes	19	GO:0009060	aerobic respiration	19_GO:0008152 metabolic process	-4.2	8.8	6.5	30244	163	127	6	4.7	1.9	4190|4539|4541|4710|7381|432369	MDH1|ND4L|ND6|NDUFB4|UQCRB|ATP5F1EP2	-2.6	BDNF	1
GO Biological Processes	19	GO:0090329	regulation of DNA-templated DNA replication	19_GO:0008152 metabolic process	-4.2	18	8.1	30244	52	127	4	3.1	1.5	1017|4173|5111|5983	CDK2|MCM4|PCNA|RFC3	-2.6	BDNF	1
GO Biological Processes	19	GO:0006310	DNA recombination	19_GO:0008152 metabolic process	-4.1	6.9	6	30244	241	127	7	5.5	2	4173|5965|6119|7153|8318|10635|84250	MCM4|RECQL|RPA3|TOP2A|CDC45|RAD51AP1|SLF1	-2.5	BDNF	0
GO Biological Processes	19	GO:0042542	response to hydrogen peroxide	19_GO:0050896 response to stimulus	-4.1	11	6.9	30244	104	127	5	3.9	1.7	4541|5111|8678|10628|55139	ND6|PCNA|BECN1|TXNIP|ANKZF1	-2.5	BDNF	1
Reactome Gene Sets	6	R-HSA-5693532	DNA Double-Strand Break Repair		-4.1	8.5	6.3	30244	168	127	6	4.7	1.9	1017|5111|5983|6119|8364|10635	CDK2|PCNA|RFC3|RPA3|H4C3|RAD51AP1	-2.5	BDNF	1
GO Biological Processes	19	GO:0051321	meiotic cell cycle	19_GO:0022414 reproductive process	-4.1	6.8	5.9	30244	244	127	7	5.5	2	1017|7153|9232|10635|10735|55329|83540	CDK2|TOP2A|PTTG1|RAD51AP1|STAG2|MNS1|NUF2	-2.5	BDNF	0
GO Biological Processes	19	GO:0007059	chromosome segregation	19_GO:0009987 cellular process	-4.1	5.7	5.6	30244	332	127	8	6.3	2.2	7153|8678|9232|10735|55166|64151|83540|348235	TOP2A|BECN1|PTTG1|STAG2|CENPQ|NCAPG|NUF2|SKA2	-2.5	BDNF	0
GO Biological Processes	19	GO:0006268	DNA unwinding involved in DNA replication	19_GO:0008152 metabolic process	-4	34	9.8	30244	21	127	3	2.4	1.3	4173|5965|8318	MCM4|RECQL|CDC45	-2.5	BDNF	1
KEGG Pathway	24	hsa03013	Nucleocytoplasmic transport		-4	11	6.8	30244	108	127	5	3.9	1.7	1434|4116|10073|55746|57122	CSE1L|MAGOH|SNUPN|NUP133|NUP107	-2.4	BDNF	1
Reactome Gene Sets	6	R-HSA-72649	Translation initiation complex formation		-3.9	16	7.6	30244	59	127	4	3.1	1.5	1977|6204|6206|6229	EIF4E|RPS10|RPS12|RPS24	-2.4	BDNF	1
Reactome Gene Sets	6	R-HSA-72702	Ribosomal scanning and start codon recognition		-3.9	16	7.6	30244	59	127	4	3.1	1.5	1977|6204|6206|6229	EIF4E|RPS10|RPS12|RPS24	-2.4	BDNF	1
Reactome Gene Sets	6	R-HSA-69618	Mitotic Spindle Checkpoint		-3.9	11	6.6	30244	113	127	5	3.9	1.7	55166|55746|57122|83540|348235	CENPQ|NUP133|NUP107|NUF2|SKA2	-2.4	BDNF	1
Reactome Gene Sets	6	R-HSA-72662	Activation of the mRNA upon binding of the cap-binding complex and eIFs, and subsequent binding to 43S		-3.9	16	7.5	30244	60	127	4	3.1	1.5	1977|6204|6206|6229	EIF4E|RPS10|RPS12|RPS24	-2.3	BDNF	1
GO Biological Processes	19	GO:0072594	establishment of protein localization to organelle	19_GO:0051179 localization	-3.9	5.4	5.4	30244	350	127	8	6.3	2.2	1434|8678|10073|10628|54469|55746|57122|401505	CSE1L|BECN1|SNUPN|TXNIP|ZFAND6|NUP133|NUP107|TOMM5	-2.3	BDNF	1
GO Biological Processes	19	GO:0006606	protein import into nucleus	19_GO:0051179 localization	-3.9	10	6.6	30244	114	127	5	3.9	1.7	1434|10073|10628|55746|57122	CSE1L|SNUPN|TXNIP|NUP133|NUP107	-2.3	BDNF	1
Reactome Gene Sets	6	R-HSA-9648025	EML4 and NUDC in mitotic spindle formation		-3.9	10	6.5	30244	117	127	5	3.9	1.7	55166|55746|57122|83540|348235	CENPQ|NUP133|NUP107|NUF2|SKA2	-2.3	BDNF	1
GO Biological Processes	19	GO:0051170	import into nucleus	19_GO:0051179 localization	-3.8	10	6.4	30244	119	127	5	3.9	1.7	1434|10073|10628|55746|57122	CSE1L|SNUPN|TXNIP|NUP133|NUP107	-2.3	BDNF	1
GO Biological Processes	19	GO:0042776	proton motive force-driven mitochondrial ATP synthesis	19_GO:0008152 metabolic process	-3.8	15	7.2	30244	64	127	4	3.1	1.5	4539|4541|4710|432369	ND4L|ND6|NDUFB4|ATP5F1EP2	-2.3	BDNF	1
KEGG Pathway	24	hsa05014	Amyotrophic lateral sclerosis		-3.8	5.2	5.3	30244	364	127	8	6.3	2.2	4539|4541|4710|5713|7381|8678|55746|57122	ND4L|ND6|NDUFB4|PSMD7|UQCRB|BECN1|NUP133|NUP107	-2.2	BDNF	1
GO Biological Processes	19	GO:0006119	oxidative phosphorylation	19_GO:0008152 metabolic process	-3.8	9.8	6.3	30244	121	127	5	3.9	1.7	4539|4541|4710|7381|432369	ND4L|ND6|NDUFB4|UQCRB|ATP5F1EP2	-2.2	BDNF	1
Reactome Gene Sets	6	R-HSA-6782210	Gap-filling DNA repair synthesis and ligation in TC-NER		-3.8	15	7.2	30244	65	127	4	3.1	1.5	3978|5111|5983|6119	LIG1|PCNA|RFC3|RPA3	-2.2	BDNF	1
GO Biological Processes	19	GO:0045333	cellular respiration	19_GO:0008152 metabolic process	-3.7	7.3	5.8	30244	195	127	6	4.7	1.9	4190|4539|4541|4710|7381|432369	MDH1|ND4L|ND6|NDUFB4|UQCRB|ATP5F1EP2	-2.2	BDNF	1
Reactome Gene Sets	6	R-HSA-5685942	HDR through Homologous Recombination (HRR)		-3.7	14	7	30244	68	127	4	3.1	1.5	5111|5983|6119|10635	PCNA|RFC3|RPA3|RAD51AP1	-2.2	BDNF	0
WikiPathways	27	WP2361	Gastric cancer network 1		-3.7	26	8.4	30244	28	127	3	2.4	1.3	4173|7153|57122	MCM4|TOP2A|NUP107	-2.1	BDNF	0
Reactome Gene Sets	6	R-HSA-69205	G1/S-Specific Transcription		-3.7	26	8.4	30244	28	127	3	2.4	1.3	5111|7029|8318	PCNA|TFDP2|CDC45	-2.1	BDNF	0
Reactome Gene Sets	6	R-HSA-9705683	SARS-CoV-2-host interactions		-3.7	7	5.6	30244	203	127	6	4.7	1.9	6204|6206|6229|8678|55746|57122	RPS10|RPS12|RPS24|BECN1|NUP133|NUP107	-2.1	BDNF	1
Canonical Pathways	11	M40	PID E2F PATHWAY		-3.6	13	6.7	30244	73	127	4	3.1	1.5	993|1017|6240|7029	CDC25A|CDK2|RRM1|TFDP2	-2.1	BDNF	0
GO Biological Processes	19	GO:0015986	proton motive force-driven ATP synthesis	19_GO:0008152 metabolic process	-3.6	13	6.7	30244	73	127	4	3.1	1.5	4539|4541|4710|432369	ND4L|ND6|NDUFB4|ATP5F1EP2	-2.1	BDNF	1
GO Biological Processes	19	GO:0006302	double-strand break repair	19_GO:0050896 response to stimulus	-3.6	6.8	5.5	30244	210	127	6	4.7	1.9	4173|5965|6119|8318|10635|84250	MCM4|RECQL|RPA3|CDC45|RAD51AP1|SLF1	-2	BDNF	1
Reactome Gene Sets	6	R-HSA-110314	Recognition of DNA damage by PCNA-containing replication complex		-3.6	24	8.1	30244	30	127	3	2.4	1.3	5111|5983|6119	PCNA|RFC3|RPA3	-2	BDNF	1
GO Biological Processes	19	GO:0032508	DNA duplex unwinding	19_GO:0009987 cellular process	-3.5	13	6.6	30244	75	127	4	3.1	1.5	4173|5965|5983|8318	MCM4|RECQL|RFC3|CDC45	-2	BDNF	1
CORUM	33	CORUM:338	40S ribosomal subunit, cytoplasmic		-3.5	23	8	30244	31	127	3	2.4	1.3	6204|6206|6229	RPS10|RPS12|RPS24	-2	BDNF	1
GO Biological Processes	19	GO:0000819	sister chromatid segregation	19_GO:0009987 cellular process	-3.5	8.5	5.8	30244	140	127	5	3.9	1.7	7153|8678|10735|64151|83540	TOP2A|BECN1|STAG2|NCAPG|NUF2	-2	BDNF	0
Reactome Gene Sets	6	R-HSA-5663220	RHO GTPases Activate Formins		-3.5	8.5	5.8	30244	140	127	5	3.9	1.7	55166|55746|57122|83540|348235	CENPQ|NUP133|NUP107|NUF2|SKA2	-2	BDNF	1
KEGG Pathway	24	hsa05016	Huntington disease		-3.5	5.4	5.1	30244	306	127	7	5.5	2	4539|4541|4710|5713|6507|7381|8678	ND4L|ND6|NDUFB4|PSMD7|SLC1A3|UQCRB|BECN1	-2	BDNF	1
WikiPathways	27	WP2363	Gastric cancer network 2		-3.5	22	7.8	30244	32	127	3	2.4	1.3	5983|7153|29028	RFC3|TOP2A|ATAD2	-2	BDNF	0
Reactome Gene Sets	6	R-HSA-5656169	Termination of translesion DNA synthesis		-3.5	22	7.8	30244	32	127	3	2.4	1.3	5111|5983|6119	PCNA|RFC3|RPA3	-2	BDNF	1
GO Biological Processes	19	GO:0006298	mismatch repair	19_GO:0050896 response to stimulus	-3.5	22	7.8	30244	32	127	3	2.4	1.3	3978|5111|6119	LIG1|PCNA|RPA3	-2	BDNF	0
Reactome Gene Sets	6	R-HSA-6781827	Transcription-Coupled Nucleotide Excision Repair (TC-NER)		-3.5	12	6.4	30244	79	127	4	3.1	1.5	3978|5111|5983|6119	LIG1|PCNA|RFC3|RPA3	-1.9	BDNF	1
CORUM	33	CORUM:305	40S ribosomal subunit, cytoplasmic		-3.4	22	7.7	30244	33	127	3	2.4	1.3	6204|6206|6229	RPS10|RPS12|RPS24	-1.9	BDNF	1
Reactome Gene Sets	6	R-HSA-180910	Vpr-mediated nuclear import of PICs		-3.4	22	7.7	30244	33	127	3	2.4	1.3	11168|55746|57122	PSIP1|NUP133|NUP107	-1.9	BDNF	1
WikiPathways	27	WP4016	DNA IR-damage and cellular response via ATR		-3.4	12	6.3	30244	81	127	4	3.1	1.5	1017|5111|5965|8318	CDK2|PCNA|RECQL|CDC45	-1.9	BDNF	1
GO Biological Processes	19	GO:0032392	DNA geometric change	19_GO:0009987 cellular process	-3.4	12	6.3	30244	81	127	4	3.1	1.5	4173|5965|5983|8318	MCM4|RECQL|RFC3|CDC45	-1.9	BDNF	1
Reactome Gene Sets	6	R-HSA-159227	Transport of the SLBP independent Mature mRNA		-3.4	21	7.6	30244	34	127	3	2.4	1.3	1977|55746|57122	EIF4E|NUP133|NUP107	-1.9	BDNF	1
Reactome Gene Sets	6	R-HSA-159230	Transport of the SLBP Dependant Mature mRNA		-3.4	20	7.5	30244	35	127	3	2.4	1.3	1977|55746|57122	EIF4E|NUP133|NUP107	-1.9	BDNF	1
Reactome Gene Sets	6	R-HSA-72202	Transport of Mature Transcript to Cytoplasm		-3.4	11	6.2	30244	84	127	4	3.1	1.5	1977|4116|55746|57122	EIF4E|MAGOH|NUP133|NUP107	-1.9	BDNF	1
Reactome Gene Sets	6	R-HSA-5696399	Global Genome Nucleotide Excision Repair (GG-NER)		-3.4	11	6.2	30244	84	127	4	3.1	1.5	3978|5111|5983|6119	LIG1|PCNA|RFC3|RPA3	-1.9	BDNF	1
Reactome Gene Sets	6	R-HSA-176033	Interactions of Vpr with host cellular proteins		-3.3	20	7.3	30244	36	127	3	2.4	1.3	11168|55746|57122	PSIP1|NUP133|NUP107	-1.8	BDNF	1
GO Biological Processes	19	GO:0006754	ATP biosynthetic process	19_GO:0008152 metabolic process	-3.3	11	6.1	30244	86	127	4	3.1	1.5	4539|4541|4710|432369	ND4L|ND6|NDUFB4|ATP5F1EP2	-1.8	BDNF	1
GO Biological Processes	19	GO:0050657	nucleic acid transport	19_GO:0051179 localization	-3.3	7.7	5.4	30244	154	127	5	3.9	1.7	1070|4116|10073|55746|57122	CETN3|MAGOH|SNUPN|NUP133|NUP107	-1.8	BDNF	1
GO Biological Processes	19	GO:0050658	RNA transport	19_GO:0051179 localization	-3.3	7.7	5.4	30244	154	127	5	3.9	1.7	1070|4116|10073|55746|57122	CETN3|MAGOH|SNUPN|NUP133|NUP107	-1.8	BDNF	1
Reactome Gene Sets	6	R-HSA-9735869	SARS-CoV-1 modulates host translation machinery		-3.3	19	7.2	30244	37	127	3	2.4	1.3	6204|6206|6229	RPS10|RPS12|RPS24	-1.8	BDNF	1
GO Biological Processes	19	GO:0051236	establishment of RNA localization	19_GO:0051179 localization	-3.3	7.6	5.4	30244	156	127	5	3.9	1.7	1070|4116|10073|55746|57122	CETN3|MAGOH|SNUPN|NUP133|NUP107	-1.8	BDNF	1
GO Biological Processes	19	GO:0019646	aerobic electron transport chain	19_GO:0008152 metabolic process	-3.3	11	6	30244	89	127	4	3.1	1.5	4539|4541|4710|7381	ND4L|ND6|NDUFB4|UQCRB	-1.8	BDNF	1
Reactome Gene Sets	6	R-HSA-9616222	Transcriptional regulation of granulopoiesis		-3.3	11	6	30244	89	127	4	3.1	1.5	1017|7029|7913|8364	CDK2|TFDP2|DEK|H4C3	-1.8	BDNF	0
Reactome Gene Sets	6	R-HSA-73894	DNA Repair		-3.3	5	4.8	30244	335	127	7	5.5	2	1017|3978|5111|5983|6119|8364|10635	CDK2|LIG1|PCNA|RFC3|RPA3|H4C3|RAD51AP1	-1.8	BDNF	1
GO Biological Processes	19	GO:0055086	nucleobase-containing small molecule metabolic process	19_GO:0008152 metabolic process	-3.2	3.9	4.4	30244	555	127	9	7.1	2.3	2079|4190|4539|4541|4710|6240|10007|83594|432369	ERH|MDH1|ND4L|ND6|NDUFB4|RRM1|GNPDA1|NUDT12|ATP5F1EP2	-1.8	BDNF	1
GO Biological Processes	19	GO:0000731	DNA synthesis involved in DNA repair	19_GO:0050896 response to stimulus	-3.2	18	7	30244	39	127	3	2.4	1.3	5111|5983|6240	PCNA|RFC3|RRM1	-1.8	BDNF	0
Reactome Gene Sets	6	R-HSA-110313	Translesion synthesis by Y family DNA polymerases bypasses lesions on DNA template		-3.2	18	7	30244	39	127	3	2.4	1.3	5111|5983|6119	PCNA|RFC3|RPA3	-1.8	BDNF	1
GO Biological Processes	19	GO:0055078	sodium ion homeostasis	19_GO:0042592 homeostatic process	-3.2	18	7	30244	39	127	3	2.4	1.3	1910|6507|133308	EDNRB|SLC1A3|SLC9B2	-1.8	BDNF	0
Canonical Pathways	11	M46	PID ATR PATHWAY		-3.2	18	7	30244	39	127	3	2.4	1.3	993|1017|5983	CDC25A|CDK2|RFC3	-1.8	BDNF	0
GO Biological Processes	19	GO:0006913	nucleocytoplasmic transport	19_GO:0051179 localization	-3.2	5.8	4.9	30244	247	127	6	4.7	1.9	1434|4116|10073|10628|55746|57122	CSE1L|MAGOH|SNUPN|TXNIP|NUP133|NUP107	-1.7	BDNF	1
GO Biological Processes	19	GO:0051169	nuclear transport	19_GO:0051179 localization	-3.2	5.8	4.9	30244	247	127	6	4.7	1.9	1434|4116|10073|10628|55746|57122	CSE1L|MAGOH|SNUPN|TXNIP|NUP133|NUP107	-1.7	BDNF	1
GO Biological Processes	19	GO:0033044	regulation of chromosome organization	19_GO:0050789 regulation of biological process	-3.2	5.8	4.9	30244	248	127	6	4.7	1.9	1017|7153|8678|64151|83540|84250	CDK2|TOP2A|BECN1|NCAPG|NUF2|SLF1	-1.7	BDNF	1
Reactome Gene Sets	6	R-HSA-70326	Glucose metabolism		-3.2	10	5.8	30244	93	127	4	3.1	1.5	4190|10007|55746|57122	MDH1|GNPDA1|NUP133|NUP107	-1.7	BDNF	1
GO Biological Processes	19	GO:0042775	mitochondrial ATP synthesis coupled electron transport	19_GO:0008152 metabolic process	-3.2	10	5.8	30244	94	127	4	3.1	1.5	4539|4541|4710|7381	ND4L|ND6|NDUFB4|UQCRB	-1.7	BDNF	1
GO Biological Processes	19	GO:0042773	ATP synthesis coupled electron transport	19_GO:0008152 metabolic process	-3.2	10	5.8	30244	94	127	4	3.1	1.5	4539|4541|4710|7381	ND4L|ND6|NDUFB4|UQCRB	-1.7	BDNF	1
Reactome Gene Sets	6	R-HSA-9701190	Defective homologous recombination repair (HRR) due to BRCA2 loss of function		-3.2	17	6.8	30244	41	127	3	2.4	1.3	5983|6119|10635	RFC3|RPA3|RAD51AP1	-1.7	BDNF	0
Reactome Gene Sets	6	R-HSA-159231	Transport of Mature mRNA Derived from an Intronless Transcript		-3.2	17	6.8	30244	41	127	3	2.4	1.3	1977|55746|57122	EIF4E|NUP133|NUP107	-1.7	BDNF	1
Reactome Gene Sets	6	R-HSA-5696400	Dual Incision in GG-NER		-3.2	17	6.8	30244	41	127	3	2.4	1.3	5111|5983|6119	PCNA|RFC3|RPA3	-1.7	BDNF	1
Reactome Gene Sets	6	R-HSA-9675136	Diseases of DNA Double-Strand Break Repair		-3.2	17	6.8	30244	41	127	3	2.4	1.3	5983|6119|10635	RFC3|RPA3|RAD51AP1	-1.7	BDNF	0
GO Biological Processes	19	GO:0006284	base-excision repair	19_GO:0050896 response to stimulus	-3.2	17	6.8	30244	41	127	3	2.4	1.3	3978|5111|6119	LIG1|PCNA|RPA3	-1.7	BDNF	0
Reactome Gene Sets	6	R-HSA-159234	Transport of Mature mRNAs Derived from Intronless Transcripts		-3.1	17	6.7	30244	42	127	3	2.4	1.3	1977|55746|57122	EIF4E|NUP133|NUP107	-1.7	BDNF	1
GO Biological Processes	19	GO:0045787	positive regulation of cell cycle	19_GO:0048518 positive regulation of biological process	-3.1	4.7	4.6	30244	353	127	7	5.5	2	993|1977|6240|8678|10635|64151|84250	CDC25A|EIF4E|RRM1|BECN1|RAD51AP1|NCAPG|SLF1	-1.7	BDNF	0
Reactome Gene Sets	6	R-HSA-5693607	Processing of DNA double-strand break ends		-3.1	9.8	5.7	30244	97	127	4	3.1	1.5	1017|5983|6119|8364	CDK2|RFC3|RPA3|H4C3	-1.7	BDNF	0
GO Biological Processes	19	GO:0009206	purine ribonucleoside triphosphate biosynthetic process	19_GO:0008152 metabolic process	-3.1	9.8	5.7	30244	97	127	4	3.1	1.5	4539|4541|4710|432369	ND4L|ND6|NDUFB4|ATP5F1EP2	-1.7	BDNF	1
GO Biological Processes	19	GO:0006886	intracellular protein transport	19_GO:0051179 localization	-3.1	3.4	4.2	30244	702	127	10	7.9	2.4	1434|8678|10073|10628|54469|55737|55746|57122|83955|401505	CSE1L|BECN1|SNUPN|TXNIP|ZFAND6|VPS35|NUP133|NUP107|NACA4P|TOMM5	-1.7	BDNF	1
Reactome Gene Sets	6	R-HSA-5693579	Homologous DNA Pairing and Strand Exchange		-3.1	17	6.7	30244	43	127	3	2.4	1.3	5983|6119|10635	RFC3|RPA3|RAD51AP1	-1.7	BDNF	0
GO Biological Processes	19	GO:0009145	purine nucleoside triphosphate biosynthetic process	19_GO:0008152 metabolic process	-3.1	9.7	5.6	30244	98	127	4	3.1	1.5	4539|4541|4710|432369	ND4L|ND6|NDUFB4|ATP5F1EP2	-1.7	BDNF	1
GO Biological Processes	19	GO:0090068	positive regulation of cell cycle process	19_GO:0048518 positive regulation of biological process	-3.1	5.5	4.7	30244	261	127	6	4.7	1.9	993|6240|8678|10635|64151|84250	CDC25A|RRM1|BECN1|RAD51AP1|NCAPG|SLF1	-1.6	BDNF	0
CORUM	33	CORUM:178	Respiratory chain complex I (holoenzyme), mitochondrial		-3.1	16	6.6	30244	44	127	3	2.4	1.3	4539|4541|4710	ND4L|ND6|NDUFB4	-1.6	BDNF	1
KEGG Pathway	24	hsa03410	Base excision repair		-3.1	16	6.6	30244	44	127	3	2.4	1.3	3978|5111|5983	LIG1|PCNA|RFC3	-1.6	BDNF	1
GO Biological Processes	19	GO:0006403	RNA localization	19_GO:0051179 localization	-3.1	6.8	5	30244	174	127	5	3.9	1.7	1070|4116|10073|55746|57122	CETN3|MAGOH|SNUPN|NUP133|NUP107	-1.6	BDNF	1
Reactome Gene Sets	6	R-HSA-3700989	Transcriptional Regulation by TP53		-3.1	4.6	4.5	30244	362	127	7	5.5	2	1017|5111|5983|6119|7029|10542|143686	CDK2|PCNA|RFC3|RPA3|TFDP2|LAMTOR5|SESN3	-1.6	BDNF	1
GO Biological Processes	19	GO:0009165	nucleotide biosynthetic process	19_GO:0008152 metabolic process	-3.1	5.4	4.7	30244	263	127	6	4.7	1.9	4539|4541|4710|6240|83594|432369	ND4L|ND6|NDUFB4|RRM1|NUDT12|ATP5F1EP2	-1.6	BDNF	1
GO Biological Processes	19	GO:0010389	regulation of G2/M transition of mitotic cell cycle	19_GO:0050789 regulation of biological process	-3.1	9.4	5.5	30244	101	127	4	3.1	1.5	993|1017|5569|6240	CDC25A|CDK2|PKIA|RRM1	-1.6	BDNF	0
GO Biological Processes	19	GO:0015980	energy derivation by oxidation of organic compounds	19_GO:0008152 metabolic process	-3	5.4	4.7	30244	264	127	6	4.7	1.9	4190|4539|4541|4710|7381|432369	MDH1|ND4L|ND6|NDUFB4|UQCRB|ATP5F1EP2	-1.6	BDNF	1
GO Biological Processes	19	GO:1901293	nucleoside phosphate biosynthetic process	19_GO:0008152 metabolic process	-3	5.4	4.7	30244	265	127	6	4.7	1.9	4539|4541|4710|6240|83594|432369	ND4L|ND6|NDUFB4|RRM1|NUDT12|ATP5F1EP2	-1.6	BDNF	1
WikiPathways	27	WP111	Electron transport chain: OXPHOS system in mitochondria		-3	9.2	5.4	30244	103	127	4	3.1	1.5	4539|4541|4710|7381	ND4L|ND6|NDUFB4|UQCRB	-1.6	BDNF	1
GO Biological Processes	19	GO:0009201	ribonucleoside triphosphate biosynthetic process	19_GO:0008152 metabolic process	-3	9.2	5.4	30244	103	127	4	3.1	1.5	4539|4541|4710|432369	ND4L|ND6|NDUFB4|ATP5F1EP2	-1.6	BDNF	1
GO Biological Processes	19	GO:0000302	response to reactive oxygen species	19_GO:0050896 response to stimulus	-3	6.7	4.9	30244	178	127	5	3.9	1.7	4541|5111|8678|10628|55139	ND6|PCNA|BECN1|TXNIP|ANKZF1	-1.6	BDNF	0
GO Biological Processes	19	GO:0006120	mitochondrial electron transport, NADH to ubiquinone	19_GO:0008152 metabolic process	-3	16	6.4	30244	46	127	3	2.4	1.3	4539|4541|4710	ND4L|ND6|NDUFB4	-1.6	BDNF	1
GO Biological Processes	19	GO:0006091	generation of precursor metabolites and energy	19_GO:0008152 metabolic process	-3	4.5	4.4	30244	372	127	7	5.5	2	4190|4539|4541|4710|7381|10007|432369	MDH1|ND4L|ND6|NDUFB4|UQCRB|GNPDA1|ATP5F1EP2	-1.6	BDNF	1
Reactome Gene Sets	6	R-HSA-69231	Cyclin D associated events in G1		-3	15	6.3	30244	47	127	3	2.4	1.3	1017|1163|7029	CDK2|CKS1B|TFDP2	-1.6	BDNF	0
Reactome Gene Sets	6	R-HSA-69236	G1 Phase		-3	15	6.3	30244	47	127	3	2.4	1.3	1017|1163|7029	CDK2|CKS1B|TFDP2	-1.6	BDNF	0
GO Biological Processes	19	GO:0006979	response to oxidative stress	19_GO:0050896 response to stimulus	-3	4.4	4.4	30244	375	127	7	5.5	2	4541|4710|5111|8678|10628|11168|55139	ND6|NDUFB4|PCNA|BECN1|TXNIP|PSIP1|ANKZF1	-1.6	BDNF	1
Reactome Gene Sets	6	R-HSA-73893	DNA Damage Bypass		-3	15	6.3	30244	48	127	3	2.4	1.3	5111|5983|6119	PCNA|RFC3|RPA3	-1.6	BDNF	1
Reactome Gene Sets	6	R-HSA-6791312	TP53 Regulates Transcription of Cell Cycle Genes		-3	15	6.3	30244	48	127	3	2.4	1.3	1017|5111|7029	CDK2|PCNA|TFDP2	-1.6	BDNF	1
GO Biological Processes	19	GO:0022613	ribonucleoprotein complex biogenesis	19_GO:0009987 cellular process	-3	3.9	4.2	30244	488	127	8	6.3	2.2	5393|6206|6229|11168|11340|51747|79979|100151683	EXOSC9|RPS12|RPS24|PSIP1|EXOSC8|LUC7L3|TRMT2B|RNU4ATAC	-1.6	BDNF	1
GO Biological Processes	19	GO:0006376	mRNA splice site recognition	19_GO:0008152 metabolic process	-2.9	15	6.2	30244	49	127	3	2.4	1.3	11168|51747|100151683	PSIP1|LUC7L3|RNU4ATAC	-1.5	BDNF	0
GO Biological Processes	19	GO:0034198	cellular response to amino acid starvation	19_GO:0050896 response to stimulus	-2.9	15	6.2	30244	49	127	3	2.4	1.3	8678|54407|143686	BECN1|SLC38A2|SESN3	-1.5	BDNF	0
KEGG Pathway	24	hsa05010	Alzheimer disease		-2.9	4.3	4.3	30244	384	127	7	5.5	2	4539|4541|4710|5713|7381|8678|51107	ND4L|ND6|NDUFB4|PSMD7|UQCRB|BECN1|APH1A	-1.5	BDNF	1
GO Biological Processes	19	GO:0010564	regulation of cell cycle process	19_GO:0050789 regulation of biological process	-2.9	3.2	3.9	30244	746	127	10	7.9	2.4	993|1017|5569|6240|8318|8678|10635|64151|83540|84250	CDC25A|CDK2|PKIA|RRM1|CDC45|BECN1|RAD51AP1|NCAPG|NUF2|SLF1	-1.5	BDNF	1
Reactome Gene Sets	6	R-HSA-5696398	Nucleotide Excision Repair		-2.9	8.6	5.2	30244	111	127	4	3.1	1.5	3978|5111|5983|6119	LIG1|PCNA|RFC3|RPA3	-1.5	BDNF	1
GO Biological Processes	19	GO:1902749	regulation of cell cycle G2/M phase transition	19_GO:0050789 regulation of biological process	-2.9	8.5	5.2	30244	112	127	4	3.1	1.5	993|1017|5569|6240	CDC25A|CDK2|PKIA|RRM1	-1.5	BDNF	1
Reactome Gene Sets	6	R-HSA-9754678	SARS-CoV-2 modulates host translation machinery		-2.9	14	6	30244	51	127	3	2.4	1.3	6204|6206|6229	RPS10|RPS12|RPS24	-1.5	BDNF	1
Reactome Gene Sets	6	R-HSA-9675135	Diseases of DNA repair		-2.9	14	6	30244	51	127	3	2.4	1.3	5983|6119|10635	RFC3|RPA3|RAD51AP1	-1.5	BDNF	0
Reactome Gene Sets	6	R-HSA-72203	Processing of Capped Intron-Containing Pre-mRNA		-2.9	5	4.4	30244	285	127	6	4.7	1.9	1977|4116|4236|51747|55746|57122	EIF4E|MAGOH|MFAP1|LUC7L3|NUP133|NUP107	-1.5	BDNF	1
GO Biological Processes	19	GO:0034504	protein localization to nucleus	19_GO:0051179 localization	-2.9	6.2	4.7	30244	192	127	5	3.9	1.7	1434|10073|10628|55746|57122	CSE1L|SNUPN|TXNIP|NUP133|NUP107	-1.5	BDNF	1
Reactome Gene Sets	6	R-HSA-72695	Formation of the ternary complex, and subsequently, the 43S complex		-2.9	14	6	30244	52	127	3	2.4	1.3	6204|6206|6229	RPS10|RPS12|RPS24	-1.5	BDNF	1
GO Biological Processes	19	GO:1990928	response to amino acid starvation	19_GO:0050896 response to stimulus	-2.9	14	6	30244	52	127	3	2.4	1.3	8678|54407|143686	BECN1|SLC38A2|SESN3	-1.5	BDNF	0
GO Biological Processes	19	GO:0009142	nucleoside triphosphate biosynthetic process	19_GO:0008152 metabolic process	-2.9	8.4	5.1	30244	114	127	4	3.1	1.5	4539|4541|4710|432369	ND4L|ND6|NDUFB4|ATP5F1EP2	-1.5	BDNF	1
Reactome Gene Sets	6	R-HSA-191859	snRNP Assembly		-2.8	13	5.9	30244	53	127	3	2.4	1.3	10073|55746|57122	SNUPN|NUP133|NUP107	-1.5	BDNF	0
Reactome Gene Sets	6	R-HSA-194441	Metabolism of non-coding RNA		-2.8	13	5.9	30244	53	127	3	2.4	1.3	10073|55746|57122	SNUPN|NUP133|NUP107	-1.5	BDNF	0
GO Biological Processes	19	GO:0022904	respiratory electron transport chain	19_GO:0008152 metabolic process	-2.8	8.1	5	30244	117	127	4	3.1	1.5	4539|4541|4710|7381	ND4L|ND6|NDUFB4|UQCRB	-1.4	BDNF	1
Reactome Gene Sets	6	R-HSA-1500620	Meiosis		-2.8	8.1	5	30244	117	127	4	3.1	1.5	1017|6119|8364|10735	CDK2|RPA3|H4C3|STAG2	-1.4	BDNF	0
GO Biological Processes	19	GO:0046034	ATP metabolic process	19_GO:0008152 metabolic process	-2.8	8.1	5	30244	118	127	4	3.1	1.5	4539|4541|4710|432369	ND4L|ND6|NDUFB4|ATP5F1EP2	-1.4	BDNF	1
GO Biological Processes	19	GO:0007346	regulation of mitotic cell cycle	19_GO:0050789 regulation of biological process	-2.8	3.7	4	30244	518	127	8	6.3	2.2	993|1017|1163|1977|5569|6119|6240|83540	CDC25A|CDK2|CKS1B|EIF4E|PKIA|RPA3|RRM1|NUF2	-1.4	BDNF	1
Reactome Gene Sets	6	R-HSA-429914	Deadenylation-dependent mRNA decay		-2.8	13	5.8	30244	55	127	3	2.4	1.3	1977|5393|11340	EIF4E|EXOSC9|EXOSC8	-1.4	BDNF	0
WikiPathways	27	WP4946	DNA repair pathways, full network		-2.8	7.9	4.9	30244	120	127	4	3.1	1.5	3978|5111|5983|6119	LIG1|PCNA|RFC3|RPA3	-1.4	BDNF	1
Reactome Gene Sets	6	R-HSA-9694516	SARS-CoV-2 Infection		-2.8	4.8	4.3	30244	299	127	6	4.7	1.9	6204|6206|6229|8678|55746|57122	RPS10|RPS12|RPS24|BECN1|NUP133|NUP107	-1.4	BDNF	1
WikiPathways	27	WP4324	Mitochondrial complex I assembly model OXPHOS system		-2.8	13	5.7	30244	56	127	3	2.4	1.3	4539|4541|4710	ND4L|ND6|NDUFB4	-1.4	BDNF	1
GO Biological Processes	19	GO:0016071	mRNA metabolic process	19_GO:0008152 metabolic process	-2.8	3.3	3.9	30244	649	127	9	7.1	2.3	4116|4236|5393|11168|11340|51747|83594|116461|100151683	MAGOH|MFAP1|EXOSC9|PSIP1|EXOSC8|LUC7L3|NUDT12|TSEN15|RNU4ATAC	-1.4	BDNF	1
GO Biological Processes	19	GO:0051054	positive regulation of DNA metabolic process	19_GO:0048518 positive regulation of biological process	-2.8	4.7	4.2	30244	302	127	6	4.7	1.9	1017|5111|5983|9643|10635|84250	CDK2|PCNA|RFC3|MORF4L2|RAD51AP1|SLF1	-1.4	BDNF	1
Reactome Gene Sets	6	R-HSA-6784531	tRNA processing in the nucleus		-2.7	13	5.7	30244	57	127	3	2.4	1.3	55746|57122|116461	NUP133|NUP107|TSEN15	-1.4	BDNF	1
GO Biological Processes	19	GO:0051052	regulation of DNA metabolic process	19_GO:0008152 metabolic process	-2.7	3.6	3.9	30244	533	127	8	6.3	2.2	1017|4173|5111|5983|7913|9643|10635|84250	CDK2|MCM4|PCNA|RFC3|DEK|MORF4L2|RAD51AP1|SLF1	-1.4	BDNF	1
GO Biological Processes	19	GO:0006402	mRNA catabolic process	19_GO:0048519 negative regulation of biological process	-2.7	7.6	4.8	30244	125	127	4	3.1	1.5	4116|5393|11340|83594	MAGOH|EXOSC9|EXOSC8|NUDT12	-1.4	BDNF	0
GO Biological Processes	19	GO:0000280	nuclear division	19_GO:0009987 cellular process	-2.7	4.6	4.2	30244	308	127	6	4.7	1.9	7153|8678|9232|10735|64151|83540	TOP2A|BECN1|PTTG1|STAG2|NCAPG|NUF2	-1.4	BDNF	0
GO Biological Processes	19	GO:0051028	mRNA transport	19_GO:0051179 localization	-2.7	7.6	4.8	30244	126	127	4	3.1	1.5	1070|4116|55746|57122	CETN3|MAGOH|NUP133|NUP107	-1.3	BDNF	1
GO Biological Processes	19	GO:0010035	response to inorganic substance	19_GO:0050896 response to stimulus	-2.7	3.5	3.9	30244	539	127	8	6.3	2.2	1017|1910|4541|5111|8678|10628|54407|55139	CDK2|EDNRB|ND6|PCNA|BECN1|TXNIP|SLC38A2|ANKZF1	-1.3	BDNF	0
GO Biological Processes	19	GO:0015931	nucleobase-containing compound transport	19_GO:0051179 localization	-2.7	5.6	4.4	30244	212	127	5	3.9	1.7	1070|4116|10073|55746|57122	CETN3|MAGOH|SNUPN|NUP133|NUP107	-1.3	BDNF	1
Reactome Gene Sets	6	R-HSA-187577	SCF(Skp2)-mediated degradation of p27/p21		-2.7	12	5.5	30244	60	127	3	2.4	1.3	1017|1163|5713	CDK2|CKS1B|PSMD7	-1.3	BDNF	1
WikiPathways	27	WP623	Oxidative phosphorylation		-2.7	12	5.5	30244	60	127	3	2.4	1.3	4539|4541|4710	ND4L|ND6|NDUFB4	-1.3	BDNF	1
GO Biological Processes	19	GO:0045739	positive regulation of DNA repair	19_GO:0048518 positive regulation of biological process	-2.7	7.4	4.7	30244	128	127	4	3.1	1.5	5111|9643|10635|84250	PCNA|MORF4L2|RAD51AP1|SLF1	-1.3	BDNF	1
GO Biological Processes	19	GO:0006282	regulation of DNA repair	19_GO:0050896 response to stimulus	-2.7	5.5	4.3	30244	215	127	5	3.9	1.7	5111|7913|9643|10635|84250	PCNA|DEK|MORF4L2|RAD51AP1|SLF1	-1.3	BDNF	1
WikiPathways	27	WP4352	Ciliary landscape		-2.7	5.5	4.3	30244	215	127	5	3.9	1.7	4173|4236|5393|5713|55746	MCM4|MFAP1|EXOSC9|PSMD7|NUP133	-1.3	BDNF	1
GO Biological Processes	19	GO:0032200	telomere organization	19_GO:0009987 cellular process	-2.6	7.3	4.7	30244	130	127	4	3.1	1.5	5111|6119|7012|8364	PCNA|RPA3|TERC|H4C3	-1.3	BDNF	0
GO Biological Processes	19	GO:0006275	regulation of DNA replication	19_GO:0008152 metabolic process	-2.6	7.3	4.7	30244	130	127	4	3.1	1.5	1017|4173|5111|5983	CDK2|MCM4|PCNA|RFC3	-1.3	BDNF	1
Reactome Gene Sets	6	R-HSA-162909	Host Interactions of HIV factors		-2.6	7.3	4.7	30244	130	127	4	3.1	1.5	5713|11168|55746|57122	PSMD7|PSIP1|NUP133|NUP107	-1.3	BDNF	1
GO Biological Processes	19	GO:0032387	negative regulation of intracellular transport	19_GO:0051179 localization	-2.6	12	5.4	30244	62	127	3	2.4	1.3	3638|5569|55737	INSIG1|PKIA|VPS35	-1.3	BDNF	1
GO Biological Processes	19	GO:0051168	nuclear export	19_GO:0051179 localization	-2.6	7.2	4.6	30244	132	127	4	3.1	1.5	1434|4116|55746|57122	CSE1L|MAGOH|NUP133|NUP107	-1.3	BDNF	1
GO Biological Processes	19	GO:0051310	metaphase plate congression	19_GO:0051179 localization	-2.6	11	5.3	30244	63	127	3	2.4	1.3	8678|55166|83540	BECN1|CENPQ|NUF2	-1.3	BDNF	0
GO Biological Processes	19	GO:2000779	regulation of double-strand break repair	19_GO:0050896 response to stimulus	-2.6	7.1	4.6	30244	134	127	4	3.1	1.5	7913|9643|10635|84250	DEK|MORF4L2|RAD51AP1|SLF1	-1.3	BDNF	0
KEGG Pathway	24	hsa00190	Oxidative phosphorylation		-2.6	7.1	4.6	30244	134	127	4	3.1	1.5	4539|4541|4710|7381	ND4L|ND6|NDUFB4|UQCRB	-1.3	BDNF	1
Reactome Gene Sets	6	R-HSA-9609690	HCMV Early Events		-2.6	7.1	4.6	30244	135	127	4	3.1	1.5	8364|55746|57122|79718	H4C3|NUP133|NUP107|TBL1XR1	-1.3	BDNF	0
Reactome Gene Sets	6	R-HSA-195258	RHO GTPase Effectors		-2.6	4.4	4	30244	326	127	6	4.7	1.9	8364|55166|55746|57122|83540|348235	H4C3|CENPQ|NUP133|NUP107|NUF2|SKA2	-1.3	BDNF	0
GO Biological Processes	19	GO:0006406	mRNA export from nucleus	19_GO:0051179 localization	-2.6	11	5.2	30244	65	127	3	2.4	1.3	4116|55746|57122	MAGOH|NUP133|NUP107	-1.3	BDNF	1
GO Biological Processes	19	GO:0000070	mitotic sister chromatid segregation	19_GO:0009987 cellular process	-2.6	7	4.6	30244	136	127	4	3.1	1.5	8678|10735|64151|83540	BECN1|STAG2|NCAPG|NUF2	-1.3	BDNF	0
GO Biological Processes	19	GO:0070301	cellular response to hydrogen peroxide	19_GO:0050896 response to stimulus	-2.6	11	5.2	30244	66	127	3	2.4	1.3	5111|8678|55139	PCNA|BECN1|ANKZF1	-1.2	BDNF	0
Reactome Gene Sets	6	R-HSA-6782135	Dual incision in TC-NER		-2.6	11	5.2	30244	66	127	3	2.4	1.3	5111|5983|6119	PCNA|RFC3|RPA3	-1.2	BDNF	1
GO Biological Processes	19	GO:0006164	purine nucleotide biosynthetic process	19_GO:0008152 metabolic process	-2.5	5.2	4.1	30244	229	127	5	3.9	1.7	4539|4541|4710|83594|432369	ND4L|ND6|NDUFB4|NUDT12|ATP5F1EP2	-1.2	BDNF	1
GO Biological Processes	19	GO:0048285	organelle fission	19_GO:0009987 cellular process	-2.5	4.3	3.9	30244	334	127	6	4.7	1.9	7153|8678|9232|10735|64151|83540	TOP2A|BECN1|PTTG1|STAG2|NCAPG|NUF2	-1.2	BDNF	0
Reactome Gene Sets	6	R-HSA-69615	G1/S DNA Damage Checkpoints		-2.5	11	5.1	30244	68	127	3	2.4	1.3	993|1017|5713	CDC25A|CDK2|PSMD7	-1.2	BDNF	1
Reactome Gene Sets	6	R-HSA-162906	HIV Infection		-2.5	5.2	4.1	30244	231	127	5	3.9	1.7	3978|5713|11168|55746|57122	LIG1|PSMD7|PSIP1|NUP133|NUP107	-1.2	BDNF	1
Reactome Gene Sets	6	R-HSA-1474165	Reproduction		-2.5	6.7	4.4	30244	142	127	4	3.1	1.5	1017|6119|8364|10735	CDK2|RPA3|H4C3|STAG2	-1.2	BDNF	0
Reactome Gene Sets	6	R-HSA-9678108	SARS-CoV-1 Infection		-2.5	6.7	4.4	30244	142	127	4	3.1	1.5	6204|6206|6229|8678	RPS10|RPS12|RPS24|BECN1	-1.2	BDNF	1
Reactome Gene Sets	6	R-HSA-3371453	Regulation of HSF1-mediated heat shock response		-2.5	10	5.1	30244	69	127	3	2.4	1.3	6119|55746|57122	RPA3|NUP133|NUP107	-1.2	BDNF	1
GO Biological Processes	19	GO:0009205	purine ribonucleoside triphosphate metabolic process	19_GO:0008152 metabolic process	-2.5	6.7	4.4	30244	143	127	4	3.1	1.5	4539|4541|4710|432369	ND4L|ND6|NDUFB4|ATP5F1EP2	-1.2	BDNF	1
Reactome Gene Sets	6	R-HSA-157118	Signaling by NOTCH		-2.5	5.1	4.1	30244	235	127	5	3.9	1.7	5713|7029|8364|51107|79718	PSMD7|TFDP2|H4C3|APH1A|TBL1XR1	-1.2	BDNF	1
Reactome Gene Sets	6	R-HSA-68949	Orc1 removal from chromatin		-2.5	10	5	30244	71	127	3	2.4	1.3	1017|4173|5713	CDK2|MCM4|PSMD7	-1.2	BDNF	1
Reactome Gene Sets	6	R-HSA-4551638	SUMOylation of chromatin organization proteins		-2.5	10	5	30244	71	127	3	2.4	1.3	8364|55746|57122	H4C3|NUP133|NUP107	-1.2	BDNF	1
WikiPathways	27	WP1982	Sterol regulatory element-binding proteins (SREBP) signaling		-2.5	10	5	30244	71	127	3	2.4	1.3	1622|3638|4190	DBI|INSIG1|MDH1	-1.2	BDNF	0
GO Biological Processes	19	GO:0072522	purine-containing compound biosynthetic process	19_GO:0008152 metabolic process	-2.5	5	4	30244	238	127	5	3.9	1.7	4539|4541|4710|83594|432369	ND4L|ND6|NDUFB4|NUDT12|ATP5F1EP2	-1.2	BDNF	1
Reactome Gene Sets	6	R-HSA-1169408	ISG15 antiviral mechanism		-2.5	9.9	4.9	30244	72	127	3	2.4	1.3	1977|55746|57122	EIF4E|NUP133|NUP107	-1.2	BDNF	1
GO Biological Processes	19	GO:0009144	purine nucleoside triphosphate metabolic process	19_GO:0008152 metabolic process	-2.4	6.4	4.3	30244	148	127	4	3.1	1.5	4539|4541|4710|432369	ND4L|ND6|NDUFB4|ATP5F1EP2	-1.2	BDNF	1
Reactome Gene Sets	6	R-HSA-70171	Glycolysis		-2.4	9.8	4.9	30244	73	127	3	2.4	1.3	10007|55746|57122	GNPDA1|NUP133|NUP107	-1.1	BDNF	0
Reactome Gene Sets	6	R-HSA-162587	HIV Life Cycle		-2.4	6.4	4.3	30244	149	127	4	3.1	1.5	3978|11168|55746|57122	LIG1|PSIP1|NUP133|NUP107	-1.1	BDNF	1
GO Biological Processes	19	GO:0009199	ribonucleoside triphosphate metabolic process	19_GO:0008152 metabolic process	-2.4	6.4	4.3	30244	150	127	4	3.1	1.5	4539|4541|4710|432369	ND4L|ND6|NDUFB4|ATP5F1EP2	-1.1	BDNF	1
Reactome Gene Sets	6	R-HSA-159236	Transport of Mature mRNA derived from an Intron-Containing Transcript		-2.4	9.5	4.8	30244	75	127	3	2.4	1.3	4116|55746|57122	MAGOH|NUP133|NUP107	-1.1	BDNF	1
GO Biological Processes	19	GO:0051303	establishment of chromosome localization	19_GO:0051179 localization	-2.4	9.4	4.8	30244	76	127	3	2.4	1.3	8678|55166|83540	BECN1|CENPQ|NUF2	-1.1	BDNF	0
GO Biological Processes	19	GO:0009117	nucleotide metabolic process	19_GO:0008152 metabolic process	-2.4	3.5	3.6	30244	478	127	7	5.5	2	4190|4539|4541|4710|6240|83594|432369	MDH1|ND4L|ND6|NDUFB4|RRM1|NUDT12|ATP5F1EP2	-1.1	BDNF	1
Reactome Gene Sets	6	R-HSA-3108214	SUMOylation of DNA damage response and repair proteins		-2.4	9.3	4.7	30244	77	127	3	2.4	1.3	10735|55746|57122	STAG2|NUP133|NUP107	-1.1	BDNF	0
KEGG Pathway	24	hsa03018	RNA degradation		-2.3	9	4.6	30244	79	127	3	2.4	1.3	5393|10140|11340	EXOSC9|TOB1|EXOSC8	-1.1	BDNF	0
GO Biological Processes	19	GO:0006753	nucleoside phosphate metabolic process	19_GO:0008152 metabolic process	-2.3	3.4	3.5	30244	487	127	7	5.5	2	4190|4539|4541|4710|6240|83594|432369	MDH1|ND4L|ND6|NDUFB4|RRM1|NUDT12|ATP5F1EP2	-1.1	BDNF	1
Reactome Gene Sets	6	R-HSA-1169410	Antiviral mechanism by IFN-stimulated genes		-2.3	8.9	4.6	30244	80	127	3	2.4	1.3	1977|55746|57122	EIF4E|NUP133|NUP107	-1.1	BDNF	1
Reactome Gene Sets	6	R-HSA-9609646	HCMV Infection		-2.3	6	4.1	30244	160	127	4	3.1	1.5	8364|55746|57122|79718	H4C3|NUP133|NUP107|TBL1XR1	-1	BDNF	0
GO Biological Processes	19	GO:0090501	RNA phosphodiester bond hydrolysis	19_GO:0008152 metabolic process	-2.3	5.9	4.1	30244	161	127	4	3.1	1.5	5393|11340|55139|83594	EXOSC9|EXOSC8|ANKZF1|NUDT12	-1	BDNF	0
GO Biological Processes	19	GO:0140014	mitotic nuclear division	19_GO:0009987 cellular process	-2.3	5.9	4	30244	162	127	4	3.1	1.5	8678|10735|64151|83540	BECN1|STAG2|NCAPG|NUF2	-1	BDNF	0
GO Biological Processes	19	GO:0044772	mitotic cell cycle phase transition	19_GO:0009987 cellular process	-2.3	5.8	4	30244	163	127	4	3.1	1.5	993|1017|1163|1977	CDC25A|CDK2|CKS1B|EIF4E	-1	BDNF	0
GO Biological Processes	19	GO:0006405	RNA export from nucleus	19_GO:0051179 localization	-2.3	8.6	4.5	30244	83	127	3	2.4	1.3	4116|55746|57122	MAGOH|NUP133|NUP107	-1	BDNF	1
GO Biological Processes	19	GO:0006401	RNA catabolic process	19_GO:0008152 metabolic process	-2.3	5.7	4	30244	166	127	4	3.1	1.5	4116|5393|11340|83594	MAGOH|EXOSC9|EXOSC8|NUDT12	-1	BDNF	1
GO Biological Processes	19	GO:0000082	G1/S transition of mitotic cell cycle	19_GO:0009987 cellular process	-2.3	8.5	4.5	30244	84	127	3	2.4	1.3	993|1017|1977	CDC25A|CDK2|EIF4E	-1	BDNF	0
GO Biological Processes	19	GO:0050000	chromosome localization	19_GO:0051179 localization	-2.3	8.5	4.5	30244	84	127	3	2.4	1.3	8678|55166|83540	BECN1|CENPQ|NUF2	-1	BDNF	0
KEGG Pathway	24	hsa05012	Parkinson disease		-2.3	4.5	3.7	30244	266	127	5	3.9	1.7	4539|4541|4710|5713|7381	ND4L|ND6|NDUFB4|PSMD7|UQCRB	-1	BDNF	1
GO Biological Processes	19	GO:0009141	nucleoside triphosphate metabolic process	19_GO:0008152 metabolic process	-2.3	5.7	4	30244	167	127	4	3.1	1.5	4539|4541|4710|432369	ND4L|ND6|NDUFB4|ATP5F1EP2	-0.99	BDNF	1
GO Biological Processes	19	GO:0003018	vascular process in circulatory system	19_GO:0032501 multicellular organismal process	-2.3	4.5	3.7	30244	267	127	5	3.9	1.7	1910|3672|6507|54407|143282	EDNRB|ITGA1|SLC1A3|SLC38A2|FGFBP3	-0.99	BDNF	0
GO Biological Processes	19	GO:2000781	positive regulation of double-strand break repair	19_GO:0048518 positive regulation of biological process	-2.3	8.4	4.4	30244	85	127	3	2.4	1.3	9643|10635|84250	MORF4L2|RAD51AP1|SLF1	-0.99	BDNF	0
Reactome Gene Sets	6	R-HSA-912446	Meiotic recombination		-2.3	8.4	4.4	30244	85	127	3	2.4	1.3	1017|6119|8364	CDK2|RPA3|H4C3	-0.99	BDNF	0
GO Biological Processes	19	GO:0044843	cell cycle G1/S phase transition	19_GO:0009987 cellular process	-2.2	8.3	4.4	30244	86	127	3	2.4	1.3	993|1017|1977	CDC25A|CDK2|EIF4E	-0.98	BDNF	0
GO Biological Processes	19	GO:0010638	positive regulation of organelle organization	19_GO:0048518 positive regulation of biological process	-2.2	3.3	3.4	30244	508	127	7	5.5	2	1017|8678|10635|55329|55737|64151|84250	CDK2|BECN1|RAD51AP1|MNS1|VPS35|NCAPG|SLF1	-0.98	BDNF	1
GO Biological Processes	19	GO:0022900	electron transport chain	19_GO:0008152 metabolic process	-2.2	5.6	3.9	30244	170	127	4	3.1	1.5	4539|4541|4710|7381	ND4L|ND6|NDUFB4|UQCRB	-0.98	BDNF	1
GO Biological Processes	19	GO:0000398	mRNA splicing, via spliceosome	19_GO:0008152 metabolic process	-2.2	4.4	3.6	30244	272	127	5	3.9	1.7	4116|4236|11168|51747|100151683	MAGOH|MFAP1|PSIP1|LUC7L3|RNU4ATAC	-0.97	BDNF	1
GO Biological Processes	19	GO:0000377	RNA splicing, via transesterification reactions with bulged adenosine as nucleophile	19_GO:0008152 metabolic process	-2.2	4.4	3.6	30244	272	127	5	3.9	1.7	4116|4236|11168|51747|100151683	MAGOH|MFAP1|PSIP1|LUC7L3|RNU4ATAC	-0.97	BDNF	1
GO Biological Processes	19	GO:2000243	positive regulation of reproductive process	19_GO:0022414 reproductive process	-2.2	8.2	4.4	30244	87	127	3	2.4	1.3	993|1910|10635	CDC25A|EDNRB|RAD51AP1	-0.97	BDNF	0
KEGG Pathway	24	hsa05020	Prion disease		-2.2	4.4	3.6	30244	273	127	5	3.9	1.7	4539|4541|4710|5713|7381	ND4L|ND6|NDUFB4|PSMD7|UQCRB	-0.97	BDNF	1
Reactome Gene Sets	6	R-HSA-450531	Regulation of mRNA stability by proteins that bind AU-rich elements		-2.2	8.1	4.3	30244	88	127	3	2.4	1.3	5393|5713|11340	EXOSC9|PSMD7|EXOSC8	-0.96	BDNF	1
Reactome Gene Sets	6	R-HSA-453276	Regulation of mitotic cell cycle		-2.2	8.1	4.3	30244	88	127	3	2.4	1.3	1017|5713|9232	CDK2|PSMD7|PTTG1	-0.96	BDNF	1
Reactome Gene Sets	6	R-HSA-174143	APC/C-mediated degradation of cell cycle proteins		-2.2	8.1	4.3	30244	88	127	3	2.4	1.3	1017|5713|9232	CDK2|PSMD7|PTTG1	-0.96	BDNF	1
GO Biological Processes	19	GO:0000375	RNA splicing, via transesterification reactions	19_GO:0008152 metabolic process	-2.2	4.3	3.6	30244	276	127	5	3.9	1.7	4116|4236|11168|51747|100151683	MAGOH|MFAP1|PSIP1|LUC7L3|RNU4ATAC	-0.95	BDNF	1
Reactome Gene Sets	6	R-HSA-3371556	Cellular response to heat stress		-2.2	8	4.3	30244	89	127	3	2.4	1.3	6119|55746|57122	RPA3|NUP133|NUP107	-0.95	BDNF	1
GO Biological Processes	19	GO:0044770	cell cycle phase transition	19_GO:0009987 cellular process	-2.2	5.5	3.8	30244	174	127	4	3.1	1.5	993|1017|1163|1977	CDC25A|CDK2|CKS1B|EIF4E	-0.95	BDNF	0
Reactome Gene Sets	6	R-HSA-5619115	Disorders of transmembrane transporters		-2.2	5.4	3.8	30244	176	127	4	3.1	1.5	5713|6507|55746|57122	PSMD7|SLC1A3|NUP133|NUP107	-0.93	BDNF	1
Reactome Gene Sets	6	R-HSA-6804756	Regulation of TP53 Activity through Phosphorylation		-2.2	7.8	4.2	30244	92	127	3	2.4	1.3	1017|5983|6119	CDK2|RFC3|RPA3	-0.91	BDNF	0
Reactome Gene Sets	6	R-HSA-69052	Switching of origins to a post-replicative state		-2.2	7.8	4.2	30244	92	127	3	2.4	1.3	1017|4173|5713	CDK2|MCM4|PSMD7	-0.91	BDNF	1
GO Biological Processes	19	GO:0090305	nucleic acid phosphodiester bond hydrolysis	19_GO:0008152 metabolic process	-2.1	5.3	3.7	30244	181	127	4	3.1	1.5	5393|11340|55139|83594	EXOSC9|EXOSC8|ANKZF1|NUDT12	-0.89	BDNF	0
Reactome Gene Sets	6	R-HSA-69473	G2/M DNA damage checkpoint		-2.1	7.6	4.2	30244	94	127	3	2.4	1.3	5983|6119|8364	RFC3|RPA3|H4C3	-0.89	BDNF	0
GO Biological Processes	19	GO:0000245	spliceosomal complex assembly	19_GO:0008152 metabolic process	-2.1	7.5	4.1	30244	95	127	3	2.4	1.3	11168|51747|100151683	PSIP1|LUC7L3|RNU4ATAC	-0.88	BDNF	1
GO Biological Processes	19	GO:0008380	RNA splicing	19_GO:0008152 metabolic process	-2.1	3.5	3.3	30244	407	127	6	4.7	1.9	4116|4236|11168|51747|116461|100151683	MAGOH|MFAP1|PSIP1|LUC7L3|TSEN15|RNU4ATAC	-0.88	BDNF	1
GO Biological Processes	19	GO:0017148	negative regulation of translation	19_GO:0048519 negative regulation of biological process	-2.1	4.1	3.5	30244	290	127	5	3.9	1.7	1977|5393|10140|11340|23521	EIF4E|EXOSC9|TOB1|EXOSC8|RPL13A	-0.88	BDNF	1
Reactome Gene Sets	6	R-HSA-9692914	SARS-CoV-1-host interactions		-2.1	7.4	4.1	30244	96	127	3	2.4	1.3	6204|6206|6229	RPS10|RPS12|RPS24	-0.87	BDNF	1
WikiPathways	27	WP4963	p53 transcriptional gene network		-2.1	7.4	4.1	30244	96	127	3	2.4	1.3	993|1017|5111	CDC25A|CDK2|PCNA	-0.87	BDNF	1
GO Biological Processes	19	GO:0090407	organophosphate biosynthetic process	19_GO:0008152 metabolic process	-2.1	3.1	3.2	30244	541	127	7	5.5	2	4539|4541|4710|6240|8678|83594|432369	ND4L|ND6|NDUFB4|RRM1|BECN1|NUDT12|ATP5F1EP2	-0.86	BDNF	1
GO Biological Processes	19	GO:0045132	meiotic chromosome segregation	19_GO:0022414 reproductive process	-2.1	7.4	4.1	30244	97	127	3	2.4	1.3	7153|9232|83540	TOP2A|PTTG1|NUF2	-0.86	BDNF	0
GO Biological Processes	19	GO:0000723	telomere maintenance	19_GO:0008152 metabolic process	-2.1	7.4	4.1	30244	97	127	3	2.4	1.3	5111|6119|7012	PCNA|RPA3|TERC	-0.86	BDNF	1
Reactome Gene Sets	6	R-HSA-9679506	SARS-CoV Infections		-2.1	3.5	3.3	30244	414	127	6	4.7	1.9	6204|6206|6229|8678|55746|57122	RPS10|RPS12|RPS24|BECN1|NUP133|NUP107	-0.85	BDNF	1
Reactome Gene Sets	6	R-HSA-5619102	SLC transporter disorders		-2.1	7.3	4.1	30244	98	127	3	2.4	1.3	6507|55746|57122	SLC1A3|NUP133|NUP107	-0.85	BDNF	0
GO Biological Processes	19	GO:0006163	purine nucleotide metabolic process	19_GO:0008152 metabolic process	-2.1	3.4	3.2	30244	420	127	6	4.7	1.9	4190|4539|4541|4710|83594|432369	MDH1|ND4L|ND6|NDUFB4|NUDT12|ATP5F1EP2	-0.83	BDNF	1
GO Biological Processes	19	GO:0000226	microtubule cytoskeleton organization	19_GO:0009987 cellular process	-2.1	3	3.1	30244	552	127	7	5.5	2	1017|1070|10735|50487|55329|81551|83540	CDK2|CETN3|STAG2|PLA2G3|MNS1|STMN4|NUF2	-0.83	BDNF	0
GO Biological Processes	19	GO:0006399	tRNA metabolic process	19_GO:0008152 metabolic process	-2	4.9	3.5	30244	194	127	4	3.1	1.5	5393|11340|79979|116461	EXOSC9|EXOSC8|TRMT2B|TSEN15	-0.81	BDNF	1
GO Biological Processes	19	GO:0009152	purine ribonucleotide biosynthetic process	19_GO:0008152 metabolic process	-2	4.9	3.5	30244	194	127	4	3.1	1.5	4539|4541|4710|432369	ND4L|ND6|NDUFB4|ATP5F1EP2	-0.81	BDNF	1
Reactome Gene Sets	6	R-HSA-611105	Respiratory electron transport		-2	6.9	3.9	30244	103	127	3	2.4	1.3	4541|4710|7381	ND6|NDUFB4|UQCRB	-0.81	BDNF	1
GO Biological Processes	19	GO:0000956	nuclear-transcribed mRNA catabolic process	19_GO:0048519 negative regulation of biological process	-2	6.9	3.9	30244	103	127	3	2.4	1.3	4116|5393|11340	MAGOH|EXOSC9|EXOSC8	-0.81	BDNF	0
Reactome Gene Sets	6	R-HSA-69275	G2/M Transition		-2	4.9	3.5	30244	196	127	4	3.1	1.5	993|1017|5713|9702	CDC25A|CDK2|PSMD7|CEP57	-0.8	BDNF	1
Reactome Gene Sets	6	R-HSA-453274	Mitotic G2-G2/M phases		-2	4.8	3.5	30244	198	127	4	3.1	1.5	993|1017|5713|9702	CDC25A|CDK2|PSMD7|CEP57	-0.79	BDNF	1
Reactome Gene Sets	6	R-HSA-5578749	Transcriptional regulation by small RNAs		-2	6.8	3.9	30244	105	127	3	2.4	1.3	8364|55746|57122	H4C3|NUP133|NUP107	-0.79	BDNF	0

## Sheet: ENTA011_metascape
Category	CategoryID	GO	Description	PARENT_GO	LogP	Enrichment	Z-score	#TotalGeneInLibrary	#GeneInGO	#GeneInHitList	#GeneInGOAndHitList	%InGO	STDV %InGO	GeneID	Hits	Log(q-value)	GeneList	also in BDNF
Reactome Gene Sets	6	R-HSA-72766	Translation		-71	11	30	30244	292	891	95	11	1	1933|1964|1974|1977|2058|2197|2617|3376|3646|3735|4141|4528|4677|4736|6122|6124|6128|6132|6133|6135|6137|6138|6141|6143|6144|6152|6154|6155|6156|6157|6160|6161|6164|6165|6167|6169|6171|6173|6182|6183|6185|6188|6189|6191|6193|6194|6201|6204|6205|6206|6208|6209|6210|6223|6227|6228|6229|6230|6233|6235|6726|6727|6731|6897|7965|8565|8661|8664|8666|8667|9045|9349|9553|9669|10480|10952|11224|23478|23708…	EEF1B2|EIF1AX|EIF4A2|EIF4E|EPRS1|FAU|GARS1|IARS1|EIF3E|KARS1|MARS1|MTIF2|NARS1|RPL10A|RPL3|RPL4|RPL6|RPL8|RPL9|RPL11|RPL13|RPL15|RPL18|RPL19|RPL21|RPL24|RPL26|RPL27|RPL30|RPL27A|RPL31|RPL32|RPL34|RPL35A|RPL37|RPL38|RPL41|RPL36A|MRPL12|MRPS12|RPN2|RPS3|RPS3A|RPS4X|RPS5|RPS6|RPS7|RPS10|RPS11|RPS12|RPS14|RPS15|RPS15A|RPS19|RPS21|RPS23|RPS24|RPS25|RPS27A|RPS29|SRP9|SRP14|SRP72|TARS1|AIMP2|YARS1|EIF3A…	-67	ENTA011	1
Reactome Gene Sets	6	R-HSA-8953854	Metabolism of RNA		-67	6.3	25	30244	716	891	133	15	1.2	988|1660|1974|1977|2058|2091|2197|2733|3183|3312|4116|4234|4236|4691|4736|4809|5411|5431|5434|5511|5685|5686|5688|5695|5702|5704|5710|5713|5716|5901|5903|6122|6124|6128|6132|6133|6135|6137|6138|6141|6143|6144|6152|6154|6155|6156|6157|6160|6161|6164|6165|6167|6169|6171|6173|6188|6189|6191|6193|6194|6201|6204|6205|6206|6208|6209|6210|6223|6227|6228|6229|6230|6233|6235|6428|6430|6432|6631|7175|8125|…	CDC5L|DHX9|EIF4A2|EIF4E|EPRS1|FBL|FAU|GLE1|HNRNPC|HSPA8|MAGOH|METTL1|MFAP1|NCL|RPL10A|SNU13|PNN|POLR2B|POLR2E|PPP1R8|PSMA4|PSMA5|PSMA7|PSMB7|PSMC3|PSMC4|PSMD4|PSMD7|PSMD10|RAN|RANBP2|RPL3|RPL4|RPL6|RPL8|RPL9|RPL11|RPL13|RPL15|RPL18|RPL19|RPL21|RPL24|RPL26|RPL27|RPL30|RPL27A|RPL31|RPL32|RPL34|RPL35A|RPL37|RPL38|RPL41|RPL36A|RPS3|RPS3A|RPS4X|RPS5|RPS6|RPS7|RPS10|RPS11|RPS12|RPS14|RPS15|RPS15A|RPS19…	-63	ENTA011	1
Reactome Gene Sets	6	R-HSA-156827	L13a-mediated translational silencing of Ceruloplasmin expression		-61	18	32	30244	112	891	60	6.7	0.84	1964|1974|1977|2197|3646|4736|6122|6124|6128|6132|6133|6135|6137|6138|6141|6143|6144|6152|6154|6155|6156|6157|6160|6161|6164|6165|6167|6169|6171|6173|6188|6189|6191|6193|6194|6201|6204|6205|6206|6208|6209|6210|6223|6227|6228|6229|6230|6233|6235|8661|8664|8666|8667|9045|9349|10480|11224|26986|51065|200916	EIF1AX|EIF4A2|EIF4E|FAU|EIF3E|RPL10A|RPL3|RPL4|RPL6|RPL8|RPL9|RPL11|RPL13|RPL15|RPL18|RPL19|RPL21|RPL24|RPL26|RPL27|RPL30|RPL27A|RPL31|RPL32|RPL34|RPL35A|RPL37|RPL38|RPL41|RPL36A|RPS3|RPS3A|RPS4X|RPS5|RPS6|RPS7|RPS10|RPS11|RPS12|RPS14|RPS15|RPS15A|RPS19|RPS21|RPS23|RPS24|RPS25|RPS27A|RPS29|EIF3A|EIF3D|EIF3G|EIF3H|RPL14|RPL23|EIF3M|RPL35|PABPC1|RPS27L|RPL22L1	-57	ENTA011	1
Reactome Gene Sets	6	R-HSA-72706	GTP hydrolysis and joining of the 60S ribosomal subunit		-61	18	32	30244	113	891	60	6.7	0.84	1964|1974|1977|2197|3646|4736|6122|6124|6128|6132|6133|6135|6137|6138|6141|6143|6144|6152|6154|6155|6156|6157|6160|6161|6164|6165|6167|6169|6171|6173|6188|6189|6191|6193|6194|6201|6204|6205|6206|6208|6209|6210|6223|6227|6228|6229|6230|6233|6235|8661|8664|8666|8667|9045|9349|9669|10480|11224|51065|200916	EIF1AX|EIF4A2|EIF4E|FAU|EIF3E|RPL10A|RPL3|RPL4|RPL6|RPL8|RPL9|RPL11|RPL13|RPL15|RPL18|RPL19|RPL21|RPL24|RPL26|RPL27|RPL30|RPL27A|RPL31|RPL32|RPL34|RPL35A|RPL37|RPL38|RPL41|RPL36A|RPS3|RPS3A|RPS4X|RPS5|RPS6|RPS7|RPS10|RPS11|RPS12|RPS14|RPS15|RPS15A|RPS19|RPS21|RPS23|RPS24|RPS25|RPS27A|RPS29|EIF3A|EIF3D|EIF3G|EIF3H|RPL14|RPL23|EIF5B|EIF3M|RPL35|RPS27L|RPL22L1	-57	ENTA011	1
Reactome Gene Sets	6	R-HSA-72613	Eukaryotic Translation Initiation		-60	17	31	30244	120	891	61	6.8	0.85	1964|1974|1977|2197|3646|4736|6122|6124|6128|6132|6133|6135|6137|6138|6141|6143|6144|6152|6154|6155|6156|6157|6160|6161|6164|6165|6167|6169|6171|6173|6188|6189|6191|6193|6194|6201|6204|6205|6206|6208|6209|6210|6223|6227|6228|6229|6230|6233|6235|8661|8664|8666|8667|9045|9349|9669|10480|11224|26986|51065|200916	EIF1AX|EIF4A2|EIF4E|FAU|EIF3E|RPL10A|RPL3|RPL4|RPL6|RPL8|RPL9|RPL11|RPL13|RPL15|RPL18|RPL19|RPL21|RPL24|RPL26|RPL27|RPL30|RPL27A|RPL31|RPL32|RPL34|RPL35A|RPL37|RPL38|RPL41|RPL36A|RPS3|RPS3A|RPS4X|RPS5|RPS6|RPS7|RPS10|RPS11|RPS12|RPS14|RPS15|RPS15A|RPS19|RPS21|RPS23|RPS24|RPS25|RPS27A|RPS29|EIF3A|EIF3D|EIF3G|EIF3H|RPL14|RPL23|EIF5B|EIF3M|RPL35|PABPC1|RPS27L|RPL22L1	-56	ENTA011	1
Reactome Gene Sets	6	R-HSA-72737	Cap-dependent Translation Initiation		-60	17	31	30244	120	891	61	6.8	0.85	1964|1974|1977|2197|3646|4736|6122|6124|6128|6132|6133|6135|6137|6138|6141|6143|6144|6152|6154|6155|6156|6157|6160|6161|6164|6165|6167|6169|6171|6173|6188|6189|6191|6193|6194|6201|6204|6205|6206|6208|6209|6210|6223|6227|6228|6229|6230|6233|6235|8661|8664|8666|8667|9045|9349|9669|10480|11224|26986|51065|200916	EIF1AX|EIF4A2|EIF4E|FAU|EIF3E|RPL10A|RPL3|RPL4|RPL6|RPL8|RPL9|RPL11|RPL13|RPL15|RPL18|RPL19|RPL21|RPL24|RPL26|RPL27|RPL30|RPL27A|RPL31|RPL32|RPL34|RPL35A|RPL37|RPL38|RPL41|RPL36A|RPS3|RPS3A|RPS4X|RPS5|RPS6|RPS7|RPS10|RPS11|RPS12|RPS14|RPS15|RPS15A|RPS19|RPS21|RPS23|RPS24|RPS25|RPS27A|RPS29|EIF3A|EIF3D|EIF3G|EIF3H|RPL14|RPL23|EIF5B|EIF3M|RPL35|PABPC1|RPS27L|RPL22L1	-56	ENTA011	1
Reactome Gene Sets	6	R-HSA-72689	Formation of a pool of free 40S subunits		-59	19	32	30244	102	891	57	6.4	0.82	1964|2197|3646|4736|6122|6124|6128|6132|6133|6135|6137|6138|6141|6143|6144|6152|6154|6155|6156|6157|6160|6161|6164|6165|6167|6169|6171|6173|6188|6189|6191|6193|6194|6201|6204|6205|6206|6208|6209|6210|6223|6227|6228|6229|6230|6233|6235|8661|8664|8666|8667|9045|9349|10480|11224|51065|200916	EIF1AX|FAU|EIF3E|RPL10A|RPL3|RPL4|RPL6|RPL8|RPL9|RPL11|RPL13|RPL15|RPL18|RPL19|RPL21|RPL24|RPL26|RPL27|RPL30|RPL27A|RPL31|RPL32|RPL34|RPL35A|RPL37|RPL38|RPL41|RPL36A|RPS3|RPS3A|RPS4X|RPS5|RPS6|RPS7|RPS10|RPS11|RPS12|RPS14|RPS15|RPS15A|RPS19|RPS21|RPS23|RPS24|RPS25|RPS27A|RPS29|EIF3A|EIF3D|EIF3G|EIF3H|RPL14|RPL23|EIF3M|RPL35|RPS27L|RPL22L1	-56	ENTA011	1
Reactome Gene Sets	6	R-HSA-1799339	SRP-dependent cotranslational protein targeting to membrane		-57	17	30	30244	113	891	58	6.5	0.83	2197|4736|6122|6124|6128|6132|6133|6135|6137|6138|6141|6143|6144|6152|6154|6155|6156|6157|6160|6161|6164|6165|6167|6169|6171|6173|6185|6188|6189|6191|6193|6194|6201|6204|6205|6206|6208|6209|6210|6223|6227|6228|6229|6230|6233|6235|6726|6727|6731|9045|9349|10952|11224|23478|51065|58477|90701|200916	FAU|RPL10A|RPL3|RPL4|RPL6|RPL8|RPL9|RPL11|RPL13|RPL15|RPL18|RPL19|RPL21|RPL24|RPL26|RPL27|RPL30|RPL27A|RPL31|RPL32|RPL34|RPL35A|RPL37|RPL38|RPL41|RPL36A|RPN2|RPS3|RPS3A|RPS4X|RPS5|RPS6|RPS7|RPS10|RPS11|RPS12|RPS14|RPS15|RPS15A|RPS19|RPS21|RPS23|RPS24|RPS25|RPS27A|RPS29|SRP9|SRP14|SRP72|RPL14|RPL23|SEC61B|RPL35|SEC11A|RPS27L|SRPRB|SEC11C|RPL22L1	-54	ENTA011	1
GO Biological Processes	19	GO:0006412	translation	19_GO:0008152 metabolic process	-57	8.2	25	30244	389	891	94	11	1	1933|1964|1974|1977|2058|2197|2617|3376|3646|3735|4141|4528|4677|4736|6059|6122|6124|6128|6132|6133|6135|6137|6138|6141|6143|6144|6152|6154|6155|6156|6157|6160|6161|6164|6165|6167|6169|6171|6173|6182|6183|6188|6189|6191|6193|6194|6199|6201|6204|6205|6206|6208|6209|6210|6223|6227|6228|6229|6230|6233|6235|6897|7965|8565|8661|8664|8666|8667|9045|9349|9553|9669|10399|10480|10973|11224|23708|25973|260…	EEF1B2|EIF1AX|EIF4A2|EIF4E|EPRS1|FAU|GARS1|IARS1|EIF3E|KARS1|MARS1|MTIF2|NARS1|RPL10A|ABCE1|RPL3|RPL4|RPL6|RPL8|RPL9|RPL11|RPL13|RPL15|RPL18|RPL19|RPL21|RPL24|RPL26|RPL27|RPL30|RPL27A|RPL31|RPL32|RPL34|RPL35A|RPL37|RPL38|RPL41|RPL36A|MRPL12|MRPS12|RPS3|RPS3A|RPS4X|RPS5|RPS6|RPS6KB2|RPS7|RPS10|RPS11|RPS12|RPS14|RPS15|RPS15A|RPS19|RPS21|RPS23|RPS24|RPS25|RPS27A|RPS29|TARS1|AIMP2|YARS1|EIF3A|EIF3D|E…	-54	ENTA011	1
Reactome Gene Sets	6	R-HSA-8868773	rRNA processing in the nucleus and cytosol		-57	12	28	30244	195	891	71	8	0.91	2091|2197|4691|4736|4809|6122|6124|6128|6132|6133|6135|6137|6138|6141|6143|6144|6152|6154|6155|6156|6157|6160|6161|6164|6165|6167|6169|6171|6173|6188|6189|6191|6193|6194|6201|6204|6205|6206|6208|6209|6210|6223|6227|6228|6229|6230|6233|6235|9045|9188|9349|10199|10813|10969|11224|25879|25926|26354|27292|51065|51077|51504|51602|55226|55272|55813|56902|79050|84946|114049|200916	FBL|FAU|NCL|RPL10A|SNU13|RPL3|RPL4|RPL6|RPL8|RPL9|RPL11|RPL13|RPL15|RPL18|RPL19|RPL21|RPL24|RPL26|RPL27|RPL30|RPL27A|RPL31|RPL32|RPL34|RPL35A|RPL37|RPL38|RPL41|RPL36A|RPS3|RPS3A|RPS4X|RPS5|RPS6|RPS7|RPS10|RPS11|RPS12|RPS14|RPS15|RPS15A|RPS19|RPS21|RPS23|RPS24|RPS25|RPS27A|RPS29|RPL14|DDX21|RPL23|MPHOSPH10|UTP14A|EBNA1BP2|RPL35|DCAF13|NOL11|GNL3|DIMT1|RPS27L|FCF1|TRMT112|NOP58|NAT10|IMP3|UTP6|PNO1…	-54	ENTA011	1
Reactome Gene Sets	6	R-HSA-72312	rRNA processing		-57	12	27	30244	205	891	72	8.1	0.91	2091|2197|4691|4736|4809|6122|6124|6128|6132|6133|6135|6137|6138|6141|6143|6144|6152|6154|6155|6156|6157|6160|6161|6164|6165|6167|6169|6171|6173|6188|6189|6191|6193|6194|6201|6204|6205|6206|6208|6209|6210|6223|6227|6228|6229|6230|6233|6235|9045|9188|9349|10199|10813|10969|11224|25879|25926|26354|27292|51065|51077|51504|51602|54931|55226|55272|55813|56902|79050|84946|114049|200916	FBL|FAU|NCL|RPL10A|SNU13|RPL3|RPL4|RPL6|RPL8|RPL9|RPL11|RPL13|RPL15|RPL18|RPL19|RPL21|RPL24|RPL26|RPL27|RPL30|RPL27A|RPL31|RPL32|RPL34|RPL35A|RPL37|RPL38|RPL41|RPL36A|RPS3|RPS3A|RPS4X|RPS5|RPS6|RPS7|RPS10|RPS11|RPS12|RPS14|RPS15|RPS15A|RPS19|RPS21|RPS23|RPS24|RPS25|RPS27A|RPS29|RPL14|DDX21|RPL23|MPHOSPH10|UTP14A|EBNA1BP2|RPL35|DCAF13|NOL11|GNL3|DIMT1|RPS27L|FCF1|TRMT112|NOP58|TRMT10C|NAT10|IMP3|U…	-53	ENTA011	1
GO Biological Processes	19	GO:0002181	cytoplasmic translation	19_GO:0008152 metabolic process	-56	16	30	30244	123	891	59	6.6	0.83	1974|2197|3646|4736|6122|6124|6128|6132|6133|6135|6137|6138|6141|6143|6144|6152|6154|6155|6156|6157|6160|6161|6164|6165|6167|6169|6171|6173|6188|6189|6191|6193|6194|6201|6204|6205|6206|6208|6209|6210|6223|6227|6228|6229|6230|6233|6235|8661|8664|8666|8667|9045|9349|10399|10480|11224|28985|55854|200916	EIF4A2|FAU|EIF3E|RPL10A|RPL3|RPL4|RPL6|RPL8|RPL9|RPL11|RPL13|RPL15|RPL18|RPL19|RPL21|RPL24|RPL26|RPL27|RPL30|RPL27A|RPL31|RPL32|RPL34|RPL35A|RPL37|RPL38|RPL41|RPL36A|RPS3|RPS3A|RPS4X|RPS5|RPS6|RPS7|RPS10|RPS11|RPS12|RPS14|RPS15|RPS15A|RPS19|RPS21|RPS23|RPS24|RPS25|RPS27A|RPS29|EIF3A|EIF3D|EIF3G|EIF3H|RPL14|RPL23|RACK1|EIF3M|RPL35|MCTS1|ZC3H15|RPL22L1	-53	ENTA011	1
Reactome Gene Sets	6	R-HSA-6791226	Major pathway of rRNA processing in the nucleolus and cytosol		-55	12	27	30244	185	891	68	7.6	0.89	2091|2197|4691|4736|4809|6122|6124|6128|6132|6133|6135|6137|6138|6141|6143|6144|6152|6154|6155|6156|6157|6160|6161|6164|6165|6167|6169|6171|6173|6188|6189|6191|6193|6194|6201|6204|6205|6206|6208|6209|6210|6223|6227|6228|6229|6230|6233|6235|9045|9188|9349|10199|10813|10969|11224|25879|25926|26354|51065|51077|51602|55272|55813|56902|79050|84946|114049|200916	FBL|FAU|NCL|RPL10A|SNU13|RPL3|RPL4|RPL6|RPL8|RPL9|RPL11|RPL13|RPL15|RPL18|RPL19|RPL21|RPL24|RPL26|RPL27|RPL30|RPL27A|RPL31|RPL32|RPL34|RPL35A|RPL37|RPL38|RPL41|RPL36A|RPS3|RPS3A|RPS4X|RPS5|RPS6|RPS7|RPS10|RPS11|RPS12|RPS14|RPS15|RPS15A|RPS19|RPS21|RPS23|RPS24|RPS25|RPS27A|RPS29|RPL14|DDX21|RPL23|MPHOSPH10|UTP14A|EBNA1BP2|RPL35|DCAF13|NOL11|GNL3|RPS27L|FCF1|NOP58|IMP3|UTP6|PNO1|NOC4L|LTV1|BUD23|RP…	-52	ENTA011	1
Reactome Gene Sets	6	R-HSA-9010553	Regulation of expression of SLITs and ROBOs		-55	13	28	30244	172	891	66	7.4	0.88	2197|4116|4736|5685|5686|5688|5695|5702|5704|5710|5713|5716|6092|6122|6124|6128|6132|6133|6135|6137|6138|6141|6143|6144|6152|6154|6155|6156|6157|6160|6161|6164|6165|6167|6169|6171|6173|6188|6189|6191|6193|6194|6201|6204|6205|6206|6208|6209|6210|6223|6227|6228|6229|6230|6233|6235|9045|9349|9939|11224|23032|23708|26986|51065|55110|200916	FAU|MAGOH|RPL10A|PSMA4|PSMA5|PSMA7|PSMB7|PSMC3|PSMC4|PSMD4|PSMD7|PSMD10|ROBO2|RPL3|RPL4|RPL6|RPL8|RPL9|RPL11|RPL13|RPL15|RPL18|RPL19|RPL21|RPL24|RPL26|RPL27|RPL30|RPL27A|RPL31|RPL32|RPL34|RPL35A|RPL37|RPL38|RPL41|RPL36A|RPS3|RPS3A|RPS4X|RPS5|RPS6|RPS7|RPS10|RPS11|RPS12|RPS14|RPS15|RPS15A|RPS19|RPS21|RPS23|RPS24|RPS25|RPS27A|RPS29|RPL14|RPL23|RBM8A|RPL35|USP33|GSPT2|PABPC1|RPS27L|MAGOHB|RPL22L1	-52	ENTA011	1
GO Biological Processes	19	GO:0043043	peptide biosynthetic process	19_GO:0008152 metabolic process	-54	7.6	24	30244	418	891	94	11	1	1933|1964|1974|1977|2058|2197|2617|3376|3646|3735|4141|4528|4677|4736|6059|6122|6124|6128|6132|6133|6135|6137|6138|6141|6143|6144|6152|6154|6155|6156|6157|6160|6161|6164|6165|6167|6169|6171|6173|6182|6183|6188|6189|6191|6193|6194|6199|6201|6204|6205|6206|6208|6209|6210|6223|6227|6228|6229|6230|6233|6235|6897|7965|8565|8661|8664|8666|8667|9045|9349|9553|9669|10399|10480|10973|11224|23708|25973|260…	EEF1B2|EIF1AX|EIF4A2|EIF4E|EPRS1|FAU|GARS1|IARS1|EIF3E|KARS1|MARS1|MTIF2|NARS1|RPL10A|ABCE1|RPL3|RPL4|RPL6|RPL8|RPL9|RPL11|RPL13|RPL15|RPL18|RPL19|RPL21|RPL24|RPL26|RPL27|RPL30|RPL27A|RPL31|RPL32|RPL34|RPL35A|RPL37|RPL38|RPL41|RPL36A|MRPL12|MRPS12|RPS3|RPS3A|RPS4X|RPS5|RPS6|RPS6KB2|RPS7|RPS10|RPS11|RPS12|RPS14|RPS15|RPS15A|RPS19|RPS21|RPS23|RPS24|RPS25|RPS27A|RPS29|TARS1|AIMP2|YARS1|EIF3A|EIF3D|E…	-51	ENTA011	1
Reactome Gene Sets	6	R-HSA-72764	Eukaryotic Translation Termination		-54	19	30	30244	94	891	52	5.8	0.79	2197|4736|6122|6124|6128|6132|6133|6135|6137|6138|6141|6143|6144|6152|6154|6155|6156|6157|6160|6161|6164|6165|6167|6169|6171|6173|6188|6189|6191|6193|6194|6201|6204|6205|6206|6208|6209|6210|6223|6227|6228|6229|6230|6233|6235|9045|9349|11224|23708|51065|51504|200916	FAU|RPL10A|RPL3|RPL4|RPL6|RPL8|RPL9|RPL11|RPL13|RPL15|RPL18|RPL19|RPL21|RPL24|RPL26|RPL27|RPL30|RPL27A|RPL31|RPL32|RPL34|RPL35A|RPL37|RPL38|RPL41|RPL36A|RPS3|RPS3A|RPS4X|RPS5|RPS6|RPS7|RPS10|RPS11|RPS12|RPS14|RPS15|RPS15A|RPS19|RPS21|RPS23|RPS24|RPS25|RPS27A|RPS29|RPL14|RPL23|RPL35|GSPT2|RPS27L|TRMT112|RPL22L1	-51	ENTA011	1
Reactome Gene Sets	6	R-HSA-975956	Nonsense Mediated Decay (NMD) independent of the Exon Junction Complex (EJC)		-53	18	30	30244	96	891	52	5.8	0.79	2197|4736|6122|6124|6128|6132|6133|6135|6137|6138|6141|6143|6144|6152|6154|6155|6156|6157|6160|6161|6164|6165|6167|6169|6171|6173|6188|6189|6191|6193|6194|6201|6204|6205|6206|6208|6209|6210|6223|6227|6228|6229|6230|6233|6235|9045|9349|11224|23708|26986|51065|200916	FAU|RPL10A|RPL3|RPL4|RPL6|RPL8|RPL9|RPL11|RPL13|RPL15|RPL18|RPL19|RPL21|RPL24|RPL26|RPL27|RPL30|RPL27A|RPL31|RPL32|RPL34|RPL35A|RPL37|RPL38|RPL41|RPL36A|RPS3|RPS3A|RPS4X|RPS5|RPS6|RPS7|RPS10|RPS11|RPS12|RPS14|RPS15|RPS15A|RPS19|RPS21|RPS23|RPS24|RPS25|RPS27A|RPS29|RPL14|RPL23|RPL35|GSPT2|PABPC1|RPS27L|RPL22L1	-50	ENTA011	1
GO Biological Processes	19	GO:0043604	amide biosynthetic process	19_GO:0008152 metabolic process	-52	6.5	22	30244	542	891	103	12	1.1	1933|1964|1974|1977|2058|2181|2197|2617|3376|3646|3735|4141|4528|4594|4677|4736|5160|6059|6122|6124|6128|6132|6133|6135|6137|6138|6141|6143|6144|6152|6154|6155|6156|6157|6160|6161|6164|6165|6167|6169|6171|6173|6182|6183|6188|6189|6191|6193|6194|6199|6201|6204|6205|6206|6208|6209|6210|6223|6227|6228|6229|6230|6233|6235|6897|7965|8560|8565|8661|8664|8666|8667|9045|9349|9553|9669|10399|10480|10973|1…	EEF1B2|EIF1AX|EIF4A2|EIF4E|EPRS1|ACSL3|FAU|GARS1|IARS1|EIF3E|KARS1|MARS1|MTIF2|MMUT|NARS1|RPL10A|PDHA1|ABCE1|RPL3|RPL4|RPL6|RPL8|RPL9|RPL11|RPL13|RPL15|RPL18|RPL19|RPL21|RPL24|RPL26|RPL27|RPL30|RPL27A|RPL31|RPL32|RPL34|RPL35A|RPL37|RPL38|RPL41|RPL36A|MRPL12|MRPS12|RPS3|RPS3A|RPS4X|RPS5|RPS6|RPS6KB2|RPS7|RPS10|RPS11|RPS12|RPS14|RPS15|RPS15A|RPS19|RPS21|RPS23|RPS24|RPS25|RPS27A|RPS29|TARS1|AIMP2|DE…	-49	ENTA011	1
Reactome Gene Sets	6	R-HSA-156842	Eukaryotic Translation Elongation		-52	18	29	30244	94	891	51	5.7	0.78	1933|2197|4736|6122|6124|6128|6132|6133|6135|6137|6138|6141|6143|6144|6152|6154|6155|6156|6157|6160|6161|6164|6165|6167|6169|6171|6173|6188|6189|6191|6193|6194|6201|6204|6205|6206|6208|6209|6210|6223|6227|6228|6229|6230|6233|6235|9045|9349|11224|51065|200916	EEF1B2|FAU|RPL10A|RPL3|RPL4|RPL6|RPL8|RPL9|RPL11|RPL13|RPL15|RPL18|RPL19|RPL21|RPL24|RPL26|RPL27|RPL30|RPL27A|RPL31|RPL32|RPL34|RPL35A|RPL37|RPL38|RPL41|RPL36A|RPS3|RPS3A|RPS4X|RPS5|RPS6|RPS7|RPS10|RPS11|RPS12|RPS14|RPS15|RPS15A|RPS19|RPS21|RPS23|RPS24|RPS25|RPS27A|RPS29|RPL14|RPL23|RPL35|RPS27L|RPL22L1	-49	ENTA011	1
CORUM	33	CORUM:306	Ribosome, cytoplasmic		-52	20	30	30244	80	891	48	5.4	0.76	2197|4736|6122|6124|6128|6132|6133|6135|6137|6138|6141|6143|6144|6152|6154|6155|6156|6157|6160|6161|6164|6165|6167|6169|6171|6173|6188|6189|6191|6193|6194|6201|6204|6205|6206|6208|6209|6210|6223|6227|6228|6229|6230|6233|6235|9045|9349|11224	FAU|RPL10A|RPL3|RPL4|RPL6|RPL8|RPL9|RPL11|RPL13|RPL15|RPL18|RPL19|RPL21|RPL24|RPL26|RPL27|RPL30|RPL27A|RPL31|RPL32|RPL34|RPL35A|RPL37|RPL38|RPL41|RPL36A|RPS3|RPS3A|RPS4X|RPS5|RPS6|RPS7|RPS10|RPS11|RPS12|RPS14|RPS15|RPS15A|RPS19|RPS21|RPS23|RPS24|RPS25|RPS27A|RPS29|RPL14|RPL23|RPL35	-49	ENTA011	1
Reactome Gene Sets	6	R-HSA-927802	Nonsense-Mediated Decay (NMD)		-52	16	28	30244	116	891	55	6.2	0.81	2197|4116|4736|6122|6124|6128|6132|6133|6135|6137|6138|6141|6143|6144|6152|6154|6155|6156|6157|6160|6161|6164|6165|6167|6169|6171|6173|6188|6189|6191|6193|6194|6201|6204|6205|6206|6208|6209|6210|6223|6227|6228|6229|6230|6233|6235|9045|9349|9939|11224|23708|26986|51065|55110|200916	FAU|MAGOH|RPL10A|RPL3|RPL4|RPL6|RPL8|RPL9|RPL11|RPL13|RPL15|RPL18|RPL19|RPL21|RPL24|RPL26|RPL27|RPL30|RPL27A|RPL31|RPL32|RPL34|RPL35A|RPL37|RPL38|RPL41|RPL36A|RPS3|RPS3A|RPS4X|RPS5|RPS6|RPS7|RPS10|RPS11|RPS12|RPS14|RPS15|RPS15A|RPS19|RPS21|RPS23|RPS24|RPS25|RPS27A|RPS29|RPL14|RPL23|RBM8A|RPL35|GSPT2|PABPC1|RPS27L|MAGOHB|RPL22L1	-49	ENTA011	1
Reactome Gene Sets	6	R-HSA-975957	Nonsense Mediated Decay (NMD) enhanced by the Exon Junction Complex (EJC)		-52	16	28	30244	116	891	55	6.2	0.81	2197|4116|4736|6122|6124|6128|6132|6133|6135|6137|6138|6141|6143|6144|6152|6154|6155|6156|6157|6160|6161|6164|6165|6167|6169|6171|6173|6188|6189|6191|6193|6194|6201|6204|6205|6206|6208|6209|6210|6223|6227|6228|6229|6230|6233|6235|9045|9349|9939|11224|23708|26986|51065|55110|200916	FAU|MAGOH|RPL10A|RPL3|RPL4|RPL6|RPL8|RPL9|RPL11|RPL13|RPL15|RPL18|RPL19|RPL21|RPL24|RPL26|RPL27|RPL30|RPL27A|RPL31|RPL32|RPL34|RPL35A|RPL37|RPL38|RPL41|RPL36A|RPS3|RPS3A|RPS4X|RPS5|RPS6|RPS7|RPS10|RPS11|RPS12|RPS14|RPS15|RPS15A|RPS19|RPS21|RPS23|RPS24|RPS25|RPS27A|RPS29|RPL14|RPL23|RBM8A|RPL35|GSPT2|PABPC1|RPS27L|MAGOHB|RPL22L1	-49	ENTA011	1
Reactome Gene Sets	6	R-HSA-192823	Viral mRNA Translation		-52	19	30	30244	90	891	50	5.6	0.77	2197|4736|6122|6124|6128|6132|6133|6135|6137|6138|6141|6143|6144|6152|6154|6155|6156|6157|6160|6161|6164|6165|6167|6169|6171|6173|6188|6189|6191|6193|6194|6201|6204|6205|6206|6208|6209|6210|6223|6227|6228|6229|6230|6233|6235|9045|9349|11224|51065|200916	FAU|RPL10A|RPL3|RPL4|RPL6|RPL8|RPL9|RPL11|RPL13|RPL15|RPL18|RPL19|RPL21|RPL24|RPL26|RPL27|RPL30|RPL27A|RPL31|RPL32|RPL34|RPL35A|RPL37|RPL38|RPL41|RPL36A|RPS3|RPS3A|RPS4X|RPS5|RPS6|RPS7|RPS10|RPS11|RPS12|RPS14|RPS15|RPS15A|RPS19|RPS21|RPS23|RPS24|RPS25|RPS27A|RPS29|RPL14|RPL23|RPL35|RPS27L|RPL22L1	-49	ENTA011	1
Reactome Gene Sets	6	R-HSA-156902	Peptide chain elongation		-52	19	30	30244	90	891	50	5.6	0.77	2197|4736|6122|6124|6128|6132|6133|6135|6137|6138|6141|6143|6144|6152|6154|6155|6156|6157|6160|6161|6164|6165|6167|6169|6171|6173|6188|6189|6191|6193|6194|6201|6204|6205|6206|6208|6209|6210|6223|6227|6228|6229|6230|6233|6235|9045|9349|11224|51065|200916	FAU|RPL10A|RPL3|RPL4|RPL6|RPL8|RPL9|RPL11|RPL13|RPL15|RPL18|RPL19|RPL21|RPL24|RPL26|RPL27|RPL30|RPL27A|RPL31|RPL32|RPL34|RPL35A|RPL37|RPL38|RPL41|RPL36A|RPS3|RPS3A|RPS4X|RPS5|RPS6|RPS7|RPS10|RPS11|RPS12|RPS14|RPS15|RPS15A|RPS19|RPS21|RPS23|RPS24|RPS25|RPS27A|RPS29|RPL14|RPL23|RPL35|RPS27L|RPL22L1	-49	ENTA011	1
Reactome Gene Sets	6	R-HSA-168273	Influenza Viral RNA Transcription and Replication		-51	14	27	30244	136	891	58	6.5	0.83	2197|3320|3843|4736|5431|5434|5903|6122|6124|6128|6132|6133|6135|6137|6138|6141|6143|6144|6152|6154|6155|6156|6157|6160|6161|6164|6165|6167|6169|6171|6173|6188|6189|6191|6193|6194|6201|6204|6205|6206|6208|6209|6210|6223|6227|6228|6229|6230|6233|6235|7175|9045|9349|11224|51065|55706|57122|200916	FAU|HSP90AA1|IPO5|RPL10A|POLR2B|POLR2E|RANBP2|RPL3|RPL4|RPL6|RPL8|RPL9|RPL11|RPL13|RPL15|RPL18|RPL19|RPL21|RPL24|RPL26|RPL27|RPL30|RPL27A|RPL31|RPL32|RPL34|RPL35A|RPL37|RPL38|RPL41|RPL36A|RPS3|RPS3A|RPS4X|RPS5|RPS6|RPS7|RPS10|RPS11|RPS12|RPS14|RPS15|RPS15A|RPS19|RPS21|RPS23|RPS24|RPS25|RPS27A|RPS29|TPR|RPL14|RPL23|RPL35|RPS27L|NDC1|NUP107|RPL22L1	-48	ENTA011	1
Reactome Gene Sets	6	R-HSA-2408522	Selenoamino acid metabolism		-51	16	28	30244	119	891	55	6.2	0.81	2058|2197|3376|3735|4141|4736|6122|6124|6128|6132|6133|6135|6137|6138|6141|6143|6144|6152|6154|6155|6156|6157|6160|6161|6164|6165|6167|6169|6171|6173|6188|6189|6191|6193|6194|6201|6204|6205|6206|6208|6209|6210|6223|6227|6228|6229|6230|6233|6235|7965|9045|9349|11224|51065|200916	EPRS1|FAU|IARS1|KARS1|MARS1|RPL10A|RPL3|RPL4|RPL6|RPL8|RPL9|RPL11|RPL13|RPL15|RPL18|RPL19|RPL21|RPL24|RPL26|RPL27|RPL30|RPL27A|RPL31|RPL32|RPL34|RPL35A|RPL37|RPL38|RPL41|RPL36A|RPS3|RPS3A|RPS4X|RPS5|RPS6|RPS7|RPS10|RPS11|RPS12|RPS14|RPS15|RPS15A|RPS19|RPS21|RPS23|RPS24|RPS25|RPS27A|RPS29|AIMP2|RPL14|RPL23|RPL35|RPS27L|RPL22L1	-48	ENTA011	1
WikiPathways	27	WP477	Cytoplasmic ribosomal proteins		-51	19	29	30244	88	891	49	5.5	0.76	2197|4736|6122|6124|6128|6132|6133|6135|6137|6138|6141|6143|6144|6152|6154|6155|6156|6157|6160|6161|6164|6165|6167|6169|6171|6173|6188|6189|6191|6193|6194|6199|6201|6204|6205|6206|6208|6209|6210|6223|6227|6228|6229|6230|6233|6235|9045|9349|11224	FAU|RPL10A|RPL3|RPL4|RPL6|RPL8|RPL9|RPL11|RPL13|RPL15|RPL18|RPL19|RPL21|RPL24|RPL26|RPL27|RPL30|RPL27A|RPL31|RPL32|RPL34|RPL35A|RPL37|RPL38|RPL41|RPL36A|RPS3|RPS3A|RPS4X|RPS5|RPS6|RPS6KB2|RPS7|RPS10|RPS11|RPS12|RPS14|RPS15|RPS15A|RPS19|RPS21|RPS23|RPS24|RPS25|RPS27A|RPS29|RPL14|RPL23|RPL35	-48	ENTA011	1
GO Biological Processes	19	GO:0006518	peptide metabolic process	19_GO:0008152 metabolic process	-51	6.6	22	30244	513	891	99	11	1.1	1362|1933|1964|1974|1977|2058|2197|2617|3376|3646|3735|4141|4528|4677|4736|6059|6122|6124|6128|6132|6133|6135|6137|6138|6141|6143|6144|6152|6154|6155|6156|6157|6160|6161|6164|6165|6167|6169|6171|6173|6182|6183|6188|6189|6191|6193|6194|6199|6201|6204|6205|6206|6208|6209|6210|6223|6227|6228|6229|6230|6233|6235|6897|7965|8565|8661|8664|8666|8667|9045|9349|9553|9669|10399|10480|10973|11224|23478|2362…	CPD|EEF1B2|EIF1AX|EIF4A2|EIF4E|EPRS1|FAU|GARS1|IARS1|EIF3E|KARS1|MARS1|MTIF2|NARS1|RPL10A|ABCE1|RPL3|RPL4|RPL6|RPL8|RPL9|RPL11|RPL13|RPL15|RPL18|RPL19|RPL21|RPL24|RPL26|RPL27|RPL30|RPL27A|RPL31|RPL32|RPL34|RPL35A|RPL37|RPL38|RPL41|RPL36A|MRPL12|MRPS12|RPS3|RPS3A|RPS4X|RPS5|RPS6|RPS6KB2|RPS7|RPS10|RPS11|RPS12|RPS14|RPS15|RPS15A|RPS19|RPS21|RPS23|RPS24|RPS25|RPS27A|RPS29|TARS1|AIMP2|YARS1|EIF3A|EIF…	-48	ENTA011	1
Reactome Gene Sets	6	R-HSA-2408557	Selenocysteine synthesis		-51	18	29	30244	94	891	50	5.6	0.77	2197|4736|6122|6124|6128|6132|6133|6135|6137|6138|6141|6143|6144|6152|6154|6155|6156|6157|6160|6161|6164|6165|6167|6169|6171|6173|6188|6189|6191|6193|6194|6201|6204|6205|6206|6208|6209|6210|6223|6227|6228|6229|6230|6233|6235|9045|9349|11224|51065|200916	FAU|RPL10A|RPL3|RPL4|RPL6|RPL8|RPL9|RPL11|RPL13|RPL15|RPL18|RPL19|RPL21|RPL24|RPL26|RPL27|RPL30|RPL27A|RPL31|RPL32|RPL34|RPL35A|RPL37|RPL38|RPL41|RPL36A|RPS3|RPS3A|RPS4X|RPS5|RPS6|RPS7|RPS10|RPS11|RPS12|RPS14|RPS15|RPS15A|RPS19|RPS21|RPS23|RPS24|RPS25|RPS27A|RPS29|RPL14|RPL23|RPL35|RPS27L|RPL22L1	-48	ENTA011	1
Reactome Gene Sets	6	R-HSA-376176	Signaling by ROBO receptors		-51	11	25	30244	219	891	69	7.7	0.9	998|2197|4116|4736|4753|5685|5686|5688|5695|5702|5704|5710|5713|5716|6092|6122|6124|6128|6132|6133|6135|6137|6138|6141|6143|6144|6152|6154|6155|6156|6157|6160|6161|6164|6165|6167|6169|6171|6173|6188|6189|6191|6193|6194|6201|6204|6205|6206|6208|6209|6210|6223|6227|6228|6229|6230|6233|6235|9045|9349|9939|11224|23032|23708|23767|26986|51065|55110|200916	CDC42|FAU|MAGOH|RPL10A|NELL2|PSMA4|PSMA5|PSMA7|PSMB7|PSMC3|PSMC4|PSMD4|PSMD7|PSMD10|ROBO2|RPL3|RPL4|RPL6|RPL8|RPL9|RPL11|RPL13|RPL15|RPL18|RPL19|RPL21|RPL24|RPL26|RPL27|RPL30|RPL27A|RPL31|RPL32|RPL34|RPL35A|RPL37|RPL38|RPL41|RPL36A|RPS3|RPS3A|RPS4X|RPS5|RPS6|RPS7|RPS10|RPS11|RPS12|RPS14|RPS15|RPS15A|RPS19|RPS21|RPS23|RPS24|RPS25|RPS27A|RPS29|RPL14|RPL23|RBM8A|RPL35|USP33|GSPT2|FLRT3|PABPC1|RPS27L…	-48	ENTA011	1
Reactome Gene Sets	6	R-HSA-9633012	Response of EIF2AK4 (GCN2) to amino acid deficiency		-50	17	28	30244	102	891	51	5.7	0.78	468|2197|4736|6122|6124|6128|6132|6133|6135|6137|6138|6141|6143|6144|6152|6154|6155|6156|6157|6160|6161|6164|6165|6167|6169|6171|6173|6188|6189|6191|6193|6194|6201|6204|6205|6206|6208|6209|6210|6223|6227|6228|6229|6230|6233|6235|9045|9349|11224|51065|200916	ATF4|FAU|RPL10A|RPL3|RPL4|RPL6|RPL8|RPL9|RPL11|RPL13|RPL15|RPL18|RPL19|RPL21|RPL24|RPL26|RPL27|RPL30|RPL27A|RPL31|RPL32|RPL34|RPL35A|RPL37|RPL38|RPL41|RPL36A|RPS3|RPS3A|RPS4X|RPS5|RPS6|RPS7|RPS10|RPS11|RPS12|RPS14|RPS15|RPS15A|RPS19|RPS21|RPS23|RPS24|RPS25|RPS27A|RPS29|RPL14|RPL23|RPL35|RPS27L|RPL22L1	-47	ENTA011	1
Reactome Gene Sets	6	R-HSA-168255	Influenza Infection		-50	13	26	30244	157	891	60	6.7	0.84	821|2197|3320|3843|4736|5431|5434|5901|5903|6122|6124|6128|6132|6133|6135|6137|6138|6141|6143|6144|6152|6154|6155|6156|6157|6160|6161|6164|6165|6167|6169|6171|6173|6188|6189|6191|6193|6194|6201|6204|6205|6206|6208|6209|6210|6223|6227|6228|6229|6230|6233|6235|7175|9045|9349|11224|51065|55706|57122|200916	CANX|FAU|HSP90AA1|IPO5|RPL10A|POLR2B|POLR2E|RAN|RANBP2|RPL3|RPL4|RPL6|RPL8|RPL9|RPL11|RPL13|RPL15|RPL18|RPL19|RPL21|RPL24|RPL26|RPL27|RPL30|RPL27A|RPL31|RPL32|RPL34|RPL35A|RPL37|RPL38|RPL41|RPL36A|RPS3|RPS3A|RPS4X|RPS5|RPS6|RPS7|RPS10|RPS11|RPS12|RPS14|RPS15|RPS15A|RPS19|RPS21|RPS23|RPS24|RPS25|RPS27A|RPS29|TPR|RPL14|RPL23|RPL35|RPS27L|NDC1|NUP107|RPL22L1	-47	ENTA011	1
GO Biological Processes	19	GO:0022613	ribonucleoprotein complex biogenesis	19_GO:0009987 cellular process	-49	6.6	22	30244	488	891	95	11	1	1660|1662|2091|3320|3326|3646|4809|4869|5036|5901|6059|6128|6135|6154|6155|6165|6169|6189|6191|6193|6194|6201|6205|6206|6208|6209|6210|6223|6227|6228|6229|6230|6430|6631|8161|8661|8664|8666|8667|8886|9045|9188|10199|10248|10412|10421|10480|10813|10969|11224|23029|23560|25879|25926|25983|27292|27336|27339|28985|29889|30836|51018|51042|51065|51077|51081|51119|51406|51491|51504|51575|51602|51747|550…	DHX9|DDX10|FBL|HSP90AA1|HSP90AB1|EIF3E|SNU13|NPM1|PA2G4|RAN|ABCE1|RPL6|RPL11|RPL26|RPL27|RPL35A|RPL38|RPS3A|RPS4X|RPS5|RPS6|RPS7|RPS11|RPS12|RPS14|RPS15|RPS15A|RPS19|RPS21|RPS23|RPS24|RPS25|SRSF5|SNRPC|COIL|EIF3A|EIF3D|EIF3G|EIF3H|DDX18|RPL14|DDX21|MPHOSPH10|POP7|NSA2|CD2BP2|EIF3M|UTP14A|EBNA1BP2|RPL35|RBM34|GTPBP4|DCAF13|NOL11|NGDN|DIMT1|HTATSF1|PRPF19|MCTS1|GNL2|DNTTIP2|RRP15|ZNF593|RPS27L|FCF1…	-46	ENTA011	1
GO Biological Processes	19	GO:0043603	amide metabolic process	19_GO:0008152 metabolic process	-47	5	20	30244	799	891	117	13	1.1	468|1362|1933|1964|1974|1977|2058|2181|2197|2617|2806|3157|3376|3646|3735|4141|4528|4594|4598|4677|4736|5160|6059|6122|6124|6128|6132|6133|6135|6137|6138|6141|6143|6144|6152|6154|6155|6156|6157|6160|6161|6164|6165|6167|6169|6171|6173|6182|6183|6188|6189|6191|6193|6194|6199|6201|6204|6205|6206|6208|6209|6210|6223|6227|6228|6229|6230|6233|6235|6472|6897|7965|8560|8565|8661|8664|8666|8667|9045|9349|…	ATF4|CPD|EEF1B2|EIF1AX|EIF4A2|EIF4E|EPRS1|ACSL3|FAU|GARS1|GOT2|HMGCS1|IARS1|EIF3E|KARS1|MARS1|MTIF2|MMUT|MVK|NARS1|RPL10A|PDHA1|ABCE1|RPL3|RPL4|RPL6|RPL8|RPL9|RPL11|RPL13|RPL15|RPL18|RPL19|RPL21|RPL24|RPL26|RPL27|RPL30|RPL27A|RPL31|RPL32|RPL34|RPL35A|RPL37|RPL38|RPL41|RPL36A|MRPL12|MRPS12|RPS3|RPS3A|RPS4X|RPS5|RPS6|RPS6KB2|RPS7|RPS10|RPS11|RPS12|RPS14|RPS15|RPS15A|RPS19|RPS21|RPS23|RPS24|RPS25|RP…	-44	ENTA011	1
KEGG Pathway	24	hsa03010	Ribosome		-47	12	25	30244	167	891	59	6.6	0.83	2197|4736|6122|6124|6128|6132|6133|6135|6137|6138|6141|6143|6144|6152|6154|6155|6156|6157|6160|6161|6164|6165|6167|6169|6171|6173|6182|6183|6188|6189|6191|6193|6194|6201|6204|6205|6206|6208|6209|6210|6223|6227|6228|6229|6230|6233|6235|9045|9349|9553|11224|51065|51081|51263|54460|55052|64960|200916|219927	FAU|RPL10A|RPL3|RPL4|RPL6|RPL8|RPL9|RPL11|RPL13|RPL15|RPL18|RPL19|RPL21|RPL24|RPL26|RPL27|RPL30|RPL27A|RPL31|RPL32|RPL34|RPL35A|RPL37|RPL38|RPL41|RPL36A|MRPL12|MRPS12|RPS3|RPS3A|RPS4X|RPS5|RPS6|RPS7|RPS10|RPS11|RPS12|RPS14|RPS15|RPS15A|RPS19|RPS21|RPS23|RPS24|RPS25|RPS27A|RPS29|RPL14|RPL23|MRPL33|RPL35|RPS27L|MRPS7|MRPL30|MRPS21|MRPL20|MRPS15|RPL22L1|MRPL21	-44	ENTA011	1
GO Biological Processes	19	GO:0042254	ribosome biogenesis	19_GO:0009987 cellular process	-45	8.1	22	30244	311	891	74	8.3	0.92	1662|2091|4809|4869|5036|5901|6059|6128|6135|6154|6155|6165|6169|6189|6191|6193|6194|6201|6205|6206|6208|6209|6210|6223|6227|6228|6229|6230|8886|9045|9188|10199|10248|10412|10813|10969|11224|23029|23560|25879|25926|25983|27292|29889|30836|51018|51042|51065|51077|51081|51119|51406|51491|51504|51575|51602|55003|55035|55052|55153|55226|55272|55319|55813|56902|79050|84154|84365|84864|84946|114049|161…	DDX10|FBL|SNU13|NPM1|PA2G4|RAN|ABCE1|RPL6|RPL11|RPL26|RPL27|RPL35A|RPL38|RPS3A|RPS4X|RPS5|RPS6|RPS7|RPS11|RPS12|RPS14|RPS15|RPS15A|RPS19|RPS21|RPS23|RPS24|RPS25|DDX18|RPL14|DDX21|MPHOSPH10|POP7|NSA2|UTP14A|EBNA1BP2|RPL35|RBM34|GTPBP4|DCAF13|NOL11|NGDN|DIMT1|GNL2|DNTTIP2|RRP15|ZNF593|RPS27L|FCF1|MRPS7|SBDS|NOL7|NOP16|TRMT112|ESF1|NOP58|PAK1IP1|NOL8|MRPL20|SDAD1|NAT10|IMP3|TMA16|UTP6|PNO1|NOC4L|RPF…	-42	ENTA011	0
Reactome Gene Sets	6	R-HSA-9711097	Cellular response to starvation		-43	12	24	30244	157	891	55	6.2	0.81	468|2197|4736|6122|6124|6128|6132|6133|6135|6137|6138|6141|6143|6144|6152|6154|6155|6156|6157|6160|6161|6164|6165|6167|6169|6171|6173|6188|6189|6191|6193|6194|6201|6204|6205|6206|6208|6209|6210|6223|6227|6228|6229|6230|6233|6235|8992|9045|9349|9550|10542|11224|51065|58528|200916	ATF4|FAU|RPL10A|RPL3|RPL4|RPL6|RPL8|RPL9|RPL11|RPL13|RPL15|RPL18|RPL19|RPL21|RPL24|RPL26|RPL27|RPL30|RPL27A|RPL31|RPL32|RPL34|RPL35A|RPL37|RPL38|RPL41|RPL36A|RPS3|RPS3A|RPS4X|RPS5|RPS6|RPS7|RPS10|RPS11|RPS12|RPS14|RPS15|RPS15A|RPS19|RPS21|RPS23|RPS24|RPS25|RPS27A|RPS29|ATP6V0E1|RPL14|RPL23|ATP6V1G1|LAMTOR5|RPL35|RPS27L|RRAGD|RPL22L1	-40	ENTA011	1
CORUM	33	CORUM:3055	Nop56p-associated pre-rRNA complex		-42	15	25	30244	104	891	46	5.2	0.74	1660|2091|4691|4736|4809|4869|6122|6124|6128|6132|6133|6135|6137|6138|6141|6143|6144|6152|6154|6155|6156|6157|6160|6161|6165|6173|6189|6194|6201|6205|6206|6208|6209|6210|6228|6229|6235|6727|7150|9045|9188|9349|10969|11224|26354|51602	DHX9|FBL|NCL|RPL10A|SNU13|NPM1|RPL3|RPL4|RPL6|RPL8|RPL9|RPL11|RPL13|RPL15|RPL18|RPL19|RPL21|RPL24|RPL26|RPL27|RPL30|RPL27A|RPL31|RPL32|RPL35A|RPL36A|RPS3A|RPS6|RPS7|RPS11|RPS12|RPS14|RPS15|RPS15A|RPS23|RPS24|RPS29|SRP14|TOP1|RPL14|DDX21|RPL23|EBNA1BP2|RPL35|GNL3|NOP58	-39	ENTA011	1
Reactome Gene Sets	6	R-HSA-71291	Metabolism of amino acids and derivatives		-41	7	20	30244	376	891	77	8.6	0.94	275|2058|2197|2806|3376|3735|4141|4706|4736|4953|5092|5160|5685|5686|5688|5695|5702|5704|5710|5713|5716|5723|5831|6122|6124|6128|6132|6133|6135|6137|6138|6141|6143|6144|6152|6154|6155|6156|6157|6160|6161|6164|6165|6167|6169|6171|6173|6188|6189|6191|6193|6194|6201|6204|6205|6206|6208|6209|6210|6223|6227|6228|6229|6230|6233|6235|6611|7965|9045|9349|10165|11224|29920|51065|84706|89874|200916	AMT|EPRS1|FAU|GOT2|IARS1|KARS1|MARS1|NDUFAB1|RPL10A|ODC1|PCBD1|PDHA1|PSMA4|PSMA5|PSMA7|PSMB7|PSMC3|PSMC4|PSMD4|PSMD7|PSMD10|PSPH|PYCR1|RPL3|RPL4|RPL6|RPL8|RPL9|RPL11|RPL13|RPL15|RPL18|RPL19|RPL21|RPL24|RPL26|RPL27|RPL30|RPL27A|RPL31|RPL32|RPL34|RPL35A|RPL37|RPL38|RPL41|RPL36A|RPS3|RPS3A|RPS4X|RPS5|RPS6|RPS7|RPS10|RPS11|RPS12|RPS14|RPS15|RPS15A|RPS19|RPS21|RPS23|RPS24|RPS25|RPS27A|RPS29|SMS|AIMP2|…	-39	ENTA011	1
Reactome Gene Sets	6	R-HSA-9824446	Viral Infection Pathways		-35	4.4	17	30244	767	891	99	11	1.1	483|821|1312|1781|2197|2547|2589|3066|3159|3276|3320|3326|3661|3843|3981|4736|4869|5431|5434|5479|5685|5686|5688|5695|5702|5704|5710|5713|5716|5781|5901|5903|5978|6122|6124|6128|6132|6133|6135|6137|6138|6141|6143|6144|6152|6154|6155|6156|6157|6160|6161|6164|6165|6167|6169|6171|6173|6185|6188|6189|6191|6193|6194|6201|6204|6205|6206|6208|6209|6210|6223|6227|6228|6229|6230|6233|6235|6382|6827|6879|6…	ATP1B3|CANX|COMT|DYNC1I2|FAU|XRCC6|GALNT1|HDAC2|HMGA1|PRMT1|HSP90AA1|HSP90AB1|IRF3|IPO5|LIG4|RPL10A|NPM1|POLR2B|POLR2E|PPIB|PSMA4|PSMA5|PSMA7|PSMB7|PSMC3|PSMC4|PSMD4|PSMD7|PSMD10|PTPN11|RAN|RANBP2|REST|RPL3|RPL4|RPL6|RPL8|RPL9|RPL11|RPL13|RPL15|RPL18|RPL19|RPL21|RPL24|RPL26|RPL27|RPL30|RPL27A|RPL31|RPL32|RPL34|RPL35A|RPL37|RPL38|RPL41|RPL36A|RPN2|RPS3|RPS3A|RPS4X|RPS5|RPS6|RPS7|RPS10|RPS11|RPS12|…	-32	ENTA011	1
Reactome Gene Sets	6	R-HSA-2262752	Cellular responses to stress		-33	4.2	16	30244	788	891	98	11	1	468|644|829|830|1019|1026|1781|2197|3006|3008|3159|3301|3312|3320|3326|3337|4736|4801|5685|5686|5688|5695|5702|5704|5710|5713|5716|5903|6122|6124|6128|6132|6133|6135|6137|6138|6141|6143|6144|6152|6154|6155|6156|6157|6160|6161|6164|6165|6167|6169|6171|6173|6188|6189|6191|6193|6194|6201|6204|6205|6206|6208|6209|6210|6223|6227|6228|6229|6230|6233|6235|6647|7086|7175|7322|7323|7324|8204|8364|8992|904…	ATF4|BLVRA|CAPZA1|CAPZA2|CDK4|CDKN1A|DYNC1I2|FAU|H1-2|H1-4|HMGA1|DNAJA1|HSPA8|HSP90AA1|HSP90AB1|DNAJB1|RPL10A|NFYB|PSMA4|PSMA5|PSMA7|PSMB7|PSMC3|PSMC4|PSMD4|PSMD7|PSMD10|RANBP2|RPL3|RPL4|RPL6|RPL8|RPL9|RPL11|RPL13|RPL15|RPL18|RPL19|RPL21|RPL24|RPL26|RPL27|RPL30|RPL27A|RPL31|RPL32|RPL34|RPL35A|RPL37|RPL38|RPL41|RPL36A|RPS3|RPS3A|RPS4X|RPS5|RPS6|RPS7|RPS10|RPS11|RPS12|RPS14|RPS15|RPS15A|RPS19|RPS21…	-30	ENTA011	1
Reactome Gene Sets	6	R-HSA-9675108	Nervous system development		-32	4.8	16	30244	578	891	82	9.2	0.97	998|2049|2197|3066|3156|3312|3320|3326|4116|4736|4753|5685|5686|5688|5695|5702|5704|5710|5713|5716|5781|6092|6122|6124|6128|6132|6133|6135|6137|6138|6141|6143|6144|6152|6154|6155|6156|6157|6160|6161|6164|6165|6167|6169|6171|6173|6188|6189|6191|6193|6194|6201|6204|6205|6206|6208|6209|6210|6223|6227|6228|6229|6230|6233|6235|6453|9045|9349|9939|10093|10383|10398|11224|23032|23708|23767|26986|51065|5…	CDC42|EPHB3|FAU|HDAC2|HMGCR|HSPA8|HSP90AA1|HSP90AB1|MAGOH|RPL10A|NELL2|PSMA4|PSMA5|PSMA7|PSMB7|PSMC3|PSMC4|PSMD4|PSMD7|PSMD10|PTPN11|ROBO2|RPL3|RPL4|RPL6|RPL8|RPL9|RPL11|RPL13|RPL15|RPL18|RPL19|RPL21|RPL24|RPL26|RPL27|RPL30|RPL27A|RPL31|RPL32|RPL34|RPL35A|RPL37|RPL38|RPL41|RPL36A|RPS3|RPS3A|RPS4X|RPS5|RPS6|RPS7|RPS10|RPS11|RPS12|RPS14|RPS15|RPS15A|RPS19|RPS21|RPS23|RPS24|RPS25|RPS27A|RPS29|ITSN1|…	-29	ENTA011	1
Reactome Gene Sets	6	R-HSA-422475	Axon guidance		-32	4.9	16	30244	553	891	80	9	0.96	998|2049|2197|3312|3320|3326|4116|4736|4753|5685|5686|5688|5695|5702|5704|5710|5713|5716|5781|6092|6122|6124|6128|6132|6133|6135|6137|6138|6141|6143|6144|6152|6154|6155|6156|6157|6160|6161|6164|6165|6167|6169|6171|6173|6188|6189|6191|6193|6194|6201|6204|6205|6206|6208|6209|6210|6223|6227|6228|6229|6230|6233|6235|6453|9045|9349|9939|10093|10383|10398|11224|23032|23708|23767|26986|51065|51107|55110…	CDC42|EPHB3|FAU|HSPA8|HSP90AA1|HSP90AB1|MAGOH|RPL10A|NELL2|PSMA4|PSMA5|PSMA7|PSMB7|PSMC3|PSMC4|PSMD4|PSMD7|PSMD10|PTPN11|ROBO2|RPL3|RPL4|RPL6|RPL8|RPL9|RPL11|RPL13|RPL15|RPL18|RPL19|RPL21|RPL24|RPL26|RPL27|RPL30|RPL27A|RPL31|RPL32|RPL34|RPL35A|RPL37|RPL38|RPL41|RPL36A|RPS3|RPS3A|RPS4X|RPS5|RPS6|RPS7|RPS10|RPS11|RPS12|RPS14|RPS15|RPS15A|RPS19|RPS21|RPS23|RPS24|RPS25|RPS27A|RPS29|ITSN1|RPL14|RPL23|…	-29	ENTA011	1
Reactome Gene Sets	6	R-HSA-72649	Translation initiation complex formation		-31	18	23	30244	59	891	31	3.5	0.61	1964|1974|1977|2197|3646|6188|6189|6191|6193|6194|6201|6204|6205|6206|6208|6209|6210|6223|6227|6228|6229|6230|6233|6235|8661|8664|8666|8667|10480|26986|51065	EIF1AX|EIF4A2|EIF4E|FAU|EIF3E|RPS3|RPS3A|RPS4X|RPS5|RPS6|RPS7|RPS10|RPS11|RPS12|RPS14|RPS15|RPS15A|RPS19|RPS21|RPS23|RPS24|RPS25|RPS27A|RPS29|EIF3A|EIF3D|EIF3G|EIF3H|EIF3M|PABPC1|RPS27L	-29	ENTA011	1
Reactome Gene Sets	6	R-HSA-72662	Activation of the mRNA upon binding of the cap-binding complex and eIFs, and subsequent binding to 43S		-31	18	22	30244	60	891	31	3.5	0.61	1964|1974|1977|2197|3646|6188|6189|6191|6193|6194|6201|6204|6205|6206|6208|6209|6210|6223|6227|6228|6229|6230|6233|6235|8661|8664|8666|8667|10480|26986|51065	EIF1AX|EIF4A2|EIF4E|FAU|EIF3E|RPS3|RPS3A|RPS4X|RPS5|RPS6|RPS7|RPS10|RPS11|RPS12|RPS14|RPS15|RPS15A|RPS19|RPS21|RPS23|RPS24|RPS25|RPS27A|RPS29|EIF3A|EIF3D|EIF3G|EIF3H|EIF3M|PABPC1|RPS27L	-28	ENTA011	1
CORUM	33	CORUM:308	60S ribosomal subunit, cytoplasmic		-30	20	23	30244	47	891	28	3.1	0.58	4736|6122|6124|6128|6132|6133|6135|6137|6138|6141|6143|6144|6152|6154|6155|6156|6157|6160|6161|6164|6165|6167|6169|6171|6173|9045|9349|11224	RPL10A|RPL3|RPL4|RPL6|RPL8|RPL9|RPL11|RPL13|RPL15|RPL18|RPL19|RPL21|RPL24|RPL26|RPL27|RPL30|RPL27A|RPL31|RPL32|RPL34|RPL35A|RPL37|RPL38|RPL41|RPL36A|RPL14|RPL23|RPL35	-28	ENTA011	1
KEGG Pathway	24	hsa05171	Coronavirus disease - COVID-19		-30	7.6	18	30244	232	891	52	5.8	0.79	2197|3572|3661|4736|6122|6124|6128|6132|6133|6135|6137|6138|6141|6143|6144|6152|6154|6155|6156|6157|6160|6161|6164|6165|6167|6169|6171|6173|6188|6189|6191|6193|6194|6201|6204|6205|6206|6208|6209|6210|6223|6227|6228|6229|6230|6233|6235|9045|9349|11224|51065|200916	FAU|IL6ST|IRF3|RPL10A|RPL3|RPL4|RPL6|RPL8|RPL9|RPL11|RPL13|RPL15|RPL18|RPL19|RPL21|RPL24|RPL26|RPL27|RPL30|RPL27A|RPL31|RPL32|RPL34|RPL35A|RPL37|RPL38|RPL41|RPL36A|RPS3|RPS3A|RPS4X|RPS5|RPS6|RPS7|RPS10|RPS11|RPS12|RPS14|RPS15|RPS15A|RPS19|RPS21|RPS23|RPS24|RPS25|RPS27A|RPS29|RPL14|RPL23|RPL35|RPS27L|RPL22L1	-27	ENTA011	1
Reactome Gene Sets	6	R-HSA-72702	Ribosomal scanning and start codon recognition		-30	17	22	30244	59	891	30	3.4	0.6	1964|1974|1977|2197|3646|6188|6189|6191|6193|6194|6201|6204|6205|6206|6208|6209|6210|6223|6227|6228|6229|6230|6233|6235|8661|8664|8666|8667|10480|51065	EIF1AX|EIF4A2|EIF4E|FAU|EIF3E|RPS3|RPS3A|RPS4X|RPS5|RPS6|RPS7|RPS10|RPS11|RPS12|RPS14|RPS15|RPS15A|RPS19|RPS21|RPS23|RPS24|RPS25|RPS27A|RPS29|EIF3A|EIF3D|EIF3G|EIF3H|EIF3M|RPS27L	-27	ENTA011	1
Reactome Gene Sets	6	R-HSA-72695	Formation of the ternary complex, and subsequently, the 43S complex		-29	18	22	30244	52	891	28	3.1	0.58	1964|2197|3646|6188|6189|6191|6193|6194|6201|6204|6205|6206|6208|6209|6210|6223|6227|6228|6229|6230|6233|6235|8661|8664|8666|8667|10480|51065	EIF1AX|FAU|EIF3E|RPS3|RPS3A|RPS4X|RPS5|RPS6|RPS7|RPS10|RPS11|RPS12|RPS14|RPS15|RPS15A|RPS19|RPS21|RPS23|RPS24|RPS25|RPS27A|RPS29|EIF3A|EIF3D|EIF3G|EIF3H|EIF3M|RPS27L	-26	ENTA011	1
GO Biological Processes	19	GO:0042274	ribosomal small subunit biogenesis	19_GO:0009987 cellular process	-28	12	19	30244	105	891	36	4	0.66	2091|4809|4869|6169|6189|6191|6193|6194|6201|6205|6206|6208|6209|6210|6223|6227|6228|6229|6230|10199|25879|25926|25983|27292|30836|51065|51077|51081|51406|51602|55226|55272|55813|56902|84946|161424	FBL|SNU13|NPM1|RPL38|RPS3A|RPS4X|RPS5|RPS6|RPS7|RPS11|RPS12|RPS14|RPS15|RPS15A|RPS19|RPS21|RPS23|RPS24|RPS25|MPHOSPH10|DCAF13|NOL11|NGDN|DIMT1|DNTTIP2|RPS27L|FCF1|MRPS7|NOL7|NOP58|NAT10|IMP3|UTP6|PNO1|LTV1|NOP9	-25	ENTA011	0
GO Biological Processes	19	GO:0006364	rRNA processing	19_GO:0008152 metabolic process	-27	7.4	16	30244	216	891	47	5.3	0.75	1662|2091|4809|5036|6135|6154|6155|6165|6194|6201|6208|6209|6223|6227|6229|6230|8886|9045|9188|10199|10248|10412|10813|10969|11224|23029|23560|25879|25926|25983|27292|51018|51077|51119|51504|51575|51602|55035|55226|55272|55813|79050|84154|84365|114049|161424|163859	DDX10|FBL|SNU13|PA2G4|RPL11|RPL26|RPL27|RPL35A|RPS6|RPS7|RPS14|RPS15|RPS19|RPS21|RPS24|RPS25|DDX18|RPL14|DDX21|MPHOSPH10|POP7|NSA2|UTP14A|EBNA1BP2|RPL35|RBM34|GTPBP4|DCAF13|NOL11|NGDN|DIMT1|RRP15|FCF1|SBDS|TRMT112|ESF1|NOP58|NOL8|NAT10|IMP3|UTP6|NOC4L|RPF2|NIFK|BUD23|NOP9|SDE2	-24	ENTA011	0
GO Biological Processes	19	GO:0016072	rRNA metabolic process	19_GO:0008152 metabolic process	-25	6.6	15	30244	247	891	48	5.4	0.76	1662|2091|4141|4809|5036|6135|6154|6155|6165|6194|6201|6208|6209|6223|6227|6229|6230|8886|9045|9188|10199|10248|10412|10813|10969|11224|23029|23560|25879|25926|25983|27292|51018|51077|51119|51504|51575|51602|55035|55226|55272|55813|79050|84154|84365|114049|161424|163859	DDX10|FBL|MARS1|SNU13|PA2G4|RPL11|RPL26|RPL27|RPL35A|RPS6|RPS7|RPS14|RPS15|RPS19|RPS21|RPS24|RPS25|DDX18|RPL14|DDX21|MPHOSPH10|POP7|NSA2|UTP14A|EBNA1BP2|RPL35|RBM34|GTPBP4|DCAF13|NOL11|NGDN|DIMT1|RRP15|FCF1|SBDS|TRMT112|ESF1|NOP58|NOL8|NAT10|IMP3|UTP6|NOC4L|RPF2|NIFK|BUD23|NOP9|SDE2	-22	ENTA011	0
GO Biological Processes	19	GO:0034660	ncRNA metabolic process	19_GO:0008152 metabolic process	-24	4.4	14	30244	520	891	67	7.5	0.88	1662|2058|2091|2617|3376|3735|4141|4234|4677|4809|5036|6135|6154|6155|6165|6194|6201|6208|6209|6223|6227|6229|6230|6428|6741|6897|8565|8886|9045|9188|10199|10248|10412|10813|10969|11224|23029|23560|25879|25926|25940|25973|25983|27292|51018|51077|51119|51504|51575|51602|54901|54931|55035|55226|55272|55813|64172|79050|84154|84365|84524|114049|127253|161424|163859|283459|389421	DDX10|EPRS1|FBL|GARS1|IARS1|KARS1|MARS1|METTL1|NARS1|SNU13|PA2G4|RPL11|RPL26|RPL27|RPL35A|RPS6|RPS7|RPS14|RPS15|RPS19|RPS21|RPS24|RPS25|SRSF3|SSB|TARS1|YARS1|DDX18|RPL14|DDX21|MPHOSPH10|POP7|NSA2|UTP14A|EBNA1BP2|RPL35|RBM34|GTPBP4|DCAF13|NOL11|FAM98A|PARS2|NGDN|DIMT1|RRP15|FCF1|SBDS|TRMT112|ESF1|NOP58|CDKAL1|TRMT10C|NOL8|NAT10|IMP3|UTP6|OSGEPL1|NOC4L|RPF2|NIFK|ZC3H8|BUD23|TYW3|NOP9|SDE2|GATC|LIN2…	-21	ENTA011	0
CORUM	33	CORUM:338	40S ribosomal subunit, cytoplasmic		-23	22	20	30244	31	891	20	2.2	0.5	2197|6188|6189|6191|6193|6194|6201|6204|6205|6206|6208|6209|6210|6223|6227|6228|6229|6230|6233|6235	FAU|RPS3|RPS3A|RPS4X|RPS5|RPS6|RPS7|RPS10|RPS11|RPS12|RPS14|RPS15|RPS15A|RPS19|RPS21|RPS23|RPS24|RPS25|RPS27A|RPS29	-20	ENTA011	1
Reactome Gene Sets	6	R-HSA-9735869	SARS-CoV-1 modulates host translation machinery		-22	19	19	30244	37	891	21	2.4	0.51	2197|6188|6189|6191|6193|6194|6201|6204|6205|6206|6208|6209|6210|6223|6227|6228|6229|6230|6233|6235|51065	FAU|RPS3|RPS3A|RPS4X|RPS5|RPS6|RPS7|RPS10|RPS11|RPS12|RPS14|RPS15|RPS15A|RPS19|RPS21|RPS23|RPS24|RPS25|RPS27A|RPS29|RPS27L	-20	ENTA011	1
CORUM	33	CORUM:305	40S ribosomal subunit, cytoplasmic		-22	21	20	30244	33	891	20	2.2	0.5	2197|6188|6189|6191|6193|6194|6201|6204|6205|6206|6208|6209|6210|6223|6227|6228|6229|6230|6233|6235	FAU|RPS3|RPS3A|RPS4X|RPS5|RPS6|RPS7|RPS10|RPS11|RPS12|RPS14|RPS15|RPS15A|RPS19|RPS21|RPS23|RPS24|RPS25|RPS27A|RPS29	-20	ENTA011	1
GO Biological Processes	19	GO:0034470	ncRNA processing	19_GO:0008152 metabolic process	-21	4.6	13	30244	417	891	57	6.4	0.82	1662|2091|3735|4234|4809|5036|6135|6154|6155|6165|6194|6201|6208|6209|6223|6227|6229|6230|6428|6741|8886|9045|9188|10199|10248|10412|10813|10969|11224|23029|23560|25879|25926|25940|25983|27292|51018|51077|51119|51504|51575|51602|54901|54931|55035|55226|55272|55813|64172|79050|84154|84365|114049|127253|161424|163859|389421	DDX10|FBL|KARS1|METTL1|SNU13|PA2G4|RPL11|RPL26|RPL27|RPL35A|RPS6|RPS7|RPS14|RPS15|RPS19|RPS21|RPS24|RPS25|SRSF3|SSB|DDX18|RPL14|DDX21|MPHOSPH10|POP7|NSA2|UTP14A|EBNA1BP2|RPL35|RBM34|GTPBP4|DCAF13|NOL11|FAM98A|NGDN|DIMT1|RRP15|FCF1|SBDS|TRMT112|ESF1|NOP58|CDKAL1|TRMT10C|NOL8|NAT10|IMP3|UTP6|OSGEPL1|NOC4L|RPF2|NIFK|BUD23|TYW3|NOP9|SDE2|LIN28B	-19	ENTA011	0
Reactome Gene Sets	6	R-HSA-9754678	SARS-CoV-2 modulates host translation machinery		-20	15	17	30244	51	891	22	2.5	0.52	2197|6188|6189|6191|6193|6194|6201|6204|6205|6206|6208|6209|6210|6223|6227|6228|6229|6230|6233|6235|51065|79833	FAU|RPS3|RPS3A|RPS4X|RPS5|RPS6|RPS7|RPS10|RPS11|RPS12|RPS14|RPS15|RPS15A|RPS19|RPS21|RPS23|RPS24|RPS25|RPS27A|RPS29|RPS27L|GEMIN6	-17	ENTA011	1
Reactome Gene Sets	6	R-HSA-9692914	SARS-CoV-1-host interactions		-16	8.8	13	30244	96	891	25	2.8	0.55	2197|3661|4869|5479|6188|6189|6191|6193|6194|6201|6204|6205|6206|6208|6209|6210|6223|6227|6228|6229|6230|6233|6235|9360|51065	FAU|IRF3|NPM1|PPIB|RPS3|RPS3A|RPS4X|RPS5|RPS6|RPS7|RPS10|RPS11|RPS12|RPS14|RPS15|RPS15A|RPS19|RPS21|RPS23|RPS24|RPS25|RPS27A|RPS29|PPIG|RPS27L	-14	ENTA011	1
Reactome Gene Sets	6	R-HSA-72203	Processing of Capped Intron-Containing Pre-mRNA		-16	4.8	11	30244	285	891	40	4.5	0.69	988|1660|1977|2733|3183|3312|4116|4236|4809|5411|5431|5434|5511|5903|6428|6430|6432|6631|7175|8899|9360|9939|23350|27336|27339|51691|51747|55110|55660|55706|55954|57122|57703|59286|81608|83443|84324|85313|153527|163859	CDC5L|DHX9|EIF4E|GLE1|HNRNPC|HSPA8|MAGOH|MFAP1|SNU13|PNN|POLR2B|POLR2E|PPP1R8|RANBP2|SRSF3|SRSF5|SRSF7|SNRPC|TPR|PRPF4B|PPIG|RBM8A|U2SURP|HTATSF1|PRPF19|LSM8|LUC7L3|MAGOHB|PRPF40A|NDC1|ZMAT5|NUP107|CWC22|UBL5|FIP1L1|SF3B5|SARNP|PPIL4|ZMAT2|SDE2	-13	ENTA011	1
GO Biological Processes	19	GO:0042273	ribosomal large subunit biogenesis	19_GO:0009987 cellular process	-15	10	13	30244	70	891	21	2.4	0.51	4869|6128|6135|6154|6165|6169|8886|9045|10412|10969|11224|23029|23560|51018|51491|55003|55052|55153|55319|84154|84365	NPM1|RPL6|RPL11|RPL26|RPL35A|RPL38|DDX18|RPL14|NSA2|EBNA1BP2|RPL35|RBM34|GTPBP4|RRP15|NOP16|PAK1IP1|MRPL20|SDAD1|TMA16|RPF2|NIFK	-13	ENTA011	0
GO Biological Processes	19	GO:0051052	regulation of DNA metabolic process	19_GO:0008152 metabolic process	-15	3.5	10	30244	533	891	55	6.2	0.81	908|1026|1660|1676|1763|2187|3006|3008|3146|3183|3320|3326|4171|4173|4436|4751|4869|5001|5111|5983|6188|6742|6879|6881|7037|7203|7334|7398|7913|8317|8467|9126|9643|10575|10576|10694|10933|22948|23560|23595|26354|27000|27097|54107|54537|55226|56154|56943|57103|79035|80311|83443|114799|117143|158880	CCT6A|CDKN1A|DHX9|DFFA|DNA2|FANCB|H1-2|H1-4|HMGB1|HNRNPC|HSP90AA1|HSP90AB1|MCM2|MCM4|MSH2|NEK2|NPM1|ORC5|PCNA|RFC3|RPS3|SSBP1|TAF7|TAF10|TFRC|CCT3|UBE2N|USP1|DEK|CDC7|SMARCA5|SMC3|MORF4L2|CCT4|CCT2|CCT8|MORF4L1|CCT5|GTPBP4|ORC3|GNL3|DNAJC2|TAF5L|POLE3|SHLD2|NAT10|TEX15|ENY2|TIGAR|NABP2|KLHL15|SF3B5|ESCO1|TADA1|USP51	-12	ENTA011	1
GO Biological Processes	19	GO:0009152	purine ribonucleotide biosynthetic process	19_GO:0008152 metabolic process	-15	5.6	11	30244	194	891	32	3.6	0.62	158|204|205|515|518|521|522|1716|2181|4522|4537|4540|4541|4594|4695|4698|4706|4709|4710|4717|4718|4720|4724|4830|5160|9556|10165|10632|54898|60481|79071|79717	ADSL|AK2|AK4|ATP5PB|ATP5MC3|ATP5ME|ATP5PF|DGUOK|ACSL3|MTHFD1|ND3|ND5|ND6|MMUT|NDUFA2|NDUFA5|NDUFAB1|NDUFB3|NDUFB4|NDUFC1|NDUFC2|NDUFS2|NDUFS4|NME1|PDHA1|ATP5MJ|SLC25A13|ATP5MG|ELOVL2|ELOVL5|ELOVL6|PPCS	-12	ENTA011	1
GO Biological Processes	19	GO:0009165	nucleotide biosynthetic process	19_GO:0008152 metabolic process	-14	4.8	11	30244	263	891	37	4.2	0.67	158|204|205|515|518|521|522|1716|1854|2181|2617|3735|4522|4537|4540|4541|4594|4695|4698|4706|4709|4710|4717|4718|4720|4724|4830|5160|6240|9556|10135|10165|10632|54898|60481|79071|79717	ADSL|AK2|AK4|ATP5PB|ATP5MC3|ATP5ME|ATP5PF|DGUOK|DUT|ACSL3|GARS1|KARS1|MTHFD1|ND3|ND5|ND6|MMUT|NDUFA2|NDUFA5|NDUFAB1|NDUFB3|NDUFB4|NDUFC1|NDUFC2|NDUFS2|NDUFS4|NME1|PDHA1|RRM1|ATP5MJ|NAMPT|SLC25A13|ATP5MG|ELOVL2|ELOVL5|ELOVL6|PPCS	-12	ENTA011	1
GO Biological Processes	19	GO:1901293	nucleoside phosphate biosynthetic process	19_GO:0008152 metabolic process	-14	4.7	11	30244	265	891	37	4.2	0.67	158|204|205|515|518|521|522|1716|1854|2181|2617|3735|4522|4537|4540|4541|4594|4695|4698|4706|4709|4710|4717|4718|4720|4724|4830|5160|6240|9556|10135|10165|10632|54898|60481|79071|79717	ADSL|AK2|AK4|ATP5PB|ATP5MC3|ATP5ME|ATP5PF|DGUOK|DUT|ACSL3|GARS1|KARS1|MTHFD1|ND3|ND5|ND6|MMUT|NDUFA2|NDUFA5|NDUFAB1|NDUFB3|NDUFB4|NDUFC1|NDUFC2|NDUFS2|NDUFS4|NME1|PDHA1|RRM1|ATP5MJ|NAMPT|SLC25A13|ATP5MG|ELOVL2|ELOVL5|ELOVL6|PPCS	-12	ENTA011	1
Reactome Gene Sets	6	R-HSA-6790901	rRNA modification in the nucleus and cytosol		-14	11	13	30244	61	891	19	2.1	0.48	2091|4809|6194|6201|6208|10199|10813|25879|25926|27292|51077|51504|51602|55226|55272|55813|56902|79050|114049	FBL|SNU13|RPS6|RPS7|RPS14|MPHOSPH10|UTP14A|DCAF13|NOL11|DIMT1|FCF1|TRMT112|NOP58|NAT10|IMP3|UTP6|PNO1|NOC4L|BUD23	-12	ENTA011	0
GO Biological Processes	19	GO:0046390	ribose phosphate biosynthetic process	19_GO:0008152 metabolic process	-14	5.2	11	30244	215	891	33	3.7	0.63	158|204|205|515|518|521|522|1716|2181|4522|4537|4540|4541|4594|4695|4698|4706|4709|4710|4717|4718|4720|4724|4830|5160|7086|9556|10165|10632|54898|60481|79071|79717	ADSL|AK2|AK4|ATP5PB|ATP5MC3|ATP5ME|ATP5PF|DGUOK|ACSL3|MTHFD1|ND3|ND5|ND6|MMUT|NDUFA2|NDUFA5|NDUFAB1|NDUFB3|NDUFB4|NDUFC1|NDUFC2|NDUFS2|NDUFS4|NME1|PDHA1|TKT|ATP5MJ|SLC25A13|ATP5MG|ELOVL2|ELOVL5|ELOVL6|PPCS	-12	ENTA011	0
Reactome Gene Sets	6	R-HSA-9705683	SARS-CoV-2-host interactions		-14	5.4	11	30244	203	891	32	3.6	0.62	2197|3320|3326|3661|5781|5903|6188|6189|6191|6193|6194|6201|6204|6205|6206|6208|6209|6210|6223|6227|6228|6229|6230|6233|6235|7175|7334|10146|51065|55706|57122|79833	FAU|HSP90AA1|HSP90AB1|IRF3|PTPN11|RANBP2|RPS3|RPS3A|RPS4X|RPS5|RPS6|RPS7|RPS10|RPS11|RPS12|RPS14|RPS15|RPS15A|RPS19|RPS21|RPS23|RPS24|RPS25|RPS27A|RPS29|TPR|UBE2N|G3BP1|RPS27L|NDC1|NUP107|GEMIN6	-11	ENTA011	1
Reactome Gene Sets	6	R-HSA-9678108	SARS-CoV-1 Infection		-14	6.5	11	30244	142	891	27	3	0.57	821|2197|2589|3661|4869|5479|6188|6189|6191|6193|6194|6201|6204|6205|6206|6208|6209|6210|6223|6227|6228|6229|6230|6233|6235|9360|51065	CANX|FAU|GALNT1|IRF3|NPM1|PPIB|RPS3|RPS3A|RPS4X|RPS5|RPS6|RPS7|RPS10|RPS11|RPS12|RPS14|RPS15|RPS15A|RPS19|RPS21|RPS23|RPS24|RPS25|RPS27A|RPS29|PPIG|RPS27L	-11	ENTA011	1
Reactome Gene Sets	6	R-HSA-9679506	SARS-CoV Infections		-14	3.8	9.9	30244	414	891	46	5.2	0.74	483|821|1312|2197|2589|3066|3276|3320|3326|3661|4869|5479|5781|5903|5978|6185|6188|6189|6191|6193|6194|6201|6204|6205|6206|6208|6209|6210|6223|6227|6228|6229|6230|6233|6235|6382|7175|7334|9360|10146|10280|51065|55706|57122|64426|79833	ATP1B3|CANX|COMT|FAU|GALNT1|HDAC2|PRMT1|HSP90AA1|HSP90AB1|IRF3|NPM1|PPIB|PTPN11|RANBP2|REST|RPN2|RPS3|RPS3A|RPS4X|RPS5|RPS6|RPS7|RPS10|RPS11|RPS12|RPS14|RPS15|RPS15A|RPS19|RPS21|RPS23|RPS24|RPS25|RPS27A|RPS29|SDC1|TPR|UBE2N|PPIG|G3BP1|SIGMAR1|RPS27L|NDC1|NUP107|SUDS3|GEMIN6	-11	ENTA011	1
GO Biological Processes	19	GO:0006457	protein folding	19_GO:0009987 cellular process	-14	5.1	11	30244	219	891	33	3.7	0.63	821|908|1047|1676|3301|3312|3320|3326|3327|3329|3336|3337|3998|5201|5203|5204|5479|5903|7203|7265|9360|9403|10575|10576|10598|10694|10808|11140|22824|22948|25764|27000|131118	CANX|CCT6A|CLGN|DFFA|DNAJA1|HSPA8|HSP90AA1|HSP90AB1|HSP90AB3P|HSPD1|HSPE1|DNAJB1|LMAN1|PFDN1|PFDN4|PFDN5|PPIB|RANBP2|CCT3|TTC1|PPIG|SELENOF|CCT4|CCT2|AHSA1|CCT8|HSPH1|CDC37|HSPA4L|CCT5|HYPK|DNAJC2|DNAJC19	-11	ENTA011	0
GO Biological Processes	19	GO:0009260	ribonucleotide biosynthetic process	19_GO:0008152 metabolic process	-14	5.2	11	30244	208	891	32	3.6	0.62	158|204|205|515|518|521|522|1716|2181|4522|4537|4540|4541|4594|4695|4698|4706|4709|4710|4717|4718|4720|4724|4830|5160|9556|10165|10632|54898|60481|79071|79717	ADSL|AK2|AK4|ATP5PB|ATP5MC3|ATP5ME|ATP5PF|DGUOK|ACSL3|MTHFD1|ND3|ND5|ND6|MMUT|NDUFA2|NDUFA5|NDUFAB1|NDUFB3|NDUFB4|NDUFC1|NDUFC2|NDUFS2|NDUFS4|NME1|PDHA1|ATP5MJ|SLC25A13|ATP5MG|ELOVL2|ELOVL5|ELOVL6|PPCS	-11	ENTA011	0
GO Biological Processes	19	GO:0072522	purine-containing compound biosynthetic process	19_GO:0008152 metabolic process	-14	4.8	10	30244	238	891	34	3.8	0.64	158|204|205|515|518|521|522|1716|2181|4522|4537|4540|4541|4594|4695|4698|4706|4709|4710|4717|4718|4720|4724|4830|5160|6472|9556|10135|10165|10632|54898|60481|79071|79717	ADSL|AK2|AK4|ATP5PB|ATP5MC3|ATP5ME|ATP5PF|DGUOK|ACSL3|MTHFD1|ND3|ND5|ND6|MMUT|NDUFA2|NDUFA5|NDUFAB1|NDUFB3|NDUFB4|NDUFC1|NDUFC2|NDUFS2|NDUFS4|NME1|PDHA1|SHMT2|ATP5MJ|NAMPT|SLC25A13|ATP5MG|ELOVL2|ELOVL5|ELOVL6|PPCS	-11	ENTA011	1
GO Biological Processes	19	GO:0009117	nucleotide metabolic process	19_GO:0008152 metabolic process	-13	3.5	9.5	30244	478	891	49	5.5	0.76	158|204|205|515|518|521|522|1716|1854|2181|2617|3156|3157|3312|3735|3945|4522|4537|4540|4541|4594|4598|4695|4698|4706|4709|4710|4717|4718|4720|4724|4830|5160|5901|6240|7086|9556|10135|10165|10591|10632|54898|55190|60481|79071|79077|79621|79717|170685	ADSL|AK2|AK4|ATP5PB|ATP5MC3|ATP5ME|ATP5PF|DGUOK|DUT|ACSL3|GARS1|HMGCR|HMGCS1|HSPA8|KARS1|LDHB|MTHFD1|ND3|ND5|ND6|MMUT|MVK|NDUFA2|NDUFA5|NDUFAB1|NDUFB3|NDUFB4|NDUFC1|NDUFC2|NDUFS2|NDUFS4|NME1|PDHA1|RAN|RRM1|TKT|ATP5MJ|NAMPT|SLC25A13|DNPH1|ATP5MG|ELOVL2|NUDT11|ELOVL5|ELOVL6|DCTPP1|RNASEH2B|PPCS|NUDT10	-11	ENTA011	1
Reactome Gene Sets	6	R-HSA-72172	mRNA Splicing		-13	5.1	10	30244	215	891	32	3.6	0.62	988|1660|3183|3312|4116|4236|4809|5411|5431|5434|5511|6428|6430|6432|6631|8899|9360|9939|23350|27336|27339|51691|51747|55110|55660|55954|57703|59286|83443|85313|153527|163859	CDC5L|DHX9|HNRNPC|HSPA8|MAGOH|MFAP1|SNU13|PNN|POLR2B|POLR2E|PPP1R8|SRSF3|SRSF5|SRSF7|SNRPC|PRPF4B|PPIG|RBM8A|U2SURP|HTATSF1|PRPF19|LSM8|LUC7L3|MAGOHB|PRPF40A|ZMAT5|CWC22|UBL5|SF3B5|PPIL4|ZMAT2|SDE2	-11	ENTA011	0
GO Biological Processes	19	GO:0006164	purine nucleotide biosynthetic process	19_GO:0008152 metabolic process	-13	4.9	10	30244	229	891	33	3.7	0.63	158|204|205|515|518|521|522|1716|2181|4522|4537|4540|4541|4594|4695|4698|4706|4709|4710|4717|4718|4720|4724|4830|5160|9556|10135|10165|10632|54898|60481|79071|79717	ADSL|AK2|AK4|ATP5PB|ATP5MC3|ATP5ME|ATP5PF|DGUOK|ACSL3|MTHFD1|ND3|ND5|ND6|MMUT|NDUFA2|NDUFA5|NDUFAB1|NDUFB3|NDUFB4|NDUFC1|NDUFC2|NDUFS2|NDUFS4|NME1|PDHA1|ATP5MJ|NAMPT|SLC25A13|ATP5MG|ELOVL2|ELOVL5|ELOVL6|PPCS	-11	ENTA011	1
GO Biological Processes	19	GO:0022618	protein-RNA complex assembly	19_GO:0009987 cellular process	-13	4.8	10	30244	231	891	33	3.7	0.63	1660|3320|3326|3646|4809|6128|6135|6169|6193|6208|6209|6223|6430|6631|8161|8661|8664|8666|8667|10421|10480|27336|27339|28985|51065|51081|51747|55052|79833|83443|83640|84154|100151683	DHX9|HSP90AA1|HSP90AB1|EIF3E|SNU13|RPL6|RPL11|RPL38|RPS5|RPS14|RPS15|RPS19|SRSF5|SNRPC|COIL|EIF3A|EIF3D|EIF3G|EIF3H|CD2BP2|EIF3M|HTATSF1|PRPF19|MCTS1|RPS27L|MRPS7|LUC7L3|MRPL20|GEMIN6|SF3B5|RAMAC|RPF2|RNU4ATAC	-11	ENTA011	0
GO Biological Processes	19	GO:0055086	nucleobase-containing small molecule metabolic process	19_GO:0008152 metabolic process	-13	3.2	9.3	30244	555	891	53	5.9	0.79	158|204|205|515|518|521|522|1716|1854|2079|2181|2617|3156|3157|3312|3735|3945|4522|4537|4540|4541|4594|4598|4695|4698|4706|4709|4710|4717|4718|4720|4724|4830|5160|5238|5901|6240|6472|7086|9556|10007|10135|10165|10591|10632|54898|55190|60481|79071|79077|79621|79717|170685	ADSL|AK2|AK4|ATP5PB|ATP5MC3|ATP5ME|ATP5PF|DGUOK|DUT|ERH|ACSL3|GARS1|HMGCR|HMGCS1|HSPA8|KARS1|LDHB|MTHFD1|ND3|ND5|ND6|MMUT|MVK|NDUFA2|NDUFA5|NDUFAB1|NDUFB3|NDUFB4|NDUFC1|NDUFC2|NDUFS2|NDUFS4|NME1|PDHA1|PGM3|RAN|RRM1|SHMT2|TKT|ATP5MJ|GNPDA1|NAMPT|SLC25A13|DNPH1|ATP5MG|ELOVL2|NUDT11|ELOVL5|ELOVL6|DCTPP1|RNASEH2B|PPCS|NUDT10	-11	ENTA011	1
GO Biological Processes	19	GO:0006753	nucleoside phosphate metabolic process	19_GO:0008152 metabolic process	-13	3.4	9.4	30244	487	891	49	5.5	0.76	158|204|205|515|518|521|522|1716|1854|2181|2617|3156|3157|3312|3735|3945|4522|4537|4540|4541|4594|4598|4695|4698|4706|4709|4710|4717|4718|4720|4724|4830|5160|5901|6240|7086|9556|10135|10165|10591|10632|54898|55190|60481|79071|79077|79621|79717|170685	ADSL|AK2|AK4|ATP5PB|ATP5MC3|ATP5ME|ATP5PF|DGUOK|DUT|ACSL3|GARS1|HMGCR|HMGCS1|HSPA8|KARS1|LDHB|MTHFD1|ND3|ND5|ND6|MMUT|MVK|NDUFA2|NDUFA5|NDUFAB1|NDUFB3|NDUFB4|NDUFC1|NDUFC2|NDUFS2|NDUFS4|NME1|PDHA1|RAN|RRM1|TKT|ATP5MJ|NAMPT|SLC25A13|DNPH1|ATP5MG|ELOVL2|NUDT11|ELOVL5|ELOVL6|DCTPP1|RNASEH2B|PPCS|NUDT10	-11	ENTA011	1
Reactome Gene Sets	6	R-HSA-72163	mRNA Splicing - Major Pathway		-13	5.1	10	30244	207	891	31	3.5	0.61	988|1660|3183|3312|4116|4236|4809|5411|5431|5434|5511|6428|6430|6432|6631|8899|9360|9939|23350|27336|27339|51691|51747|55110|55660|57703|59286|83443|85313|153527|163859	CDC5L|DHX9|HNRNPC|HSPA8|MAGOH|MFAP1|SNU13|PNN|POLR2B|POLR2E|PPP1R8|SRSF3|SRSF5|SRSF7|SNRPC|PRPF4B|PPIG|RBM8A|U2SURP|HTATSF1|PRPF19|LSM8|LUC7L3|MAGOHB|PRPF40A|CWC22|UBL5|SF3B5|PPIL4|ZMAT2|SDE2	-11	ENTA011	0
KEGG Pathway	24	hsa05012	Parkinson disease		-13	4.5	9.9	30244	266	891	35	3.9	0.65	468|515|518|522|805|4537|4540|4541|4695|4698|4706|4709|4710|4717|4718|4720|4724|5685|5686|5688|5695|5702|5704|5710|5713|6233|6647|7317|7381|7388|10383|25800|54205|57181|84790	ATF4|ATP5PB|ATP5MC3|ATP5PF|CALM2|ND3|ND5|ND6|NDUFA2|NDUFA5|NDUFAB1|NDUFB3|NDUFB4|NDUFC1|NDUFC2|NDUFS2|NDUFS4|PSMA4|PSMA5|PSMA7|PSMB7|PSMC3|PSMC4|PSMD4|PSMD7|RPS27A|SOD1|UBA1|UQCRB|UQCRH|TUBB4B|SLC39A6|CYCS|SLC39A10|TUBA1C	-10	ENTA011	1
GO Biological Processes	19	GO:0071826	protein-RNA complex organization	19_GO:0009987 cellular process	-13	4.7	10	30244	239	891	33	3.7	0.63	1660|3320|3326|3646|4809|6128|6135|6169|6193|6208|6209|6223|6430|6631|8161|8661|8664|8666|8667|10421|10480|27336|27339|28985|51065|51081|51747|55052|79833|83443|83640|84154|100151683	DHX9|HSP90AA1|HSP90AB1|EIF3E|SNU13|RPL6|RPL11|RPL38|RPS5|RPS14|RPS15|RPS19|SRSF5|SNRPC|COIL|EIF3A|EIF3D|EIF3G|EIF3H|CD2BP2|EIF3M|HTATSF1|PRPF19|MCTS1|RPS27L|MRPS7|LUC7L3|MRPL20|GEMIN6|SF3B5|RAMAC|RPF2|RNU4ATAC	-10	ENTA011	0
Reactome Gene Sets	6	R-HSA-9694516	SARS-CoV-2 Infection		-13	4.2	9.7	30244	299	891	37	4.2	0.67	821|2197|2589|3276|3320|3326|3661|5781|5903|6185|6188|6189|6191|6193|6194|6201|6204|6205|6206|6208|6209|6210|6223|6227|6228|6229|6230|6233|6235|6382|7175|7334|10146|51065|55706|57122|79833	CANX|FAU|GALNT1|PRMT1|HSP90AA1|HSP90AB1|IRF3|PTPN11|RANBP2|RPN2|RPS3|RPS3A|RPS4X|RPS5|RPS6|RPS7|RPS10|RPS11|RPS12|RPS14|RPS15|RPS15A|RPS19|RPS21|RPS23|RPS24|RPS25|RPS27A|RPS29|SDC1|TPR|UBE2N|G3BP1|RPS27L|NDC1|NUP107|GEMIN6	-10	ENTA011	1
GO Biological Processes	19	GO:0019693	ribose phosphate metabolic process	19_GO:0008152 metabolic process	-12	3.8	9.3	30244	369	891	41	4.6	0.7	158|204|205|515|518|521|522|1716|2181|3156|3157|3312|4522|4537|4540|4541|4594|4598|4695|4698|4706|4709|4710|4717|4718|4720|4724|4830|5160|5901|7086|9556|10165|10632|54898|55190|60481|79071|79621|79717|170685	ADSL|AK2|AK4|ATP5PB|ATP5MC3|ATP5ME|ATP5PF|DGUOK|ACSL3|HMGCR|HMGCS1|HSPA8|MTHFD1|ND3|ND5|ND6|MMUT|MVK|NDUFA2|NDUFA5|NDUFAB1|NDUFB3|NDUFB4|NDUFC1|NDUFC2|NDUFS2|NDUFS4|NME1|PDHA1|RAN|TKT|ATP5MJ|SLC25A13|ATP5MG|ELOVL2|NUDT11|ELOVL5|ELOVL6|RNASEH2B|PPCS|NUDT10	-10	ENTA011	0
GO Biological Processes	19	GO:0006754	ATP biosynthetic process	19_GO:0008152 metabolic process	-12	7.9	11	30244	86	891	20	2.2	0.5	515|518|521|522|1716|4537|4540|4541|4695|4698|4706|4709|4710|4717|4718|4720|4724|9556|10165|10632	ATP5PB|ATP5MC3|ATP5ME|ATP5PF|DGUOK|ND3|ND5|ND6|NDUFA2|NDUFA5|NDUFAB1|NDUFB3|NDUFB4|NDUFC1|NDUFC2|NDUFS2|NDUFS4|ATP5MJ|SLC25A13|ATP5MG	-9.8	ENTA011	1
GO Biological Processes	19	GO:0046034	ATP metabolic process	19_GO:0008152 metabolic process	-12	6.6	11	30244	118	891	23	2.6	0.53	204|205|515|518|521|522|1716|3312|4537|4540|4541|4695|4698|4706|4709|4710|4717|4718|4720|4724|9556|10165|10632	AK2|AK4|ATP5PB|ATP5MC3|ATP5ME|ATP5PF|DGUOK|HSPA8|ND3|ND5|ND6|NDUFA2|NDUFA5|NDUFAB1|NDUFB3|NDUFB4|NDUFC1|NDUFC2|NDUFS2|NDUFS4|ATP5MJ|SLC25A13|ATP5MG	-9.8	ENTA011	1
GO Biological Processes	19	GO:0009150	purine ribonucleotide metabolic process	19_GO:0008152 metabolic process	-12	3.9	9.3	30244	341	891	39	4.4	0.69	158|204|205|515|518|521|522|1716|2181|3156|3157|3312|4522|4537|4540|4541|4594|4598|4695|4698|4706|4709|4710|4717|4718|4720|4724|4830|5160|5901|9556|10165|10632|54898|55190|60481|79071|79717|170685	ADSL|AK2|AK4|ATP5PB|ATP5MC3|ATP5ME|ATP5PF|DGUOK|ACSL3|HMGCR|HMGCS1|HSPA8|MTHFD1|ND3|ND5|ND6|MMUT|MVK|NDUFA2|NDUFA5|NDUFAB1|NDUFB3|NDUFB4|NDUFC1|NDUFC2|NDUFS2|NDUFS4|NME1|PDHA1|RAN|ATP5MJ|SLC25A13|ATP5MG|ELOVL2|NUDT11|ELOVL5|ELOVL6|PPCS|NUDT10	-9.8	ENTA011	0
GO Biological Processes	19	GO:0009141	nucleoside triphosphate metabolic process	19_GO:0008152 metabolic process	-12	5.5	10	30244	167	891	27	3	0.57	204|205|515|518|521|522|1716|1854|3312|4537|4540|4541|4695|4698|4706|4709|4710|4717|4718|4720|4724|4830|5901|9556|10165|10632|79077	AK2|AK4|ATP5PB|ATP5MC3|ATP5ME|ATP5PF|DGUOK|DUT|HSPA8|ND3|ND5|ND6|NDUFA2|NDUFA5|NDUFAB1|NDUFB3|NDUFB4|NDUFC1|NDUFC2|NDUFS2|NDUFS4|NME1|RAN|ATP5MJ|SLC25A13|ATP5MG|DCTPP1	-9.8	ENTA011	1
GO Biological Processes	19	GO:0009206	purine ribonucleoside triphosphate biosynthetic process	19_GO:0008152 metabolic process	-12	7.3	11	30244	97	891	21	2.4	0.51	515|518|521|522|1716|4537|4540|4541|4695|4698|4706|4709|4710|4717|4718|4720|4724|4830|9556|10165|10632	ATP5PB|ATP5MC3|ATP5ME|ATP5PF|DGUOK|ND3|ND5|ND6|NDUFA2|NDUFA5|NDUFAB1|NDUFB3|NDUFB4|NDUFC1|NDUFC2|NDUFS2|NDUFS4|NME1|ATP5MJ|SLC25A13|ATP5MG	-9.8	ENTA011	1
GO Biological Processes	19	GO:0009259	ribonucleotide metabolic process	19_GO:0008152 metabolic process	-12	3.8	9.2	30244	360	891	40	4.5	0.69	158|204|205|515|518|521|522|1716|2181|3156|3157|3312|4522|4537|4540|4541|4594|4598|4695|4698|4706|4709|4710|4717|4718|4720|4724|4830|5160|5901|9556|10165|10632|54898|55190|60481|79071|79621|79717|170685	ADSL|AK2|AK4|ATP5PB|ATP5MC3|ATP5ME|ATP5PF|DGUOK|ACSL3|HMGCR|HMGCS1|HSPA8|MTHFD1|ND3|ND5|ND6|MMUT|MVK|NDUFA2|NDUFA5|NDUFAB1|NDUFB3|NDUFB4|NDUFC1|NDUFC2|NDUFS2|NDUFS4|NME1|PDHA1|RAN|ATP5MJ|SLC25A13|ATP5MG|ELOVL2|NUDT11|ELOVL5|ELOVL6|RNASEH2B|PPCS|NUDT10	-9.7	ENTA011	0
GO Biological Processes	19	GO:0009205	purine ribonucleoside triphosphate metabolic process	19_GO:0008152 metabolic process	-12	5.9	10	30244	143	891	25	2.8	0.55	204|205|515|518|521|522|1716|3312|4537|4540|4541|4695|4698|4706|4709|4710|4717|4718|4720|4724|4830|5901|9556|10165|10632	AK2|AK4|ATP5PB|ATP5MC3|ATP5ME|ATP5PF|DGUOK|HSPA8|ND3|ND5|ND6|NDUFA2|NDUFA5|NDUFAB1|NDUFB3|NDUFB4|NDUFC1|NDUFC2|NDUFS2|NDUFS4|NME1|RAN|ATP5MJ|SLC25A13|ATP5MG	-9.7	ENTA011	1
GO Biological Processes	19	GO:0009145	purine nucleoside triphosphate biosynthetic process	19_GO:0008152 metabolic process	-12	7.3	11	30244	98	891	21	2.4	0.51	515|518|521|522|1716|4537|4540|4541|4695|4698|4706|4709|4710|4717|4718|4720|4724|4830|9556|10165|10632	ATP5PB|ATP5MC3|ATP5ME|ATP5PF|DGUOK|ND3|ND5|ND6|NDUFA2|NDUFA5|NDUFAB1|NDUFB3|NDUFB4|NDUFC1|NDUFC2|NDUFS2|NDUFS4|NME1|ATP5MJ|SLC25A13|ATP5MG	-9.7	ENTA011	1
KEGG Pathway	24	hsa05014	Amyotrophic lateral sclerosis		-12	3.7	9.1	30244	364	891	40	4.5	0.69	468|515|518|522|2733|4537|4540|4541|4695|4698|4706|4709|4710|4717|4718|4720|4724|5685|5686|5688|5695|5702|5704|5710|5713|5903|6428|6432|6647|7175|7381|7388|9782|10280|10383|54205|55706|55916|57122|84790	ATF4|ATP5PB|ATP5MC3|ATP5PF|GLE1|ND3|ND5|ND6|NDUFA2|NDUFA5|NDUFAB1|NDUFB3|NDUFB4|NDUFC1|NDUFC2|NDUFS2|NDUFS4|PSMA4|PSMA5|PSMA7|PSMB7|PSMC3|PSMC4|PSMD4|PSMD7|RANBP2|SRSF3|SRSF7|SOD1|TPR|UQCRB|UQCRH|MATR3|SIGMAR1|TUBB4B|CYCS|NDC1|NXT2|NUP107|TUBA1C	-9.6	ENTA011	1
GO Biological Processes	19	GO:0072521	purine-containing compound metabolic process	19_GO:0008152 metabolic process	-12	3.4	8.9	30244	450	891	45	5.1	0.73	158|204|205|515|518|521|522|1716|2181|3156|3157|3312|3945|4522|4537|4540|4541|4594|4598|4695|4698|4706|4709|4710|4717|4718|4720|4724|4830|5160|5901|6472|7086|9556|10135|10165|10591|10632|54898|55190|60481|79071|79717|170685|220963	ADSL|AK2|AK4|ATP5PB|ATP5MC3|ATP5ME|ATP5PF|DGUOK|ACSL3|HMGCR|HMGCS1|HSPA8|LDHB|MTHFD1|ND3|ND5|ND6|MMUT|MVK|NDUFA2|NDUFA5|NDUFAB1|NDUFB3|NDUFB4|NDUFC1|NDUFC2|NDUFS2|NDUFS4|NME1|PDHA1|RAN|SHMT2|TKT|ATP5MJ|NAMPT|SLC25A13|DNPH1|ATP5MG|ELOVL2|NUDT11|ELOVL5|ELOVL6|PPCS|NUDT10|SLC16A9	-9.6	ENTA011	0
CORUM	33	CORUM:5380	TRBP containing complex (DICER, RPL7A, EIF6, MOV10 and subunits of the 60S ribosomal particle)		-12	16	13	30244	25	891	12	1.3	0.39	4736|6135|6137|6138|6143|6144|6155|6156|6161|6164|6165|9045	RPL10A|RPL11|RPL13|RPL15|RPL19|RPL21|RPL27|RPL30|RPL32|RPL34|RPL35A|RPL14	-9.5	ENTA011	0
GO Biological Processes	19	GO:0006163	purine nucleotide metabolic process	19_GO:0008152 metabolic process	-12	3.5	8.9	30244	420	891	43	4.8	0.72	158|204|205|515|518|521|522|1716|2181|3156|3157|3312|3945|4522|4537|4540|4541|4594|4598|4695|4698|4706|4709|4710|4717|4718|4720|4724|4830|5160|5901|7086|9556|10135|10165|10591|10632|54898|55190|60481|79071|79717|170685	ADSL|AK2|AK4|ATP5PB|ATP5MC3|ATP5ME|ATP5PF|DGUOK|ACSL3|HMGCR|HMGCS1|HSPA8|LDHB|MTHFD1|ND3|ND5|ND6|MMUT|MVK|NDUFA2|NDUFA5|NDUFAB1|NDUFB3|NDUFB4|NDUFC1|NDUFC2|NDUFS2|NDUFS4|NME1|PDHA1|RAN|TKT|ATP5MJ|NAMPT|SLC25A13|DNPH1|ATP5MG|ELOVL2|NUDT11|ELOVL5|ELOVL6|PPCS|NUDT10	-9.4	ENTA011	1
GO Biological Processes	19	GO:0009144	purine nucleoside triphosphate metabolic process	19_GO:0008152 metabolic process	-12	5.7	10	30244	148	891	25	2.8	0.55	204|205|515|518|521|522|1716|3312|4537|4540|4541|4695|4698|4706|4709|4710|4717|4718|4720|4724|4830|5901|9556|10165|10632	AK2|AK4|ATP5PB|ATP5MC3|ATP5ME|ATP5PF|DGUOK|HSPA8|ND3|ND5|ND6|NDUFA2|NDUFA5|NDUFAB1|NDUFB3|NDUFB4|NDUFC1|NDUFC2|NDUFS2|NDUFS4|NME1|RAN|ATP5MJ|SLC25A13|ATP5MG	-9.4	ENTA011	1
GO Biological Processes	19	GO:0006259	DNA metabolic process	19_GO:0008152 metabolic process	-12	2.7	8.4	30244	780	891	62	7	0.85	988|1647|1660|1676|1763|1854|2187|2547|3146|3159|3320|3326|3329|3981|4171|4173|4436|4830|4869|5001|5111|5813|5901|5965|5981|5983|6188|6240|6742|7012|7150|7323|7334|7398|7507|8317|8467|8815|9126|9232|9643|10463|10933|10973|23595|25840|25842|27000|27339|54107|54537|54840|56154|64318|64782|79035|79077|79621|84101|158880|163859|374393	CDC5L|GADD45A|DHX9|DFFA|DNA2|DUT|FANCB|XRCC6|HMGB1|HMGA1|HSP90AA1|HSP90AB1|HSPD1|LIG4|MCM2|MCM4|MSH2|NME1|NPM1|ORC5|PCNA|PURA|RAN|RECQL|RFC1|RFC3|RPS3|RRM1|SSBP1|TERC|TOP1|UBE2D3|UBE2N|USP1|XPA|CDC7|SMARCA5|BANF1|SMC3|PTTG1|MORF4L2|SLC30A9|MORF4L1|ASCC3|ORC3|TMT1A|ASF1A|DNAJC2|PRPF19|POLE3|SHLD2|APTX|TEX15|NOC3L|AEN|NABP2|DCTPP1|RNASEH2B|USP44|USP51|SDE2|FAM111B	-9.4	ENTA011	1
GO Biological Processes	19	GO:0009142	nucleoside triphosphate biosynthetic process	19_GO:0008152 metabolic process	-12	6.6	10	30244	114	891	22	2.5	0.52	205|515|518|521|522|1716|4537|4540|4541|4695|4698|4706|4709|4710|4717|4718|4720|4724|4830|9556|10165|10632	AK4|ATP5PB|ATP5MC3|ATP5ME|ATP5PF|DGUOK|ND3|ND5|ND6|NDUFA2|NDUFA5|NDUFAB1|NDUFB3|NDUFB4|NDUFC1|NDUFC2|NDUFS2|NDUFS4|NME1|ATP5MJ|SLC25A13|ATP5MG	-9.3	ENTA011	1
GO Biological Processes	19	GO:0009199	ribonucleoside triphosphate metabolic process	19_GO:0008152 metabolic process	-12	5.7	10	30244	150	891	25	2.8	0.55	204|205|515|518|521|522|1716|3312|4537|4540|4541|4695|4698|4706|4709|4710|4717|4718|4720|4724|4830|5901|9556|10165|10632	AK2|AK4|ATP5PB|ATP5MC3|ATP5ME|ATP5PF|DGUOK|HSPA8|ND3|ND5|ND6|NDUFA2|NDUFA5|NDUFAB1|NDUFB3|NDUFB4|NDUFC1|NDUFC2|NDUFS2|NDUFS4|NME1|RAN|ATP5MJ|SLC25A13|ATP5MG	-9.3	ENTA011	1
GO Biological Processes	19	GO:0009201	ribonucleoside triphosphate biosynthetic process	19_GO:0008152 metabolic process	-12	6.9	10	30244	103	891	21	2.4	0.51	515|518|521|522|1716|4537|4540|4541|4695|4698|4706|4709|4710|4717|4718|4720|4724|4830|9556|10165|10632	ATP5PB|ATP5MC3|ATP5ME|ATP5PF|DGUOK|ND3|ND5|ND6|NDUFA2|NDUFA5|NDUFAB1|NDUFB3|NDUFB4|NDUFC1|NDUFC2|NDUFS2|NDUFS4|NME1|ATP5MJ|SLC25A13|ATP5MG	-9.3	ENTA011	1
GO Biological Processes	19	GO:0015986	proton motive force-driven ATP synthesis	19_GO:0008152 metabolic process	-12	8.4	11	30244	73	891	18	2	0.47	515|518|521|522|4537|4540|4541|4695|4698|4706|4709|4710|4717|4718|4720|4724|9556|10632	ATP5PB|ATP5MC3|ATP5ME|ATP5PF|ND3|ND5|ND6|NDUFA2|NDUFA5|NDUFAB1|NDUFB3|NDUFB4|NDUFC1|NDUFC2|NDUFS2|NDUFS4|ATP5MJ|ATP5MG	-9.2	ENTA011	1
GO Biological Processes	19	GO:0051168	nuclear export	19_GO:0051179 localization	-11	5.9	9.9	30244	132	891	23	2.6	0.53	1434|2733|4116|4869|5901|5903|6059|6209|6428|6741|7175|9939|11260|51496|55110|55153|55916|56943|57122|80824|84324|84946|161424	CSE1L|GLE1|MAGOH|NPM1|RAN|RANBP2|ABCE1|RPS15|SRSF3|SSB|TPR|RBM8A|XPOT|CTDSPL2|MAGOHB|SDAD1|NXT2|ENY2|NUP107|DUSP16|SARNP|LTV1|NOP9	-8.9	ENTA011	1
GO Biological Processes	19	GO:0006119	oxidative phosphorylation	19_GO:0008152 metabolic process	-11	6.2	9.9	30244	121	891	22	2.5	0.52	515|521|522|1716|4436|4537|4540|4541|4695|4698|4706|4709|4710|4717|4718|4720|4724|7381|7388|10632|54205|388753	ATP5PB|ATP5ME|ATP5PF|DGUOK|MSH2|ND3|ND5|ND6|NDUFA2|NDUFA5|NDUFAB1|NDUFB3|NDUFB4|NDUFC1|NDUFC2|NDUFS2|NDUFS4|UQCRB|UQCRH|ATP5MG|CYCS|COA6	-8.8	ENTA011	1
KEGG Pathway	24	hsa05016	Huntington disease		-11	3.9	8.8	30244	306	891	35	3.9	0.65	515|518|522|3066|4537|4540|4541|4695|4698|4706|4709|4710|4717|4718|4720|4724|5431|5434|5685|5686|5688|5695|5702|5704|5710|5713|5978|6647|7019|7381|7388|10383|27113|54205|84790	ATP5PB|ATP5MC3|ATP5PF|HDAC2|ND3|ND5|ND6|NDUFA2|NDUFA5|NDUFAB1|NDUFB3|NDUFB4|NDUFC1|NDUFC2|NDUFS2|NDUFS4|POLR2B|POLR2E|PSMA4|PSMA5|PSMA7|PSMB7|PSMC3|PSMC4|PSMD4|PSMD7|REST|SOD1|TFAM|UQCRB|UQCRH|TUBB4B|BBC3|CYCS|TUBA1C	-8.7	ENTA011	1
KEGG Pathway	24	hsa00190	Oxidative phosphorylation		-11	5.8	9.8	30244	134	891	23	2.6	0.53	515|518|521|522|4537|4540|4541|4695|4698|4706|4709|4710|4717|4718|4720|4724|7381|7388|8992|9550|10063|10632|54205	ATP5PB|ATP5MC3|ATP5ME|ATP5PF|ND3|ND5|ND6|NDUFA2|NDUFA5|NDUFAB1|NDUFB3|NDUFB4|NDUFC1|NDUFC2|NDUFS2|NDUFS4|UQCRB|UQCRH|ATP6V0E1|ATP6V1G1|COX17|ATP5MG|CYCS	-8.7	ENTA011	1
Canonical Pathways	11	M66	PID MYC ACTIV PATHWAY		-11	7.7	10	30244	79	891	18	2	0.47	1019|1977|3159|3320|3329|4691|4830|4869|4953|6135|6513|6881|7037|8886|84864|91942|92140|389421	CDK4|EIF4E|HMGA1|HSP90AA1|HSPD1|NCL|NME1|NPM1|ODC1|RPL11|SLC2A1|TAF10|TFRC|DDX18|RIOX2|NDUFAF2|MTDH|LIN28B	-8.6	ENTA011	0
GO Biological Processes	19	GO:0006974	DNA damage response	19_GO:0050896 response to stimulus	-11	2.7	8	30244	753	891	59	6.6	0.83	988|1026|1647|1763|2187|2547|3146|3661|3981|4171|4173|4436|4869|5111|5781|5965|5981|5983|6154|6188|6240|7317|7323|7334|7398|7507|8317|8445|8467|9031|9126|9232|9643|9774|10463|10600|10933|10973|23300|23612|25842|27339|28985|51065|51499|54107|54537|54541|54840|56154|57103|64393|64782|79035|79621|84101|144097|158880|163859	CDC5L|CDKN1A|GADD45A|DNA2|FANCB|XRCC6|HMGB1|IRF3|LIG4|MCM2|MCM4|MSH2|NPM1|PCNA|PTPN11|RECQL|RFC1|RFC3|RPL26|RPS3|RRM1|UBA1|UBE2D3|UBE2N|USP1|XPA|CDC7|DYRK2|SMARCA5|BAZ1B|SMC3|PTTG1|MORF4L2|BCLAF1|SLC30A9|USP16|MORF4L1|ASCC3|ATMIN|PHLDA3|ASF1A|PRPF19|MCTS1|RPS27L|TRIAP1|POLE3|SHLD2|DDIT4|APTX|TEX15|TIGAR|ZMAT3|AEN|NABP2|RNASEH2B|USP44|SPINDOC|USP51|SDE2	-8.6	ENTA011	1
WikiPathways	27	WP623	Oxidative phosphorylation		-11	9.1	11	30244	60	891	16	1.8	0.44	515|518|521|522|4537|4540|4541|4695|4698|4706|4710|4717|4718|4720|4724|10632	ATP5PB|ATP5MC3|ATP5ME|ATP5PF|ND3|ND5|ND6|NDUFA2|NDUFA5|NDUFAB1|NDUFB4|NDUFC1|NDUFC2|NDUFS2|NDUFS4|ATP5MG	-8.6	ENTA011	1
GO Biological Processes	19	GO:0051169	nuclear transport	19_GO:0051179 localization	-11	4.3	9	30244	247	891	31	3.5	0.61	1026|1434|2733|3843|4116|4869|5901|5903|6059|6209|6428|6741|7175|8125|9349|9939|10758|11260|26953|51496|55110|55153|55706|55916|56943|57122|79711|80824|84324|84946|161424	CDKN1A|CSE1L|GLE1|IPO5|MAGOH|NPM1|RAN|RANBP2|ABCE1|RPS15|SRSF3|SSB|TPR|ANP32A|RPL23|RBM8A|TRAF3IP2|XPOT|RANBP6|CTDSPL2|MAGOHB|SDAD1|NDC1|NXT2|ENY2|NUP107|IPO4|DUSP16|SARNP|LTV1|NOP9	-8.6	ENTA011	1
GO Biological Processes	19	GO:0006913	nucleocytoplasmic transport	19_GO:0051179 localization	-11	4.3	9	30244	247	891	31	3.5	0.61	1026|1434|2733|3843|4116|4869|5901|5903|6059|6209|6428|6741|7175|8125|9349|9939|10758|11260|26953|51496|55110|55153|55706|55916|56943|57122|79711|80824|84324|84946|161424	CDKN1A|CSE1L|GLE1|IPO5|MAGOH|NPM1|RAN|RANBP2|ABCE1|RPS15|SRSF3|SSB|TPR|ANP32A|RPL23|RBM8A|TRAF3IP2|XPOT|RANBP6|CTDSPL2|MAGOHB|SDAD1|NDC1|NXT2|ENY2|NUP107|IPO4|DUSP16|SARNP|LTV1|NOP9	-8.6	ENTA011	1
WikiPathways	27	WP111	Electron transport chain: OXPHOS system in mitochondria		-11	6.6	9.9	30244	103	891	20	2.2	0.5	515|518|521|522|4537|4540|4541|4695|4698|4706|4709|4710|4717|4718|4720|4724|7381|7388|10063|10632	ATP5PB|ATP5MC3|ATP5ME|ATP5PF|ND3|ND5|ND6|NDUFA2|NDUFA5|NDUFAB1|NDUFB3|NDUFB4|NDUFC1|NDUFC2|NDUFS2|NDUFS4|UQCRB|UQCRH|COX17|ATP5MG	-8.4	ENTA011	1
GO Biological Processes	19	GO:0006417	regulation of translation	19_GO:0008152 metabolic process	-11	3	8.1	30244	531	891	47	5.3	0.75	468|1660|1974|1977|2058|3276|3646|4076|4116|4528|4691|4869|5036|5813|6059|6154|6169|6188|6191|6199|6208|6472|6726|6741|7175|8531|8664|8667|9669|9689|9939|10399|10492|10600|10959|25983|26135|26986|51065|54931|55226|84324|84919|87178|127933|253943|406911	ATF4|DHX9|EIF4A2|EIF4E|EPRS1|PRMT1|EIF3E|CAPRIN1|MAGOH|MTIF2|NCL|NPM1|PA2G4|PURA|ABCE1|RPL26|RPL38|RPS3|RPS4X|RPS6KB2|RPS14|SHMT2|SRP9|SSB|TPR|YBX3|EIF3D|EIF3H|EIF5B|BZW1|RBM8A|RACK1|SYNCRIP|USP16|TMED2|NGDN|SERBP1|PABPC1|RPS27L|TRMT10C|NAT10|SARNP|PPP1R15B|PNPT1|UHMK1|YTHDF3|MIR125B1	-8.3	ENTA011	0
CORUM	33	CORUM:5266	TNF-alpha/NF-kappa B signaling complex 6		-11	22	14	30244	14	891	9	1	0.33	2091|3320|3326|6124|6128|6132|6156|6205|11140	FBL|HSP90AA1|HSP90AB1|RPL4|RPL6|RPL8|RPL30|RPS11|CDC37	-8.3	ENTA011	0
GO Biological Processes	19	GO:0008380	RNA splicing	19_GO:0008152 metabolic process	-10	3.3	8.3	30244	407	891	40	4.5	0.69	988|1660|3183|3276|3312|4116|4236|4809|5411|5511|6428|6430|6432|6631|8161|8899|9360|9406|9939|10199|10421|10492|25940|26986|27336|27339|51691|51747|55110|55119|55147|55660|55954|57703|59286|79833|83443|153527|163859|100151683	CDC5L|DHX9|HNRNPC|PRMT1|HSPA8|MAGOH|MFAP1|SNU13|PNN|PPP1R8|SRSF3|SRSF5|SRSF7|SNRPC|COIL|PRPF4B|PPIG|ZRANB2|RBM8A|MPHOSPH10|CD2BP2|SYNCRIP|FAM98A|PABPC1|HTATSF1|PRPF19|LSM8|LUC7L3|MAGOHB|PRPF38B|RBM23|PRPF40A|ZMAT5|CWC22|UBL5|GEMIN6|SF3B5|ZMAT2|SDE2|RNU4ATAC	-8.2	ENTA011	1
GO Biological Processes	19	GO:0042776	proton motive force-driven mitochondrial ATP synthesis	19_GO:0008152 metabolic process	-10	8.5	10	30244	64	891	16	1.8	0.44	515|521|522|4537|4540|4541|4695|4698|4706|4709|4710|4717|4718|4720|4724|10632	ATP5PB|ATP5ME|ATP5PF|ND3|ND5|ND6|NDUFA2|NDUFA5|NDUFAB1|NDUFB3|NDUFB4|NDUFC1|NDUFC2|NDUFS2|NDUFS4|ATP5MG	-8.2	ENTA011	1
GO Biological Processes	19	GO:0034248	regulation of amide metabolic process	19_GO:0008152 metabolic process	-10	2.9	8	30244	595	891	50	5.6	0.77	468|1660|1974|1977|2058|3276|3646|4076|4116|4528|4691|4869|5036|5300|5813|6059|6154|6169|6188|6191|6199|6208|6472|6726|6741|7175|8531|8664|8667|9669|9689|9939|10399|10492|10600|10959|25983|26135|26986|29095|51065|54931|55226|57103|84324|84919|87178|127933|253943|406911	ATF4|DHX9|EIF4A2|EIF4E|EPRS1|PRMT1|EIF3E|CAPRIN1|MAGOH|MTIF2|NCL|NPM1|PA2G4|PIN1|PURA|ABCE1|RPL26|RPL38|RPS3|RPS4X|RPS6KB2|RPS14|SHMT2|SRP9|SSB|TPR|YBX3|EIF3D|EIF3H|EIF5B|BZW1|RBM8A|RACK1|SYNCRIP|USP16|TMED2|NGDN|SERBP1|PABPC1|ORMDL2|RPS27L|TRMT10C|NAT10|TIGAR|SARNP|PPP1R15B|PNPT1|UHMK1|YTHDF3|MIR125B1	-8.1	ENTA011	0
GO Biological Processes	19	GO:0000375	RNA splicing, via transesterification reactions	19_GO:0008152 metabolic process	-10	3.9	8.5	30244	276	891	32	3.6	0.62	988|1660|3183|3312|4116|4236|4809|5411|6428|6430|6432|6631|8161|8899|9939|10199|10421|10492|26986|27336|27339|51691|51747|55110|55660|57703|59286|79833|83443|153527|163859|100151683	CDC5L|DHX9|HNRNPC|HSPA8|MAGOH|MFAP1|SNU13|PNN|SRSF3|SRSF5|SRSF7|SNRPC|COIL|PRPF4B|RBM8A|MPHOSPH10|CD2BP2|SYNCRIP|PABPC1|HTATSF1|PRPF19|LSM8|LUC7L3|MAGOHB|PRPF40A|CWC22|UBL5|GEMIN6|SF3B5|ZMAT2|SDE2|RNU4ATAC	-8	ENTA011	1
Reactome Gene Sets	6	R-HSA-69278	Cell Cycle, Mitotic		-10	2.9	7.9	30244	560	891	48	5.4	0.76	701|1019|1026|1763|1781|2491|3320|3326|4171|4173|4751|5001|5111|5516|5685|5686|5688|5695|5702|5704|5710|5713|5716|5901|5903|5981|5983|6233|7175|7324|8317|8364|8815|9126|9232|9702|10383|23595|27229|54107|55166|55706|57122|80097|80184|81930|84790|114799	BUB1B|CDK4|CDKN1A|DNA2|DYNC1I2|CENPI|HSP90AA1|HSP90AB1|MCM2|MCM4|NEK2|ORC5|PCNA|PPP2CB|PSMA4|PSMA5|PSMA7|PSMB7|PSMC3|PSMC4|PSMD4|PSMD7|PSMD10|RAN|RANBP2|RFC1|RFC3|RPS27A|TPR|UBE2E1|CDC7|H4C3|BANF1|SMC3|PTTG1|CEP57|TUBB4B|ORC3|TUBGCP4|POLE3|CENPQ|NDC1|NUP107|MZT2B|CEP290|KIF18A|TUBA1C|ESCO1	-8	ENTA011	1
GO Biological Processes	19	GO:0009060	aerobic respiration	19_GO:0008152 metabolic process	-10	5	8.9	30244	163	891	24	2.7	0.54	158|515|521|522|1716|4436|4537|4540|4541|4695|4698|4706|4709|4710|4717|4718|4720|4724|5160|7381|7388|10632|54205|388753	ADSL|ATP5PB|ATP5ME|ATP5PF|DGUOK|MSH2|ND3|ND5|ND6|NDUFA2|NDUFA5|NDUFAB1|NDUFB3|NDUFB4|NDUFC1|NDUFC2|NDUFS2|NDUFS4|PDHA1|UQCRB|UQCRH|ATP5MG|CYCS|COA6	-7.8	ENTA011	1
Reactome Gene Sets	6	R-HSA-69242	S Phase		-10	5	8.9	30244	163	891	24	2.7	0.54	1019|1026|1763|4171|4173|5001|5111|5685|5686|5688|5695|5702|5704|5710|5713|5716|5981|5983|6233|7324|9126|23595|54107|114799	CDK4|CDKN1A|DNA2|MCM2|MCM4|ORC5|PCNA|PSMA4|PSMA5|PSMA7|PSMB7|PSMC3|PSMC4|PSMD4|PSMD7|PSMD10|RFC1|RFC3|RPS27A|UBE2E1|SMC3|ORC3|POLE3|ESCO1	-7.8	ENTA011	1
GO Biological Processes	19	GO:0006413	translational initiation	19_GO:0008152 metabolic process	-10	8	10	30244	68	891	16	1.8	0.44	1964|1974|1977|3646|4528|6059|6188|6189|6193|8661|8664|8666|8667|9669|10480|28985	EIF1AX|EIF4A2|EIF4E|EIF3E|MTIF2|ABCE1|RPS3|RPS3A|RPS5|EIF3A|EIF3D|EIF3G|EIF3H|EIF5B|EIF3M|MCTS1	-7.8	ENTA011	0
Reactome Gene Sets	6	R-HSA-1640170	Cell Cycle		-10	2.7	7.7	30244	691	891	54	6.1	0.8	701|1019|1026|1763|1781|2491|3320|3326|4171|4173|4751|4869|5001|5111|5431|5434|5516|5685|5686|5688|5695|5702|5704|5710|5713|5716|5901|5903|5981|5983|6233|7175|7324|7334|8317|8364|8467|8815|9126|9232|9702|10383|23595|27229|54107|55166|55706|57060|57122|80097|80184|81930|84790|114799	BUB1B|CDK4|CDKN1A|DNA2|DYNC1I2|CENPI|HSP90AA1|HSP90AB1|MCM2|MCM4|NEK2|NPM1|ORC5|PCNA|POLR2B|POLR2E|PPP2CB|PSMA4|PSMA5|PSMA7|PSMB7|PSMC3|PSMC4|PSMD4|PSMD7|PSMD10|RAN|RANBP2|RFC1|RFC3|RPS27A|TPR|UBE2E1|UBE2N|CDC7|H4C3|SMARCA5|BANF1|SMC3|PTTG1|CEP57|TUBB4B|ORC3|TUBGCP4|POLE3|CENPQ|NDC1|PCBP4|NUP107|MZT2B|CEP290|KIF18A|TUBA1C|ESCO1	-7.7	ENTA011	1
Reactome Gene Sets	6	R-HSA-1428517	The citric acid (TCA) cycle and respiratory electron transport		-10	4.8	8.8	30244	178	891	25	2.8	0.55	515|518|521|522|2739|3945|4537|4540|4541|4695|4698|4706|4709|4710|4717|4718|4720|4724|5160|6566|7381|7388|10632|54205|91942	ATP5PB|ATP5MC3|ATP5ME|ATP5PF|GLO1|LDHB|ND3|ND5|ND6|NDUFA2|NDUFA5|NDUFAB1|NDUFB3|NDUFB4|NDUFC1|NDUFC2|NDUFS2|NDUFS4|PDHA1|SLC16A1|UQCRB|UQCRH|ATP5MG|CYCS|NDUFAF2	-7.7	ENTA011	0
GO Biological Processes	19	GO:0006091	generation of precursor metabolites and energy	19_GO:0008152 metabolic process	-9.9	3.4	8	30244	372	891	37	4.2	0.67	128|158|515|521|522|1716|2232|2820|3572|4436|4537|4540|4541|4695|4698|4706|4709|4710|4717|4718|4720|4724|5160|7086|7381|7388|8560|8908|10007|10063|10165|10495|10632|54205|57019|57103|388753	ADH5|ADSL|ATP5PB|ATP5ME|ATP5PF|DGUOK|FDXR|GPD2|IL6ST|MSH2|ND3|ND5|ND6|NDUFA2|NDUFA5|NDUFAB1|NDUFB3|NDUFB4|NDUFC1|NDUFC2|NDUFS2|NDUFS4|PDHA1|TKT|UQCRB|UQCRH|DEGS1|GYG2|GNPDA1|COX17|SLC25A13|ENOX2|ATP5MG|CYCS|CIAPIN1|TIGAR|COA6	-7.6	ENTA011	1
GO Biological Processes	19	GO:0045333	cellular respiration	19_GO:0008152 metabolic process	-9.8	4.5	8.6	30244	195	891	26	2.9	0.56	158|515|521|522|1716|2820|4436|4537|4540|4541|4695|4698|4706|4709|4710|4717|4718|4720|4724|5160|7381|7388|10165|10632|54205|388753	ADSL|ATP5PB|ATP5ME|ATP5PF|DGUOK|GPD2|MSH2|ND3|ND5|ND6|NDUFA2|NDUFA5|NDUFAB1|NDUFB3|NDUFB4|NDUFC1|NDUFC2|NDUFS2|NDUFS4|PDHA1|UQCRB|UQCRH|SLC25A13|ATP5MG|CYCS|COA6	-7.6	ENTA011	1
GO Biological Processes	19	GO:0000398	mRNA splicing, via spliceosome	19_GO:0008152 metabolic process	-9.8	3.9	8.3	30244	272	891	31	3.5	0.61	988|1660|3183|3312|4116|4236|4809|5411|6428|6430|6432|6631|8161|8899|9939|10421|10492|26986|27336|27339|51691|51747|55110|55660|57703|59286|79833|83443|153527|163859|100151683	CDC5L|DHX9|HNRNPC|HSPA8|MAGOH|MFAP1|SNU13|PNN|SRSF3|SRSF5|SRSF7|SNRPC|COIL|PRPF4B|RBM8A|CD2BP2|SYNCRIP|PABPC1|HTATSF1|PRPF19|LSM8|LUC7L3|MAGOHB|PRPF40A|CWC22|UBL5|GEMIN6|SF3B5|ZMAT2|SDE2|RNU4ATAC	-7.6	ENTA011	1
GO Biological Processes	19	GO:0000377	RNA splicing, via transesterification reactions with bulged adenosine as nucleophile	19_GO:0008152 metabolic process	-9.8	3.9	8.3	30244	272	891	31	3.5	0.61	988|1660|3183|3312|4116|4236|4809|5411|6428|6430|6432|6631|8161|8899|9939|10421|10492|26986|27336|27339|51691|51747|55110|55660|57703|59286|79833|83443|153527|163859|100151683	CDC5L|DHX9|HNRNPC|HSPA8|MAGOH|MFAP1|SNU13|PNN|SRSF3|SRSF5|SRSF7|SNRPC|COIL|PRPF4B|RBM8A|CD2BP2|SYNCRIP|PABPC1|HTATSF1|PRPF19|LSM8|LUC7L3|MAGOHB|PRPF40A|CWC22|UBL5|GEMIN6|SF3B5|ZMAT2|SDE2|RNU4ATAC	-7.6	ENTA011	1
Reactome Gene Sets	6	R-HSA-163200	Respiratory electron transport, ATP synthesis by chemiosmotic coupling, and heat production by uncoupling proteins.		-9.8	5.6	9.1	30244	127	891	21	2.4	0.51	515|518|521|522|4537|4540|4541|4695|4698|4706|4709|4710|4717|4718|4720|4724|7381|7388|10632|54205|91942	ATP5PB|ATP5MC3|ATP5ME|ATP5PF|ND3|ND5|ND6|NDUFA2|NDUFA5|NDUFAB1|NDUFB3|NDUFB4|NDUFC1|NDUFC2|NDUFS2|NDUFS4|UQCRB|UQCRH|ATP5MG|CYCS|NDUFAF2	-7.6	ENTA011	0
KEGG Pathway	24	hsa05020	Prion disease		-9.8	3.9	8.3	30244	273	891	31	3.5	0.61	468|515|518|522|3312|4537|4540|4541|4695|4698|4706|4709|4710|4717|4718|4720|4724|5685|5686|5688|5695|5702|5704|5710|5713|6647|7381|7388|10383|54205|84790	ATF4|ATP5PB|ATP5MC3|ATP5PF|HSPA8|ND3|ND5|ND6|NDUFA2|NDUFA5|NDUFAB1|NDUFB3|NDUFB4|NDUFC1|NDUFC2|NDUFS2|NDUFS4|PSMA4|PSMA5|PSMA7|PSMB7|PSMC3|PSMC4|PSMD4|PSMD7|SOD1|UQCRB|UQCRH|TUBB4B|CYCS|TUBA1C	-7.6	ENTA011	1
Reactome Gene Sets	6	R-HSA-389957	Prefoldin mediated transfer of substrate to CCT/TriC		-9.7	13	11	30244	28	891	11	1.2	0.37	908|5201|5203|5204|7203|10383|10575|10576|10694|22948|84790	CCT6A|PFDN1|PFDN4|PFDN5|CCT3|TUBB4B|CCT4|CCT2|CCT8|CCT5|TUBA1C	-7.5	ENTA011	0
GO Biological Processes	19	GO:0006403	RNA localization	19_GO:0051179 localization	-9.4	4.7	8.5	30244	174	891	24	2.7	0.54	1070|1660|2091|2733|4116|4869|5901|5903|6428|6432|6741|7175|9939|10575|10576|11260|51602|55110|55706|55916|56943|57122|84324|87178	CETN3|DHX9|FBL|GLE1|MAGOH|NPM1|RAN|RANBP2|SRSF3|SRSF7|SSB|TPR|RBM8A|CCT4|CCT2|XPOT|NOP58|MAGOHB|NDC1|NXT2|ENY2|NUP107|SARNP|PNPT1	-7.2	ENTA011	1
Reactome Gene Sets	6	R-HSA-69239	Synthesis of DNA		-9.4	5.6	8.9	30244	121	891	20	2.2	0.5	1763|4171|4173|5001|5111|5685|5686|5688|5695|5702|5704|5710|5713|5716|5981|5983|6233|7324|23595|54107	DNA2|MCM2|MCM4|ORC5|PCNA|PSMA4|PSMA5|PSMA7|PSMB7|PSMC3|PSMC4|PSMD4|PSMD7|PSMD10|RFC1|RFC3|RPS27A|UBE2E1|ORC3|POLE3	-7.2	ENTA011	1
GO Biological Processes	19	GO:0033365	protein localization to organelle	19_GO:0051179 localization	-9.3	2.5	7.3	30244	742	891	55	6.2	0.81	400|403|701|1026|1434|1660|3301|3312|3320|3329|3638|3843|4074|4436|5901|5903|6094|6135|6726|6727|6731|6741|7175|7507|8364|9349|9585|10430|10464|10542|10758|10890|10952|10953|10959|25793|26108|26520|26521|26953|54469|54499|55035|55916|56851|56993|57122|58477|79035|79711|83460|84154|131118|401505|100188893	ARL1|ARL3|BUB1B|CDKN1A|CSE1L|DHX9|DNAJA1|HSPA8|HSP90AA1|HSPD1|INSIG1|IPO5|M6PR|MSH2|RAN|RANBP2|ROM1|RPL11|SRP9|SRP14|SRP72|SSB|TPR|XPA|H4C3|RPL23|KIF20B|TMEM147|PIBF1|LAMTOR5|TRAF3IP2|RAB10|SEC61B|TOMM34|TMED2|FBXO7|PYGO1|TIMM9|TIMM8B|RANBP6|ZFAND6|TMCO1|NOL8|NXT2|EMC7|TOMM22|NUP107|SRPRB|NABP2|IPO4|EMC6|RPF2|DNAJC19|TOMM5|TOMM6	-7.1	ENTA011	1
WikiPathways	27	WP4718	Cholesterol metabolism with Bloch and Kandutsch-Russell pathways		-9.2	9.4	10	30244	47	891	13	1.5	0.4	39|2181|2222|3156|3157|3422|3992|4598|6307|6319|50814|54898|60481	ACAT2|ACSL3|FDFT1|HMGCR|HMGCS1|IDI1|FADS1|MVK|MSMO1|SCD|NSDHL|ELOVL2|ELOVL5	-7	ENTA011	0
GO Biological Processes	19	GO:0006397	mRNA processing	19_GO:0008152 metabolic process	-9.1	2.9	7.4	30244	489	891	42	4.7	0.71	988|1660|3183|3312|4116|4236|4809|5411|5511|6428|6430|6432|6631|8161|8899|9406|9939|10421|10492|25888|26986|27336|27339|51691|51747|54439|55110|55119|55147|55660|55954|57703|59286|79833|81608|83443|83640|87178|92906|153527|163859|100151683	CDC5L|DHX9|HNRNPC|HSPA8|MAGOH|MFAP1|SNU13|PNN|PPP1R8|SRSF3|SRSF5|SRSF7|SNRPC|COIL|PRPF4B|ZRANB2|RBM8A|CD2BP2|SYNCRIP|ZNF473|PABPC1|HTATSF1|PRPF19|LSM8|LUC7L3|RBM27|MAGOHB|PRPF38B|RBM23|PRPF40A|ZMAT5|CWC22|UBL5|GEMIN6|FIP1L1|SF3B5|RAMAC|PNPT1|HNRNPLL|ZMAT2|SDE2|RNU4ATAC	-6.9	ENTA011	0
GO Biological Processes	19	GO:0007005	mitochondrion organization	19_GO:0009987 cellular process	-9.1	3	7.5	30244	451	891	40	4.5	0.69	1763|2537|3320|3329|4540|4541|4695|4698|4706|4709|4710|4717|4718|4720|4724|5516|6240|6742|7019|10063|10953|23593|25793|26520|26521|27113|56993|57103|65991|81892|84233|87178|91942|115209|131118|282991|284184|401505|493856|100188893	DNA2|IFI6|HSP90AA1|HSPD1|ND5|ND6|NDUFA2|NDUFA5|NDUFAB1|NDUFB3|NDUFB4|NDUFC1|NDUFC2|NDUFS2|NDUFS4|PPP2CB|RRM1|SSBP1|TFAM|COX17|TOMM34|HEBP2|FBXO7|TIMM9|TIMM8B|BBC3|TOMM22|TIGAR|FUNDC2|SLIRP|TMEM126A|PNPT1|NDUFAF2|OMA1|DNAJC19|BLOC1S2|NDUFAF8|TOMM5|CISD2|TOMM6	-6.9	ENTA011	0
GO Biological Processes	19	GO:0016071	mRNA metabolic process	19_GO:0008152 metabolic process	-9.1	2.6	7.2	30244	649	891	50	5.6	0.77	468|988|1660|3183|3312|3646|4116|4236|4809|5411|5511|6428|6430|6432|6631|6741|6879|6881|8161|8899|9406|9939|10421|10492|23708|25840|25888|26986|27336|27339|51691|51747|54439|54931|55110|55119|55147|55660|55954|57703|59286|79833|81608|83443|83640|87178|92906|153527|163859|100151683	ATF4|CDC5L|DHX9|HNRNPC|HSPA8|EIF3E|MAGOH|MFAP1|SNU13|PNN|PPP1R8|SRSF3|SRSF5|SRSF7|SNRPC|SSB|TAF7|TAF10|COIL|PRPF4B|ZRANB2|RBM8A|CD2BP2|SYNCRIP|GSPT2|TMT1A|ZNF473|PABPC1|HTATSF1|PRPF19|LSM8|LUC7L3|RBM27|TRMT10C|MAGOHB|PRPF38B|RBM23|PRPF40A|ZMAT5|CWC22|UBL5|GEMIN6|FIP1L1|SF3B5|RAMAC|PNPT1|HNRNPLL|ZMAT2|SDE2|RNU4ATAC	-6.9	ENTA011	1
Reactome Gene Sets	6	R-HSA-389958	Cooperation of Prefoldin and TriC/CCT in actin and tubulin folding		-9	12	11	30244	32	891	11	1.2	0.37	908|5201|5203|5204|7203|10383|10575|10576|10694|22948|84790	CCT6A|PFDN1|PFDN4|PFDN5|CCT3|TUBB4B|CCT4|CCT2|CCT8|CCT5|TUBA1C	-6.8	ENTA011	0
GO Biological Processes	19	GO:0022900	electron transport chain	19_GO:0008152 metabolic process	-8.9	4.6	8.2	30244	170	891	23	2.6	0.53	128|1716|2820|4537|4540|4541|4695|4698|4706|4709|4710|4717|4718|4720|4724|7381|7388|8560|10165|10495|54205|57019|388753	ADH5|DGUOK|GPD2|ND3|ND5|ND6|NDUFA2|NDUFA5|NDUFAB1|NDUFB3|NDUFB4|NDUFC1|NDUFC2|NDUFS2|NDUFS4|UQCRB|UQCRH|DEGS1|SLC25A13|ENOX2|CYCS|CIAPIN1|COA6	-6.7	ENTA011	1
GO Biological Processes	19	GO:0015980	energy derivation by oxidation of organic compounds	19_GO:0008152 metabolic process	-8.9	3.7	7.8	30244	264	891	29	3.3	0.59	158|515|521|522|1716|2820|3572|4436|4537|4540|4541|4695|4698|4706|4709|4710|4717|4718|4720|4724|5160|7381|7388|8908|10165|10632|54205|57103|388753	ADSL|ATP5PB|ATP5ME|ATP5PF|DGUOK|GPD2|IL6ST|MSH2|ND3|ND5|ND6|NDUFA2|NDUFA5|NDUFAB1|NDUFB3|NDUFB4|NDUFC1|NDUFC2|NDUFS2|NDUFS4|PDHA1|UQCRB|UQCRH|GYG2|SLC25A13|ATP5MG|CYCS|TIGAR|COA6	-6.7	ENTA011	1
GO Biological Processes	19	GO:0022904	respiratory electron transport chain	19_GO:0008152 metabolic process	-8.8	5.5	8.5	30244	117	891	19	2.1	0.48	1716|2820|4537|4540|4541|4695|4698|4706|4709|4710|4717|4718|4720|4724|7381|7388|10165|54205|388753	DGUOK|GPD2|ND3|ND5|ND6|NDUFA2|NDUFA5|NDUFAB1|NDUFB3|NDUFB4|NDUFC1|NDUFC2|NDUFS2|NDUFS4|UQCRB|UQCRH|SLC25A13|CYCS|COA6	-6.7	ENTA011	1
GO Biological Processes	19	GO:0010257	NADH dehydrogenase complex assembly	19_GO:0009987 cellular process	-8.8	7.9	9.3	30244	60	891	14	1.6	0.42	4540|4541|4695|4698|4706|4709|4710|4717|4718|4720|4724|84233|91942|284184	ND5|ND6|NDUFA2|NDUFA5|NDUFAB1|NDUFB3|NDUFB4|NDUFC1|NDUFC2|NDUFS2|NDUFS4|TMEM126A|NDUFAF2|NDUFAF8	-6.6	ENTA011	0
GO Biological Processes	19	GO:0032981	mitochondrial respiratory chain complex I assembly	19_GO:0009987 cellular process	-8.8	7.9	9.3	30244	60	891	14	1.6	0.42	4540|4541|4695|4698|4706|4709|4710|4717|4718|4720|4724|84233|91942|284184	ND5|ND6|NDUFA2|NDUFA5|NDUFAB1|NDUFB3|NDUFB4|NDUFC1|NDUFC2|NDUFS2|NDUFS4|TMEM126A|NDUFAF2|NDUFAF8	-6.6	ENTA011	0
Reactome Gene Sets	6	R-HSA-69206	G1/S Transition		-8.7	5.2	8.4	30244	131	891	20	2.2	0.5	1019|1026|4171|4173|5001|5111|5516|5685|5686|5688|5695|5702|5704|5710|5713|5716|6233|8317|23595|54107	CDK4|CDKN1A|MCM2|MCM4|ORC5|PCNA|PPP2CB|PSMA4|PSMA5|PSMA7|PSMB7|PSMC3|PSMC4|PSMD4|PSMD7|PSMD10|RPS27A|CDC7|ORC3|POLE3	-6.6	ENTA011	1
GO Biological Processes	19	GO:0050821	protein stabilization	19_GO:0065007 biological regulation	-8.7	4	7.8	30244	219	891	26	2.9	0.56	483|908|3320|3326|3327|3329|5201|5203|5204|5300|5434|5479|6135|6201|7203|8725|9349|10575|10576|10694|11140|22948|23032|23560|25764|116143	ATP1B3|CCT6A|HSP90AA1|HSP90AB1|HSP90AB3P|HSPD1|PFDN1|PFDN4|PFDN5|PIN1|POLR2E|PPIB|RPL11|RPS7|CCT3|URI1|RPL23|CCT4|CCT2|CCT8|CDC37|CCT5|USP33|GTPBP4|HYPK|DNAAF10	-6.6	ENTA011	0
GO Biological Processes	19	GO:0042775	mitochondrial ATP synthesis coupled electron transport	19_GO:0008152 metabolic process	-8.7	6.1	8.7	30244	94	891	17	1.9	0.46	1716|4537|4540|4541|4695|4698|4706|4709|4710|4717|4718|4720|4724|7381|7388|54205|388753	DGUOK|ND3|ND5|ND6|NDUFA2|NDUFA5|NDUFAB1|NDUFB3|NDUFB4|NDUFC1|NDUFC2|NDUFS2|NDUFS4|UQCRB|UQCRH|CYCS|COA6	-6.6	ENTA011	1
GO Biological Processes	19	GO:0042773	ATP synthesis coupled electron transport	19_GO:0008152 metabolic process	-8.7	6.1	8.7	30244	94	891	17	1.9	0.46	1716|4537|4540|4541|4695|4698|4706|4709|4710|4717|4718|4720|4724|7381|7388|54205|388753	DGUOK|ND3|ND5|ND6|NDUFA2|NDUFA5|NDUFAB1|NDUFB3|NDUFB4|NDUFC1|NDUFC2|NDUFS2|NDUFS4|UQCRB|UQCRH|CYCS|COA6	-6.6	ENTA011	1
GO Biological Processes	19	GO:1901137	carbohydrate derivative biosynthetic process	19_GO:0008152 metabolic process	-8.5	2.6	7	30244	594	891	46	5.2	0.74	158|204|205|515|518|521|522|1716|1854|2181|2589|4522|4537|4540|4541|4594|4695|4698|4706|4709|4710|4717|4718|4720|4724|4830|5160|5238|6185|6240|7086|9556|10007|10165|10632|10678|10905|29880|29940|54898|60481|79071|79717|84892|127253|160418	ADSL|AK2|AK4|ATP5PB|ATP5MC3|ATP5ME|ATP5PF|DGUOK|DUT|ACSL3|GALNT1|MTHFD1|ND3|ND5|ND6|MMUT|NDUFA2|NDUFA5|NDUFAB1|NDUFB3|NDUFB4|NDUFC1|NDUFC2|NDUFS2|NDUFS4|NME1|PDHA1|PGM3|RPN2|RRM1|TKT|ATP5MJ|GNPDA1|SLC25A13|ATP5MG|B3GNT2|MAN1A2|ALG5|DSE|ELOVL2|ELOVL5|ELOVL6|PPCS|POMGNT2|TYW3|TMTC3	-6.4	ENTA011	0
CORUM	33	CORUM:178	Respiratory chain complex I (holoenzyme), mitochondrial		-8.5	9.3	9.5	30244	44	891	12	1.3	0.39	4537|4540|4541|4695|4698|4706|4709|4710|4717|4718|4720|4724	ND3|ND5|ND6|NDUFA2|NDUFA5|NDUFAB1|NDUFB3|NDUFB4|NDUFC1|NDUFC2|NDUFS2|NDUFS4	-6.3	ENTA011	1
GO Biological Processes	19	GO:0051276	chromosome organization	19_GO:0009987 cellular process	-8.4	2.8	7.1	30244	477	891	40	4.5	0.69	701|1660|1763|2491|2547|3006|3008|3146|3159|3320|3326|3981|4171|4173|4436|4751|5111|5813|5901|5965|5981|5983|6742|7012|7150|7507|8364|9126|9232|10146|10464|10973|54537|55706|56154|57122|79884|81930|114799|201161	BUB1B|DHX9|DNA2|CENPI|XRCC6|H1-2|H1-4|HMGB1|HMGA1|HSP90AA1|HSP90AB1|LIG4|MCM2|MCM4|MSH2|NEK2|PCNA|PURA|RAN|RECQL|RFC1|RFC3|SSBP1|TERC|TOP1|XPA|H4C3|SMC3|PTTG1|G3BP1|PIBF1|ASCC3|SHLD2|NDC1|TEX15|NUP107|MAP9|KIF18A|ESCO1|CENPV	-6.3	ENTA011	1
Reactome Gene Sets	6	R-HSA-69620	Cell Cycle Checkpoints		-8.4	3.5	7.4	30244	293	891	30	3.4	0.6	701|1026|1763|1781|2491|4171|4173|5001|5516|5685|5686|5688|5695|5702|5704|5710|5713|5716|5903|5983|6233|7324|7334|8317|8364|23595|55166|57060|57122|81930	BUB1B|CDKN1A|DNA2|DYNC1I2|CENPI|MCM2|MCM4|ORC5|PPP2CB|PSMA4|PSMA5|PSMA7|PSMB7|PSMC3|PSMC4|PSMD4|PSMD7|PSMD10|RANBP2|RFC3|RPS27A|UBE2E1|UBE2N|CDC7|H4C3|ORC3|CENPQ|PCBP4|NUP107|KIF18A	-6.3	ENTA011	1
GO Biological Processes	19	GO:0030490	maturation of SSU-rRNA	19_GO:0008152 metabolic process	-8.4	8.2	9.2	30244	54	891	13	1.5	0.4	4809|6208|6223|6227|10199|25879|25926|25983|51077|55226|55272|55813|161424	SNU13|RPS14|RPS19|RPS21|MPHOSPH10|DCAF13|NOL11|NGDN|FCF1|NAT10|IMP3|UTP6|NOP9	-6.3	ENTA011	0
GO Biological Processes	19	GO:0090407	organophosphate biosynthetic process	19_GO:0008152 metabolic process	-8.3	2.7	6.9	30244	541	891	43	4.8	0.72	158|204|205|515|518|521|522|1716|1854|2181|2617|3157|3422|3735|3992|4522|4537|4540|4541|4594|4598|4695|4698|4706|4709|4710|4717|4718|4720|4724|4830|5160|6240|7086|9556|10135|10165|10632|11145|54898|60481|79071|79717	ADSL|AK2|AK4|ATP5PB|ATP5MC3|ATP5ME|ATP5PF|DGUOK|DUT|ACSL3|GARS1|HMGCS1|IDI1|KARS1|FADS1|MTHFD1|ND3|ND5|ND6|MMUT|MVK|NDUFA2|NDUFA5|NDUFAB1|NDUFB3|NDUFB4|NDUFC1|NDUFC2|NDUFS2|NDUFS4|NME1|PDHA1|RRM1|TKT|ATP5MJ|NAMPT|SLC25A13|ATP5MG|PLAAT3|ELOVL2|ELOVL5|ELOVL6|PPCS	-6.2	ENTA011	1
GO Biological Processes	19	GO:0006120	mitochondrial electron transport, NADH to ubiquinone	19_GO:0008152 metabolic process	-8.2	8.9	9.3	30244	46	891	12	1.3	0.39	4537|4540|4541|4695|4698|4706|4709|4710|4717|4718|4720|4724	ND3|ND5|ND6|NDUFA2|NDUFA5|NDUFAB1|NDUFB3|NDUFB4|NDUFC1|NDUFC2|NDUFS2|NDUFS4	-6.1	ENTA011	1
Reactome Gene Sets	6	R-HSA-8852276	The role of GTSE1 in G2/M progression after G2 checkpoint		-8.2	6.6	8.6	30244	77	891	15	1.7	0.43	1026|3320|3326|5685|5686|5688|5695|5702|5704|5710|5713|5716|6233|10383|84790	CDKN1A|HSP90AA1|HSP90AB1|PSMA4|PSMA5|PSMA7|PSMB7|PSMC3|PSMC4|PSMD4|PSMD7|PSMD10|RPS27A|TUBB4B|TUBA1C	-6.1	ENTA011	0
GO Biological Processes	19	GO:0033108	mitochondrial respiratory chain complex assembly	19_GO:0009987 cellular process	-8.2	5.7	8.3	30244	101	891	17	1.9	0.46	4540|4541|4695|4698|4706|4709|4710|4717|4718|4720|4724|7019|10063|84233|91942|115209|284184	ND5|ND6|NDUFA2|NDUFA5|NDUFAB1|NDUFB3|NDUFB4|NDUFC1|NDUFC2|NDUFS2|NDUFS4|TFAM|COX17|TMEM126A|NDUFAF2|OMA1|NDUFAF8	-6.1	ENTA011	0
KEGG Pathway	24	hsa04714	Thermogenesis		-8.2	3.8	7.5	30244	232	891	26	2.9	0.56	515|518|521|522|2181|4537|4540|4541|4695|4698|4706|4709|4710|4717|4718|4720|4724|6194|6199|7381|7388|10063|10632|91942|284184|388753	ATP5PB|ATP5MC3|ATP5ME|ATP5PF|ACSL3|ND3|ND5|ND6|NDUFA2|NDUFA5|NDUFAB1|NDUFB3|NDUFB4|NDUFC1|NDUFC2|NDUFS2|NDUFS4|RPS6|RPS6KB2|UQCRB|UQCRH|COX17|ATP5MG|NDUFAF2|NDUFAF8|COA6	-6.1	ENTA011	0
Reactome Gene Sets	6	R-HSA-6799198	Complex I biogenesis		-8.1	7.7	8.9	30244	57	891	13	1.5	0.4	4537|4540|4541|4695|4698|4706|4709|4710|4717|4718|4720|4724|91942	ND3|ND5|ND6|NDUFA2|NDUFA5|NDUFAB1|NDUFB3|NDUFB4|NDUFC1|NDUFC2|NDUFS2|NDUFS4|NDUFAF2	-6	ENTA011	0
Reactome Gene Sets	6	R-HSA-68882	Mitotic Anaphase		-8	3.7	7.4	30244	236	891	26	2.9	0.56	701|1781|2491|5516|5685|5686|5688|5695|5702|5704|5710|5713|5716|5901|5903|6233|7324|8815|9126|9232|10383|55166|55706|57122|81930|84790	BUB1B|DYNC1I2|CENPI|PPP2CB|PSMA4|PSMA5|PSMA7|PSMB7|PSMC3|PSMC4|PSMD4|PSMD7|PSMD10|RAN|RANBP2|RPS27A|UBE2E1|BANF1|SMC3|PTTG1|TUBB4B|CENPQ|NDC1|NUP107|KIF18A|TUBA1C	-6	ENTA011	1
Reactome Gene Sets	6	R-HSA-2555396	Mitotic Metaphase and Anaphase		-8	3.7	7.3	30244	237	891	26	2.9	0.56	701|1781|2491|5516|5685|5686|5688|5695|5702|5704|5710|5713|5716|5901|5903|6233|7324|8815|9126|9232|10383|55166|55706|57122|81930|84790	BUB1B|DYNC1I2|CENPI|PPP2CB|PSMA4|PSMA5|PSMA7|PSMB7|PSMC3|PSMC4|PSMD4|PSMD7|PSMD10|RAN|RANBP2|RPS27A|UBE2E1|BANF1|SMC3|PTTG1|TUBB4B|CENPQ|NDC1|NUP107|KIF18A|TUBA1C	-5.9	ENTA011	1
Reactome Gene Sets	6	R-HSA-2467813	Separation of Sister Chromatids		-7.9	4.1	7.5	30244	191	891	23	2.6	0.53	701|1781|2491|5516|5685|5686|5688|5695|5702|5704|5710|5713|5716|5903|6233|7324|9126|9232|10383|55166|57122|81930|84790	BUB1B|DYNC1I2|CENPI|PPP2CB|PSMA4|PSMA5|PSMA7|PSMB7|PSMC3|PSMC4|PSMD4|PSMD7|PSMD10|RANBP2|RPS27A|UBE2E1|SMC3|PTTG1|TUBB4B|CENPQ|NUP107|KIF18A|TUBA1C	-5.9	ENTA011	1
GO Biological Processes	19	GO:0031647	regulation of protein stability	19_GO:0065007 biological regulation	-7.9	3.2	7	30244	326	891	31	3.5	0.61	483|908|3312|3320|3326|3327|3329|5201|5203|5204|5300|5434|5479|6135|6201|7203|8725|9349|10575|10576|10694|11140|11170|22948|23032|23560|25764|25793|54840|54918|116143	ATP1B3|CCT6A|HSPA8|HSP90AA1|HSP90AB1|HSP90AB3P|HSPD1|PFDN1|PFDN4|PFDN5|PIN1|POLR2E|PPIB|RPL11|RPS7|CCT3|URI1|RPL23|CCT4|CCT2|CCT8|CDC37|FAM107A|CCT5|USP33|GTPBP4|HYPK|FBXO7|APTX|CMTM6|DNAAF10	-5.9	ENTA011	0
GO Biological Processes	19	GO:1904816	positive regulation of protein localization to chromosome, telomeric region	19_GO:0051179 localization	-7.9	20	11	30244	12	891	7	0.79	0.3	908|7203|10575|10576|10694|22948|26354	CCT6A|CCT3|CCT4|CCT2|CCT8|CCT5|GNL3	-5.8	ENTA011	0
Reactome Gene Sets	6	R-HSA-379716	Cytosolic tRNA aminoacylation		-7.9	13	10	30244	24	891	9	1	0.33	2058|2617|3376|3735|4141|4677|6897|7965|8565	EPRS1|GARS1|IARS1|KARS1|MARS1|NARS1|TARS1|AIMP2|YARS1	-5.8	ENTA011	0
KEGG Pathway	24	hsa05010	Alzheimer disease		-7.8	3	6.9	30244	384	891	34	3.8	0.64	468|515|518|522|805|4537|4540|4541|4695|4698|4706|4709|4710|4717|4718|4720|4724|5685|5686|5688|5695|5702|5704|5710|5713|7381|7388|10383|23621|25800|51107|54205|57181|84790	ATF4|ATP5PB|ATP5MC3|ATP5PF|CALM2|ND3|ND5|ND6|NDUFA2|NDUFA5|NDUFAB1|NDUFB3|NDUFB4|NDUFC1|NDUFC2|NDUFS2|NDUFS4|PSMA4|PSMA5|PSMA7|PSMB7|PSMC3|PSMC4|PSMD4|PSMD7|UQCRB|UQCRH|TUBB4B|BACE1|SLC39A6|APH1A|CYCS|SLC39A10|TUBA1C	-5.8	ENTA011	1
Reactome Gene Sets	6	R-HSA-68949	Orc1 removal from chromatin		-7.8	6.7	8.4	30244	71	891	14	1.6	0.42	4171|4173|5001|5685|5686|5688|5695|5702|5704|5710|5713|5716|6233|23595	MCM2|MCM4|ORC5|PSMA4|PSMA5|PSMA7|PSMB7|PSMC3|PSMC4|PSMD4|PSMD7|PSMD10|RPS27A|ORC3	-5.7	ENTA011	1
CORUM	33	CORUM:126	CCT complex (chaperonin containing TCP1 complex)		-7.8	25	12	30244	8	891	6	0.67	0.27	908|7203|10575|10576|10694|22948	CCT6A|CCT3|CCT4|CCT2|CCT8|CCT5	-5.7	ENTA011	0
WikiPathways	27	WP107	Translation factors		-7.8	8.1	8.8	30244	50	891	12	1.3	0.39	1933|1964|1974|1977|3646|8661|8664|8666|8667|9669|23708|26986	EEF1B2|EIF1AX|EIF4A2|EIF4E|EIF3E|EIF3A|EIF3D|EIF3G|EIF3H|EIF5B|GSPT2|PABPC1	-5.7	ENTA011	0
Reactome Gene Sets	6	R-HSA-453279	Mitotic G1 phase and G1/S transition		-7.8	4.6	7.6	30244	149	891	20	2.2	0.5	1019|1026|4171|4173|5001|5111|5516|5685|5686|5688|5695|5702|5704|5710|5713|5716|6233|8317|23595|54107	CDK4|CDKN1A|MCM2|MCM4|ORC5|PCNA|PPP2CB|PSMA4|PSMA5|PSMA7|PSMB7|PSMC3|PSMC4|PSMD4|PSMD7|PSMD10|RPS27A|CDC7|ORC3|POLE3	-5.7	ENTA011	1
GO Biological Processes	19	GO:0072594	establishment of protein localization to organelle	19_GO:0051179 localization	-7.7	3.1	6.9	30244	350	891	32	3.6	0.62	1026|1434|3312|3320|3329|3843|4074|5901|5903|6726|6727|6731|7175|9349|10758|10890|10952|10953|25793|26520|26521|26953|54469|55916|56993|57122|58477|79035|79711|131118|401505|100188893	CDKN1A|CSE1L|HSPA8|HSP90AA1|HSPD1|IPO5|M6PR|RAN|RANBP2|SRP9|SRP14|SRP72|TPR|RPL23|TRAF3IP2|RAB10|SEC61B|TOMM34|FBXO7|TIMM9|TIMM8B|RANBP6|ZFAND6|NXT2|TOMM22|NUP107|SRPRB|NABP2|IPO4|DNAJC19|TOMM5|TOMM6	-5.7	ENTA011	1
GO Biological Processes	19	GO:0006260	DNA replication	19_GO:0008152 metabolic process	-7.6	3.9	7.2	30244	198	891	23	2.6	0.53	1660|1763|1854|3159|3981|4171|4173|5001|5111|5813|5965|5981|5983|6240|6742|7150|23595|25842|27000|54107|64318|163859|374393	DHX9|DNA2|DUT|HMGA1|LIG4|MCM2|MCM4|ORC5|PCNA|PURA|RECQL|RFC1|RFC3|RRM1|SSBP1|TOP1|ORC3|ASF1A|DNAJC2|POLE3|NOC3L|SDE2|FAM111B	-5.6	ENTA011	1
GO Biological Processes	19	GO:0042255	ribosome assembly	19_GO:0009987 cellular process	-7.6	7.1	8.4	30244	62	891	13	1.5	0.4	4869|6128|6135|6169|6193|6208|6209|6223|51065|51081|51119|55052|84154	NPM1|RPL6|RPL11|RPL38|RPS5|RPS14|RPS15|RPS19|RPS27L|MRPS7|SBDS|MRPL20|RPF2	-5.6	ENTA011	0
WikiPathways	27	WP183	Proteasome degradation		-7.6	7.1	8.4	30244	62	891	13	1.5	0.4	5685|5686|5688|5695|5702|5704|5710|5713|5716|6185|7317|7322|7323	PSMA4|PSMA5|PSMA7|PSMB7|PSMC3|PSMC4|PSMD4|PSMD7|PSMD10|RPN2|UBA1|UBE2D2|UBE2D3	-5.6	ENTA011	0
Reactome Gene Sets	6	R-HSA-162906	HIV Infection		-7.6	3.7	7.1	30244	231	891	25	2.8	0.55	2547|3159|3981|4869|5431|5434|5685|5686|5688|5695|5702|5704|5710|5713|5716|5901|5903|6233|6827|6879|6881|7175|8815|55706|57122	XRCC6|HMGA1|LIG4|NPM1|POLR2B|POLR2E|PSMA4|PSMA5|PSMA7|PSMB7|PSMC3|PSMC4|PSMD4|PSMD7|PSMD10|RAN|RANBP2|RPS27A|SUPT4H1|TAF7|TAF10|TPR|BANF1|NDC1|NUP107	-5.6	ENTA011	1
GO Biological Processes	19	GO:0033750	ribosome localization	19_GO:0051179 localization	-7.6	18	11	30244	13	891	7	0.79	0.3	4869|5901|6059|6209|55153|84946|161424	NPM1|RAN|ABCE1|RPS15|SDAD1|LTV1|NOP9	-5.5	ENTA011	0
GO Biological Processes	19	GO:0000054	ribosomal subunit export from nucleus	19_GO:0051179 localization	-7.6	18	11	30244	13	891	7	0.79	0.3	4869|5901|6059|6209|55153|84946|161424	NPM1|RAN|ABCE1|RPS15|SDAD1|LTV1|NOP9	-5.5	ENTA011	0
GO Biological Processes	19	GO:0051054	positive regulation of DNA metabolic process	19_GO:0048518 positive regulation of biological process	-7.5	3.3	6.9	30244	302	891	29	3.3	0.59	908|1660|1763|2187|3146|3320|3326|4436|4751|5111|5983|6188|6742|7037|7203|7334|7398|8317|8467|9643|10575|10576|10694|10933|22948|26354|54537|57103|79035	CCT6A|DHX9|DNA2|FANCB|HMGB1|HSP90AA1|HSP90AB1|MSH2|NEK2|PCNA|RFC3|RPS3|SSBP1|TFRC|CCT3|UBE2N|USP1|CDC7|SMARCA5|MORF4L2|CCT4|CCT2|CCT8|MORF4L1|CCT5|GNL3|SHLD2|TIGAR|NABP2	-5.5	ENTA011	1
GO Biological Processes	19	GO:0050657	nucleic acid transport	19_GO:0051179 localization	-7.5	4.4	7.4	30244	154	891	20	2.2	0.5	1070|1660|2733|4116|4869|5901|5903|6428|6432|6741|7175|9939|11260|55110|55706|55916|56943|57122|84324|87178	CETN3|DHX9|GLE1|MAGOH|NPM1|RAN|RANBP2|SRSF3|SRSF7|SSB|TPR|RBM8A|XPOT|MAGOHB|NDC1|NXT2|ENY2|NUP107|SARNP|PNPT1	-5.5	ENTA011	1
GO Biological Processes	19	GO:0050658	RNA transport	19_GO:0051179 localization	-7.5	4.4	7.4	30244	154	891	20	2.2	0.5	1070|1660|2733|4116|4869|5901|5903|6428|6432|6741|7175|9939|11260|55110|55706|55916|56943|57122|84324|87178	CETN3|DHX9|GLE1|MAGOH|NPM1|RAN|RANBP2|SRSF3|SRSF7|SSB|TPR|RBM8A|XPOT|MAGOHB|NDC1|NXT2|ENY2|NUP107|SARNP|PNPT1	-5.5	ENTA011	1
CORUM	33	CORUM:351	Spliceosome		-7.4	4.6	7.4	30244	141	891	19	2.1	0.48	988|1660|4116|4236|4809|6428|6430|6432|6631|8899|9939|10421|23350|26986|27336|27339|51747|55660|57703	CDC5L|DHX9|MAGOH|MFAP1|SNU13|SRSF3|SRSF5|SRSF7|SNRPC|PRPF4B|RBM8A|CD2BP2|U2SURP|PABPC1|HTATSF1|PRPF19|LUC7L3|PRPF40A|CWC22	-5.4	ENTA011	0
GO Biological Processes	19	GO:0051236	establishment of RNA localization	19_GO:0051179 localization	-7.4	4.4	7.3	30244	156	891	20	2.2	0.5	1070|1660|2733|4116|4869|5901|5903|6428|6432|6741|7175|9939|11260|55110|55706|55916|56943|57122|84324|87178	CETN3|DHX9|GLE1|MAGOH|NPM1|RAN|RANBP2|SRSF3|SRSF7|SSB|TPR|RBM8A|XPOT|MAGOHB|NDC1|NXT2|ENY2|NUP107|SARNP|PNPT1	-5.4	ENTA011	1
Reactome Gene Sets	6	R-HSA-69306	DNA Replication		-7.4	4	7.2	30244	187	891	22	2.5	0.52	1763|4171|4173|5001|5111|5685|5686|5688|5695|5702|5704|5710|5713|5716|5981|5983|6233|7324|8317|8364|23595|54107	DNA2|MCM2|MCM4|ORC5|PCNA|PSMA4|PSMA5|PSMA7|PSMB7|PSMC3|PSMC4|PSMD4|PSMD7|PSMD10|RFC1|RFC3|RPS27A|UBE2E1|CDC7|H4C3|ORC3|POLE3	-5.4	ENTA011	1
GO Biological Processes	19	GO:0140053	mitochondrial gene expression	19_GO:0008152 metabolic process	-7.4	4.5	7.4	30244	142	891	19	2.1	0.48	2617|4528|6182|6183|7019|9553|10922|51081|51263|51642|51650|54460|54931|55052|64960|64976|87178|219927|283459	GARS1|MTIF2|MRPL12|MRPS12|TFAM|MRPL33|FASTK|MRPS7|MRPL30|MRPL48|MRPS33|MRPS21|TRMT10C|MRPL20|MRPS15|MRPL40|PNPT1|MRPL21|GATC	-5.4	ENTA011	0
Reactome Gene Sets	6	R-HSA-176409	APC/C:Cdc20 mediated degradation of mitotic proteins		-7.4	6.3	8	30244	76	891	14	1.6	0.42	701|4751|5685|5686|5688|5695|5702|5704|5710|5713|5716|6233|7324|9232	BUB1B|NEK2|PSMA4|PSMA5|PSMA7|PSMB7|PSMC3|PSMC4|PSMD4|PSMD7|PSMD10|RPS27A|UBE2E1|PTTG1	-5.4	ENTA011	0
GO Biological Processes	19	GO:0019646	aerobic electron transport chain	19_GO:0008152 metabolic process	-7.3	5.7	7.8	30244	89	891	15	1.7	0.43	4537|4540|4541|4695|4698|4706|4709|4710|4717|4718|4720|4724|7381|7388|54205	ND3|ND5|ND6|NDUFA2|NDUFA5|NDUFAB1|NDUFB3|NDUFB4|NDUFC1|NDUFC2|NDUFS2|NDUFS4|UQCRB|UQCRH|CYCS	-5.3	ENTA011	1
Reactome Gene Sets	6	R-HSA-176814	Activation of APC/C and APC/C:Cdc20 mediated degradation of mitotic proteins		-7.3	6.2	7.9	30244	77	891	14	1.6	0.42	701|4751|5685|5686|5688|5695|5702|5704|5710|5713|5716|6233|7324|9232	BUB1B|NEK2|PSMA4|PSMA5|PSMA7|PSMB7|PSMC3|PSMC4|PSMD4|PSMD7|PSMD10|RPS27A|UBE2E1|PTTG1	-5.3	ENTA011	0
GO Biological Processes	19	GO:1904814	regulation of protein localization to chromosome, telomeric region	19_GO:0051179 localization	-7.3	17	10	30244	14	891	7	0.79	0.3	908|7203|10575|10576|10694|22948|26354	CCT6A|CCT3|CCT4|CCT2|CCT8|CCT5|GNL3	-5.3	ENTA011	0
Reactome Gene Sets	6	R-HSA-162909	Host Interactions of HIV factors		-7.3	4.7	7.4	30244	130	891	18	2	0.47	3159|4869|5685|5686|5688|5695|5702|5704|5710|5713|5716|5901|5903|6233|7175|8815|55706|57122	HMGA1|NPM1|PSMA4|PSMA5|PSMA7|PSMB7|PSMC3|PSMC4|PSMD4|PSMD7|PSMD10|RAN|RANBP2|RPS27A|TPR|BANF1|NDC1|NUP107	-5.3	ENTA011	1
Reactome Gene Sets	6	R-HSA-611105	Respiratory electron transport		-7.2	5.3	7.6	30244	103	891	16	1.8	0.44	4537|4540|4541|4695|4698|4706|4709|4710|4717|4718|4720|4724|7381|7388|54205|91942	ND3|ND5|ND6|NDUFA2|NDUFA5|NDUFAB1|NDUFB3|NDUFB4|NDUFC1|NDUFC2|NDUFS2|NDUFS4|UQCRB|UQCRH|CYCS|NDUFAF2	-5.3	ENTA011	1
Reactome Gene Sets	6	R-HSA-450408	AUF1 (hnRNP D0) binds and destabilizes mRNA		-7.2	7.3	8.2	30244	56	891	12	1.3	0.39	3312|5685|5686|5688|5695|5702|5704|5710|5713|5716|6233|26986	HSPA8|PSMA4|PSMA5|PSMA7|PSMB7|PSMC3|PSMC4|PSMD4|PSMD7|PSMD10|RPS27A|PABPC1	-5.2	ENTA011	0
WikiPathways	27	WP4324	Mitochondrial complex I assembly model OXPHOS system		-7.2	7.3	8.2	30244	56	891	12	1.3	0.39	4540|4541|4695|4698|4706|4709|4710|4717|4718|4720|4724|91942	ND5|ND6|NDUFA2|NDUFA5|NDUFAB1|NDUFB3|NDUFB4|NDUFC1|NDUFC2|NDUFS2|NDUFS4|NDUFAF2	-5.2	ENTA011	1
Reactome Gene Sets	6	R-HSA-69052	Switching of origins to a post-replicative state		-7.1	5.5	7.6	30244	92	891	15	1.7	0.43	4171|4173|5001|5685|5686|5688|5695|5702|5704|5710|5713|5716|6233|7324|23595	MCM2|MCM4|ORC5|PSMA4|PSMA5|PSMA7|PSMB7|PSMC3|PSMC4|PSMD4|PSMD7|PSMD10|RPS27A|UBE2E1|ORC3	-5.1	ENTA011	1
WikiPathways	27	WP3888	VEGFA-VEGFR2 signaling		-7.1	2.8	6.4	30244	432	891	35	3.9	0.65	468|998|1977|2058|2060|3146|3301|3320|3998|4691|4736|5710|5781|5803|5908|6154|6155|6194|6205|7019|7086|7170|8402|8411|8664|8667|10399|10758|10973|26986|29109|51278|54205|55854|84790	ATF4|CDC42|EIF4E|EPRS1|EPS15|HMGB1|DNAJA1|HSP90AA1|LMAN1|NCL|RPL10A|PSMD4|PTPN11|PTPRZ1|RAP1B|RPL26|RPL27|RPS6|RPS11|TFAM|TKT|TPM3|SLC25A11|EEA1|EIF3D|EIF3H|RACK1|TRAF3IP2|ASCC3|PABPC1|FHOD1|IER5|CYCS|ZC3H15|TUBA1C	-5.1	ENTA011	0
Reactome Gene Sets	6	R-HSA-69275	G2/M Transition		-7	3.8	6.9	30244	196	891	22	2.5	0.52	1026|1781|3320|3326|4751|5516|5685|5686|5688|5695|5702|5704|5710|5713|5716|6233|9702|10383|27229|80097|80184|84790	CDKN1A|DYNC1I2|HSP90AA1|HSP90AB1|NEK2|PPP2CB|PSMA4|PSMA5|PSMA7|PSMB7|PSMC3|PSMC4|PSMD4|PSMD7|PSMD10|RPS27A|CEP57|TUBB4B|TUBGCP4|MZT2B|CEP290|TUBA1C	-5.1	ENTA011	1
GO Biological Processes	19	GO:0006446	regulation of translational initiation	19_GO:0008152 metabolic process	-7	5.9	7.6	30244	81	891	14	1.6	0.42	468|1974|3646|4528|4869|6199|7175|8667|9669|9689|10959|84919|127933|253943	ATF4|EIF4A2|EIF3E|MTIF2|NPM1|RPS6KB2|TPR|EIF3H|EIF5B|BZW1|TMED2|PPP1R15B|UHMK1|YTHDF3	-5	ENTA011	0
WikiPathways	27	WP197	Cholesterol biosynthesis pathway		-7	16	10	30244	15	891	7	0.79	0.3	2222|3156|3157|3422|4598|6307|50814	FDFT1|HMGCR|HMGCS1|IDI1|MVK|MSMO1|NSDHL	-5	ENTA011	0
Reactome Gene Sets	6	R-HSA-453274	Mitotic G2-G2/M phases		-7	3.8	6.8	30244	198	891	22	2.5	0.52	1026|1781|3320|3326|4751|5516|5685|5686|5688|5695|5702|5704|5710|5713|5716|6233|9702|10383|27229|80097|80184|84790	CDKN1A|DYNC1I2|HSP90AA1|HSP90AB1|NEK2|PPP2CB|PSMA4|PSMA5|PSMA7|PSMB7|PSMC3|PSMC4|PSMD4|PSMD7|PSMD10|RPS27A|CEP57|TUBB4B|TUBGCP4|MZT2B|CEP290|TUBA1C	-5	ENTA011	1
Reactome Gene Sets	6	R-HSA-68886	M Phase		-7	2.8	6.3	30244	417	891	34	3.8	0.64	701|1781|2491|3320|4751|5516|5685|5686|5688|5695|5702|5704|5710|5713|5716|5901|5903|6233|7175|7324|8364|8815|9126|9232|9702|10383|27229|55166|55706|57122|80097|80184|81930|84790	BUB1B|DYNC1I2|CENPI|HSP90AA1|NEK2|PPP2CB|PSMA4|PSMA5|PSMA7|PSMB7|PSMC3|PSMC4|PSMD4|PSMD7|PSMD10|RAN|RANBP2|RPS27A|TPR|UBE2E1|H4C3|BANF1|SMC3|PTTG1|CEP57|TUBB4B|TUBGCP4|CENPQ|NDC1|NUP107|MZT2B|CEP290|KIF18A|TUBA1C	-5	ENTA011	1
KEGG Pathway	24	hsa03013	Nucleocytoplasmic transport		-6.9	5	7.3	30244	108	891	16	1.8	0.44	1434|2733|3843|4116|5411|5901|5903|6612|7175|9939|11260|55110|55706|55916|57122|79711	CSE1L|GLE1|IPO5|MAGOH|PNN|RAN|RANBP2|SUMO3|TPR|RBM8A|XPOT|MAGOHB|NDC1|NXT2|NUP107|IPO4	-5	ENTA011	1
GO Biological Processes	19	GO:1904851	positive regulation of establishment of protein localization to telomere	19_GO:0051179 localization	-6.9	20	11	30244	10	891	6	0.67	0.27	908|7203|10575|10576|10694|22948	CCT6A|CCT3|CCT4|CCT2|CCT8|CCT5	-5	ENTA011	0
Reactome Gene Sets	6	R-HSA-390450	Folding of actin by CCT/TriC		-6.9	20	11	30244	10	891	6	0.67	0.27	908|7203|10575|10576|10694|22948	CCT6A|CCT3|CCT4|CCT2|CCT8|CCT5	-5	ENTA011	0
Canonical Pathways	11	M145	PID P53 DOWNSTREAM PATHWAY		-6.9	4.5	7.1	30244	137	891	18	2	0.47	1026|1434|1647|2232|3066|3276|4436|4801|5054|5111|7159|10153|27113|51065|51499|54541|57060|57103	CDKN1A|CSE1L|GADD45A|FDXR|HDAC2|PRMT1|MSH2|NFYB|SERPINE1|PCNA|TP53BP2|CEBPZ|BBC3|RPS27L|TRIAP1|DDIT4|PCBP4|TIGAR	-5	ENTA011	0
GO Biological Processes	19	GO:0006405	RNA export from nucleus	19_GO:0051179 localization	-6.9	5.7	7.5	30244	83	891	14	1.6	0.42	2733|4116|4869|5901|6428|6741|7175|9939|11260|55110|55916|56943|57122|84324	GLE1|MAGOH|NPM1|RAN|SRSF3|SSB|TPR|RBM8A|XPOT|MAGOHB|NXT2|ENY2|NUP107|SARNP	-4.9	ENTA011	1
GO Biological Processes	19	GO:0006281	DNA repair	19_GO:0050896 response to stimulus	-6.8	2.6	6.2	30244	503	891	38	4.3	0.68	988|1647|1763|2187|2547|3146|3981|4171|4173|4436|4869|5111|5965|5981|5983|6188|6240|7323|7334|7398|7507|8317|8467|9126|9232|9643|10463|10933|10973|25842|27339|54537|54840|56154|79035|79621|84101|158880	CDC5L|GADD45A|DNA2|FANCB|XRCC6|HMGB1|LIG4|MCM2|MCM4|MSH2|NPM1|PCNA|RECQL|RFC1|RFC3|RPS3|RRM1|UBE2D3|UBE2N|USP1|XPA|CDC7|SMARCA5|SMC3|PTTG1|MORF4L2|SLC30A9|MORF4L1|ASCC3|ASF1A|PRPF19|SHLD2|APTX|TEX15|NABP2|RNASEH2B|USP44|USP51	-4.9	ENTA011	1
Reactome Gene Sets	6	R-HSA-187577	SCF(Skp2)-mediated degradation of p27/p21		-6.8	6.8	7.8	30244	60	891	12	1.3	0.39	1019|1026|5685|5686|5688|5695|5702|5704|5710|5713|5716|6233	CDK4|CDKN1A|PSMA4|PSMA5|PSMA7|PSMB7|PSMC3|PSMC4|PSMD4|PSMD7|PSMD10|RPS27A	-4.9	ENTA011	1
Reactome Gene Sets	6	R-HSA-72202	Transport of Mature Transcript to Cytoplasm		-6.8	5.7	7.4	30244	84	891	14	1.6	0.42	1977|2733|4116|5903|6428|6430|6432|7175|9939|55110|55706|57122|81608|84324	EIF4E|GLE1|MAGOH|RANBP2|SRSF3|SRSF5|SRSF7|TPR|RBM8A|MAGOHB|NDC1|NUP107|FIP1L1|SARNP	-4.9	ENTA011	1
GO Biological Processes	19	GO:0000470	maturation of LSU-rRNA	19_GO:0008152 metabolic process	-6.7	12	9	30244	23	891	8	0.9	0.32	8886|10412|11224|23029|23560|51018|84154|84365	DDX18|NSA2|RPL35|RBM34|GTPBP4|RRP15|RPF2|NIFK	-4.8	ENTA011	0
Reactome Gene Sets	6	R-HSA-179419	APC:Cdc20 mediated degradation of cell cycle proteins prior to satisfation of the cell cycle checkpoint		-6.6	6	7.4	30244	74	891	13	1.5	0.4	701|4751|5685|5686|5688|5695|5702|5704|5710|5713|5716|6233|7324	BUB1B|NEK2|PSMA4|PSMA5|PSMA7|PSMB7|PSMC3|PSMC4|PSMD4|PSMD7|PSMD10|RPS27A|UBE2E1	-4.7	ENTA011	0
GO Biological Processes	19	GO:0045727	positive regulation of translation	19_GO:0048518 positive regulation of biological process	-6.6	4.3	6.8	30244	143	891	18	2	0.47	1660|3276|3646|4869|6154|6191|6199|6741|8531|8664|10492|10600|26986|51065|54931|55226|127933|253943	DHX9|PRMT1|EIF3E|NPM1|RPL26|RPS4X|RPS6KB2|SSB|YBX3|EIF3D|SYNCRIP|USP16|PABPC1|RPS27L|TRMT10C|NAT10|UHMK1|YTHDF3	-4.7	ENTA011	0
GO Biological Processes	19	GO:1904869	regulation of protein localization to Cajal body	19_GO:0051179 localization	-6.6	19	10	30244	11	891	6	0.67	0.27	908|7203|10575|10576|10694|22948	CCT6A|CCT3|CCT4|CCT2|CCT8|CCT5	-4.7	ENTA011	0
GO Biological Processes	19	GO:1904871	positive regulation of protein localization to Cajal body	19_GO:0051179 localization	-6.6	19	10	30244	11	891	6	0.67	0.27	908|7203|10575|10576|10694|22948	CCT6A|CCT3|CCT4|CCT2|CCT8|CCT5	-4.7	ENTA011	0
GO Biological Processes	19	GO:0070203	regulation of establishment of protein localization to telomere	19_GO:0051179 localization	-6.6	19	10	30244	11	891	6	0.67	0.27	908|7203|10575|10576|10694|22948	CCT6A|CCT3|CCT4|CCT2|CCT8|CCT5	-4.7	ENTA011	0
Reactome Gene Sets	6	R-HSA-75815	Ubiquitin-dependent degradation of Cyclin D		-6.6	7.2	7.8	30244	52	891	11	1.2	0.37	1019|5685|5686|5688|5695|5702|5704|5710|5713|5716|6233	CDK4|PSMA4|PSMA5|PSMA7|PSMB7|PSMC3|PSMC4|PSMD4|PSMD7|PSMD10|RPS27A	-4.6	ENTA011	0
Reactome Gene Sets	6	R-HSA-453276	Regulation of mitotic cell cycle		-6.5	5.4	7.2	30244	88	891	14	1.6	0.42	701|4751|5685|5686|5688|5695|5702|5704|5710|5713|5716|6233|7324|9232	BUB1B|NEK2|PSMA4|PSMA5|PSMA7|PSMB7|PSMC3|PSMC4|PSMD4|PSMD7|PSMD10|RPS27A|UBE2E1|PTTG1	-4.6	ENTA011	1
Reactome Gene Sets	6	R-HSA-174143	APC/C-mediated degradation of cell cycle proteins		-6.5	5.4	7.2	30244	88	891	14	1.6	0.42	701|4751|5685|5686|5688|5695|5702|5704|5710|5713|5716|6233|7324|9232	BUB1B|NEK2|PSMA4|PSMA5|PSMA7|PSMB7|PSMC3|PSMC4|PSMD4|PSMD7|PSMD10|RPS27A|UBE2E1|PTTG1	-4.6	ENTA011	1
Reactome Gene Sets	6	R-HSA-379724	tRNA Aminoacylation		-6.5	8.1	8	30244	42	891	10	1.1	0.35	2058|2617|3376|3735|4141|4677|6897|7965|8565|25973	EPRS1|GARS1|IARS1|KARS1|MARS1|NARS1|TARS1|AIMP2|YARS1|PARS2	-4.6	ENTA011	0
GO Biological Processes	19	GO:0006520	amino acid metabolic process	19_GO:0008152 metabolic process	-6.5	3.1	6.3	30244	281	891	26	2.9	0.56	275|468|2058|2617|2806|3376|3735|4141|4522|4594|4677|4953|5092|5723|5831|6472|6611|6897|8565|10165|25973|29920|60496|84706|89874|283459	AMT|ATF4|EPRS1|GARS1|GOT2|IARS1|KARS1|MARS1|MTHFD1|MMUT|NARS1|ODC1|PCBD1|PSPH|PYCR1|SHMT2|SMS|TARS1|YARS1|SLC25A13|PARS2|PYCR2|AASDHPPT|GPT2|SLC25A21|GATC	-4.6	ENTA011	0
GO Biological Processes	19	GO:0071103	DNA conformation change	19_GO:0009987 cellular process	-6.5	5.3	7.1	30244	89	891	14	1.6	0.42	1660|1763|2547|3146|3159|4171|4173|5813|5965|5983|6742|7150|10146|10973	DHX9|DNA2|XRCC6|HMGB1|HMGA1|MCM2|MCM4|PURA|RECQL|RFC3|SSBP1|TOP1|G3BP1|ASCC3	-4.6	ENTA011	1
Reactome Gene Sets	6	R-HSA-169911	Regulation of Apoptosis		-6.5	7	7.7	30244	53	891	11	1.2	0.37	5685|5686|5688|5695|5702|5704|5710|5713|5716|6233|115209	PSMA4|PSMA5|PSMA7|PSMB7|PSMC3|PSMC4|PSMD4|PSMD7|PSMD10|RPS27A|OMA1	-4.6	ENTA011	0
GO Biological Processes	19	GO:0015931	nucleobase-containing compound transport	19_GO:0051179 localization	-6.4	3.5	6.4	30244	212	891	22	2.5	0.52	1070|1660|2733|4116|4869|5901|5903|6428|6432|6741|7175|9939|10257|11260|55110|55706|55916|56943|57122|60386|84324|87178	CETN3|DHX9|GLE1|MAGOH|NPM1|RAN|RANBP2|SRSF3|SRSF7|SSB|TPR|RBM8A|ABCC4|XPOT|MAGOHB|NDC1|NXT2|ENY2|NUP107|SLC25A19|SARNP|PNPT1	-4.5	ENTA011	1
Reactome Gene Sets	6	R-HSA-389960	Formation of tubulin folding intermediates by CCT/TriC		-6.4	11	8.6	30244	25	891	8	0.9	0.32	908|7203|10383|10575|10576|10694|22948|84790	CCT6A|CCT3|TUBB4B|CCT4|CCT2|CCT8|CCT5|TUBA1C	-4.5	ENTA011	0
GO Biological Processes	19	GO:0080135	regulation of cellular response to stress	19_GO:0050896 response to stimulus	-6.4	2.2	5.7	30244	700	891	46	5.2	0.74	468|1647|1660|2122|2187|3146|3276|3301|3337|3638|4869|5111|5716|5831|6154|6188|6647|6879|6881|7334|7398|7913|8531|9643|10399|10550|10933|10959|25793|27000|27097|29035|51278|51499|51562|54537|56154|56943|57103|79621|80311|80824|83443|84919|117143|158880	ATF4|GADD45A|DHX9|MECOM|FANCB|HMGB1|PRMT1|DNAJA1|DNAJB1|INSIG1|NPM1|PCNA|PSMD10|PYCR1|RPL26|RPS3|SOD1|TAF7|TAF10|UBE2N|USP1|DEK|YBX3|MORF4L2|RACK1|ARL6IP5|MORF4L1|TMED2|FBXO7|DNAJC2|TAF5L|HAPSTR1|IER5|TRIAP1|MBIP|SHLD2|TEX15|ENY2|TIGAR|RNASEH2B|KLHL15|DUSP16|SF3B5|PPP1R15B|TADA1|USP51	-4.5	ENTA011	0
Reactome Gene Sets	6	R-HSA-3700989	Transcriptional Regulation by TP53		-6.4	2.8	6	30244	362	891	30	3.4	0.6	1026|1647|1763|3066|3276|4436|4869|5111|5300|5431|5434|5516|5876|5983|6233|6827|6879|6881|7159|8445|10542|27113|27166|51499|54205|54541|57060|57103|58528|143686	CDKN1A|GADD45A|DNA2|HDAC2|PRMT1|MSH2|NPM1|PCNA|PIN1|POLR2B|POLR2E|PPP2CB|RABGGTB|RFC3|RPS27A|SUPT4H1|TAF7|TAF10|TP53BP2|DYRK2|LAMTOR5|BBC3|PRELID1|TRIAP1|CYCS|DDIT4|PCBP4|TIGAR|RRAGD|SESN3	-4.5	ENTA011	1
GO Biological Processes	19	GO:0000056	ribosomal small subunit export from nucleus	19_GO:0051179 localization	-6.4	24	11	30244	7	891	5	0.56	0.25	4869|5901|6209|84946|161424	NPM1|RAN|RPS15|LTV1|NOP9	-4.5	ENTA011	0
Reactome Gene Sets	6	R-HSA-69580	p53-Dependent G1/S DNA damage checkpoint		-6.3	6.2	7.3	30244	66	891	12	1.3	0.39	1026|5685|5686|5688|5695|5702|5704|5710|5713|5716|6233|57060	CDKN1A|PSMA4|PSMA5|PSMA7|PSMB7|PSMC3|PSMC4|PSMD4|PSMD7|PSMD10|RPS27A|PCBP4	-4.4	ENTA011	0
Reactome Gene Sets	6	R-HSA-69563	p53-Dependent G1 DNA Damage Response		-6.3	6.2	7.3	30244	66	891	12	1.3	0.39	1026|5685|5686|5688|5695|5702|5704|5710|5713|5716|6233|57060	CDKN1A|PSMA4|PSMA5|PSMA7|PSMB7|PSMC3|PSMC4|PSMD4|PSMD7|PSMD10|RPS27A|PCBP4	-4.4	ENTA011	0
Reactome Gene Sets	6	R-HSA-1234176	Oxygen-dependent proline hydroxylation of Hypoxia-inducible Factor Alpha		-6.3	6.2	7.3	30244	66	891	12	1.3	0.39	5685|5686|5688|5695|5702|5704|5710|5713|5716|6233|7322|7323	PSMA4|PSMA5|PSMA7|PSMB7|PSMC3|PSMC4|PSMD4|PSMD7|PSMD10|RPS27A|UBE2D2|UBE2D3	-4.4	ENTA011	0
GO Biological Processes	19	GO:0043039	tRNA aminoacylation	19_GO:0008152 metabolic process	-6.3	7.7	7.8	30244	44	891	10	1.1	0.35	2058|2617|3376|3735|4141|4677|6897|8565|25973|283459	EPRS1|GARS1|IARS1|KARS1|MARS1|NARS1|TARS1|YARS1|PARS2|GATC	-4.4	ENTA011	0
GO Biological Processes	19	GO:0006325	chromatin organization	19_GO:0009987 cellular process	-6.3	2.2	5.7	30244	748	891	48	5.4	0.76	2091|2122|2491|3006|3008|3066|3146|3151|3159|3183|3276|4171|4692|4869|5978|6656|6827|6881|7150|7913|8364|8467|8815|9031|9044|9188|9403|9643|9862|10428|10600|10933|23270|25842|27000|51504|54107|55352|56154|56943|64324|64426|84864|114049|151507|158880|201161|646817	FBL|MECOM|CENPI|H1-2|H1-4|HDAC2|HMGB1|HMGN2|HMGA1|HNRNPC|PRMT1|MCM2|NDN|NPM1|REST|SOX1|SUPT4H1|TAF10|TOP1|DEK|H4C3|SMARCA5|BANF1|BAZ1B|BTAF1|DDX21|SELENOF|MORF4L2|MED24|CFDP1|USP16|MORF4L1|TSPYL4|ASF1A|DNAJC2|TRMT112|POLE3|COPRS|TEX15|ENY2|NSD1|SUDS3|RIOX2|BUD23|MSL3P1|USP51|CENPV|SETSIP	-4.4	ENTA011	0
GO Biological Processes	19	GO:0070202	regulation of establishment of protein localization to chromosome	19_GO:0051179 localization	-6.3	17	9.6	30244	12	891	6	0.67	0.27	908|7203|10575|10576|10694|22948	CCT6A|CCT3|CCT4|CCT2|CCT8|CCT5	-4.4	ENTA011	0
Reactome Gene Sets	6	R-HSA-69481	G2/M Checkpoints		-6.3	3.9	6.5	30244	167	891	19	2.1	0.48	1763|4171|4173|5001|5685|5686|5688|5695|5702|5704|5710|5713|5716|5983|6233|7334|8317|8364|23595	DNA2|MCM2|MCM4|ORC5|PSMA4|PSMA5|PSMA7|PSMB7|PSMC3|PSMC4|PSMD4|PSMD7|PSMD10|RFC3|RPS27A|UBE2N|CDC7|H4C3|ORC3	-4.4	ENTA011	1
GO Biological Processes	19	GO:2000278	regulation of DNA biosynthetic process	19_GO:0008152 metabolic process	-6.3	4.5	6.7	30244	121	891	16	1.8	0.44	908|1026|3183|3320|3326|4751|5111|5983|7203|7398|10575|10576|10694|22948|27000|55226	CCT6A|CDKN1A|HNRNPC|HSP90AA1|HSP90AB1|NEK2|PCNA|RFC3|CCT3|USP1|CCT4|CCT2|CCT8|CCT5|DNAJC2|NAT10	-4.4	ENTA011	0
GO Biological Processes	19	GO:0045943	positive regulation of transcription by RNA polymerase I	19_GO:0048518 positive regulation of biological process	-6.2	8.7	8	30244	35	891	9	1	0.33	468|4141|4691|7913|8467|9031|9188|25926|64431	ATF4|MARS1|NCL|DEK|SMARCA5|BAZ1B|DDX21|NOL11|ACTR6	-4.4	ENTA011	0
GO Biological Processes	19	GO:0043038	amino acid activation	19_GO:0008152 metabolic process	-6.2	7.5	7.7	30244	45	891	10	1.1	0.35	2058|2617|3376|3735|4141|4677|6897|8565|25973|283459	EPRS1|GARS1|IARS1|KARS1|MARS1|NARS1|TARS1|YARS1|PARS2|GATC	-4.3	ENTA011	0
Reactome Gene Sets	6	R-HSA-69615	G1/S DNA Damage Checkpoints		-6.2	6	7.2	30244	68	891	12	1.3	0.39	1026|5685|5686|5688|5695|5702|5704|5710|5713|5716|6233|57060	CDKN1A|PSMA4|PSMA5|PSMA7|PSMB7|PSMC3|PSMC4|PSMD4|PSMD7|PSMD10|RPS27A|PCBP4	-4.3	ENTA011	1
Reactome Gene Sets	6	R-HSA-174154	APC/C:Cdc20 mediated degradation of Securin		-6.2	6	7.2	30244	68	891	12	1.3	0.39	5685|5686|5688|5695|5702|5704|5710|5713|5716|6233|7324|9232	PSMA4|PSMA5|PSMA7|PSMB7|PSMC3|PSMC4|PSMD4|PSMD7|PSMD10|RPS27A|UBE2E1|PTTG1	-4.3	ENTA011	0
Reactome Gene Sets	6	R-HSA-6811442	Intra-Golgi and retrograde Golgi-to-ER traffic		-6.2	3.5	6.3	30244	202	891	21	2.4	0.51	400|829|830|1315|1781|2589|4074|9585|10244|10383|10652|10749|10905|10959|26286|27333|54732|55614|60592|81930|84790	ARL1|CAPZA1|CAPZA2|COPB1|DYNC1I2|GALNT1|M6PR|KIF20B|RABEPK|TUBB4B|YKT6|KIF1C|MAN1A2|TMED2|ARFGAP3|GOLIM4|TMED9|KIF16B|SCOC|KIF18A|TUBA1C	-4.3	ENTA011	0
GO Biological Processes	19	GO:0032392	DNA geometric change	19_GO:0009987 cellular process	-6.2	5.4	7	30244	81	891	13	1.5	0.4	1660|1763|2547|3146|3159|4171|4173|5813|5965|5983|6742|10146|10973	DHX9|DNA2|XRCC6|HMGB1|HMGA1|MCM2|MCM4|PURA|RECQL|RFC3|SSBP1|G3BP1|ASCC3	-4.3	ENTA011	1
CORUM	33	CORUM:193	PA700-20S-PA28 complex		-6.1	8.5	7.8	30244	36	891	9	1	0.33	5685|5686|5688|5695|5702|5704|5710|5713|5716	PSMA4|PSMA5|PSMA7|PSMB7|PSMC3|PSMC4|PSMD4|PSMD7|PSMD10	-4.3	ENTA011	0
KEGG Pathway	24	hsa03030	DNA replication		-6.1	8.5	7.8	30244	36	891	9	1	0.33	1763|4171|4173|5111|5981|5983|6742|54107|79621	DNA2|MCM2|MCM4|PCNA|RFC1|RFC3|SSBP1|POLE3|RNASEH2B	-4.3	ENTA011	1
Reactome Gene Sets	6	R-HSA-191273	Cholesterol biosynthesis		-6.1	10	8.2	30244	27	891	8	0.9	0.32	39|2222|3156|3157|3422|4598|6307|50814	ACAT2|FDFT1|HMGCR|HMGCS1|IDI1|MVK|MSMO1|NSDHL	-4.3	ENTA011	0
GO Biological Processes	19	GO:0061077	chaperone-mediated protein folding	19_GO:0009987 cellular process	-6.1	5.9	7.1	30244	69	891	12	1.3	0.39	908|1676|3312|3336|3337|5479|7203|10575|10576|10694|10808|22948	CCT6A|DFFA|HSPA8|HSPE1|DNAJB1|PPIB|CCT3|CCT4|CCT2|CCT8|HSPH1|CCT5	-4.3	ENTA011	0
GO Biological Processes	19	GO:0032543	mitochondrial translation	19_GO:0008152 metabolic process	-6.1	4.6	6.6	30244	110	891	15	1.7	0.43	2617|4528|6182|6183|9553|51081|51263|51642|51650|54460|55052|64960|64976|219927|283459	GARS1|MTIF2|MRPL12|MRPS12|MRPL33|MRPS7|MRPL30|MRPL48|MRPS33|MRPS21|MRPL20|MRPS15|MRPL40|MRPL21|GATC	-4.2	ENTA011	0
KEGG Pathway	24	hsa03040	Spliceosome		-6.1	3.9	6.4	30244	156	891	18	2	0.47	988|3183|3312|4116|4809|6428|6430|6432|6631|9939|23350|27339|51691|55110|55119|55660|83443|153527	CDC5L|HNRNPC|HSPA8|MAGOH|SNU13|SRSF3|SRSF5|SRSF7|SNRPC|RBM8A|U2SURP|PRPF19|LSM8|MAGOHB|PRPF38B|PRPF40A|SF3B5|ZMAT2	-4.2	ENTA011	0
CORUM	33	CORUM:1097	eIF3 complex (EIF3S6, EIF3S5, EIF3S4, EIF3S3, EIF3S6IP, EIF3S2, EIF3S9, EIF3S12, EIF3S10, EIF3S8, EIF3S1, EIF3S7, PCID1)		-6	16	9.2	30244	13	891	6	0.67	0.27	3646|8661|8664|8666|8667|10480	EIF3E|EIF3A|EIF3D|EIF3G|EIF3H|EIF3M	-4.2	ENTA011	0
WikiPathways	27	WP4190	Mevalonate arm of cholesterol biosynthesis pathway		-6	16	9.2	30244	13	891	6	0.67	0.27	39|2222|3156|3157|3422|4598	ACAT2|FDFT1|HMGCR|HMGCS1|IDI1|MVK	-4.2	ENTA011	0
GO Biological Processes	19	GO:0000028	ribosomal small subunit assembly	19_GO:0009987 cellular process	-6	12	8.5	30244	20	891	7	0.79	0.3	6169|6193|6208|6209|6223|51065|51081	RPL38|RPS5|RPS14|RPS15|RPS19|RPS27L|MRPS7	-4.1	ENTA011	0
Reactome Gene Sets	6	R-HSA-351202	Metabolism of polyamines		-6	6.3	7.1	30244	59	891	11	1.2	0.37	4953|5685|5686|5688|5695|5702|5704|5710|5713|5716|6611	ODC1|PSMA4|PSMA5|PSMA7|PSMB7|PSMC3|PSMC4|PSMD4|PSMD7|PSMD10|SMS	-4.1	ENTA011	0
GO Biological Processes	19	GO:0006356	regulation of transcription by RNA polymerase I	19_GO:0008152 metabolic process	-6	7.1	7.3	30244	48	891	10	1.1	0.35	468|4141|4691|7913|8467|9031|9188|25926|64431|80758	ATF4|MARS1|NCL|DEK|SMARCA5|BAZ1B|DDX21|NOL11|ACTR6|PRR7	-4.1	ENTA011	0
GO Biological Processes	19	GO:0006886	intracellular protein transport	19_GO:0051179 localization	-5.9	2.2	5.5	30244	702	891	45	5.1	0.73	400|1026|1315|1434|3312|3320|3329|3843|4074|4666|4869|5901|5903|6135|6726|6727|6731|7175|9349|10124|10758|10952|10953|10959|11140|11159|11260|25793|26286|26520|26521|26953|51496|54469|54732|55916|56993|57122|58477|79711|80824|83955|131118|401505|100188893	ARL1|CDKN1A|COPB1|CSE1L|HSPA8|HSP90AA1|HSPD1|IPO5|M6PR|NACA|NPM1|RAN|RANBP2|RPL11|SRP9|SRP14|SRP72|TPR|RPL23|ARL4A|TRAF3IP2|SEC61B|TOMM34|TMED2|CDC37|RABL2A|XPOT|FBXO7|ARFGAP3|TIMM9|TIMM8B|RANBP6|CTDSPL2|ZFAND6|TMED9|NXT2|TOMM22|NUP107|SRPRB|IPO4|DUSP16|NACA4P|DNAJC19|TOMM5|TOMM6	-4.1	ENTA011	1
Reactome Gene Sets	6	R-HSA-69002	DNA Replication Pre-Initiation		-5.9	3.8	6.3	30244	159	891	18	2	0.47	4171|4173|5001|5685|5686|5688|5695|5702|5704|5710|5713|5716|6233|7324|8317|8364|23595|54107	MCM2|MCM4|ORC5|PSMA4|PSMA5|PSMA7|PSMB7|PSMC3|PSMC4|PSMD4|PSMD7|PSMD10|RPS27A|UBE2E1|CDC7|H4C3|ORC3|POLE3	-4.1	ENTA011	1
GO Biological Processes	19	GO:0006399	tRNA metabolic process	19_GO:0008152 metabolic process	-5.9	3.5	6.1	30244	194	891	20	2.2	0.5	2058|2617|3376|3735|4141|4234|4677|6741|6897|8565|10248|25940|25973|51504|54901|54931|55226|64172|127253|283459	EPRS1|GARS1|IARS1|KARS1|MARS1|METTL1|NARS1|SSB|TARS1|YARS1|POP7|FAM98A|PARS2|TRMT112|CDKAL1|TRMT10C|NAT10|OSGEPL1|TYW3|GATC	-4	ENTA011	1
Reactome Gene Sets	6	R-HSA-1280215	Cytokine Signaling in Immune system		-5.9	2.1	5.4	30244	730	891	46	5.2	0.74	329|821|829|998|1026|1974|1977|2537|3146|3312|3320|3572|3590|3661|4692|5300|5516|5685|5686|5688|5695|5702|5704|5710|5713|5716|5781|5803|5903|5908|6059|6233|6382|6647|7175|7322|7323|7324|7334|9616|9830|10068|10410|55706|57122|121457	BIRC2|CANX|CAPZA1|CDC42|CDKN1A|EIF4A2|EIF4E|IFI6|HMGB1|HSPA8|HSP90AA1|IL6ST|IL11RA|IRF3|NDN|PIN1|PPP2CB|PSMA4|PSMA5|PSMA7|PSMB7|PSMC3|PSMC4|PSMD4|PSMD7|PSMD10|PTPN11|PTPRZ1|RANBP2|RAP1B|ABCE1|RPS27A|SDC1|SOD1|TPR|UBE2D2|UBE2D3|UBE2E1|UBE2N|RNF7|TRIM14|IL18BP|IFITM3|NDC1|NUP107|IKBIP	-4	ENTA011	0
Reactome Gene Sets	6	R-HSA-174184	Cdc20:Phospho-APC/C mediated degradation of Cyclin A		-5.9	5.6	6.8	30244	73	891	12	1.3	0.39	701|5685|5686|5688|5695|5702|5704|5710|5713|5716|6233|7324	BUB1B|PSMA4|PSMA5|PSMA7|PSMB7|PSMC3|PSMC4|PSMD4|PSMD7|PSMD10|RPS27A|UBE2E1	-4	ENTA011	0
Reactome Gene Sets	6	R-HSA-5357801	Programmed Cell Death		-5.8	3.3	6	30244	213	891	21	2.4	0.51	329|1676|3006|3008|3146|3320|5685|5686|5688|5695|5702|5704|5710|5713|5716|6233|7159|11140|27113|54205|115209	BIRC2|DFFA|H1-2|H1-4|HMGB1|HSP90AA1|PSMA4|PSMA5|PSMA7|PSMB7|PSMC3|PSMC4|PSMD4|PSMD7|PSMD10|RPS27A|TP53BP2|CDC37|BBC3|CYCS|OMA1	-4	ENTA011	0
WikiPathways	27	WP4724	Omega-9 fatty acid synthesis		-5.8	15	8.8	30244	14	891	6	0.67	0.27	2181|3992|6319|54898|60481|79071	ACSL3|FADS1|SCD|ELOVL2|ELOVL5|ELOVL6	-4	ENTA011	0
Reactome Gene Sets	6	R-HSA-5368286	Mitochondrial translation initiation		-5.8	5.1	6.6	30244	87	891	13	1.5	0.4	4528|6182|6183|9553|51081|51263|51642|51650|54460|55052|64960|64976|219927	MTIF2|MRPL12|MRPS12|MRPL33|MRPS7|MRPL30|MRPL48|MRPS33|MRPS21|MRPL20|MRPS15|MRPL40|MRPL21	-4	ENTA011	0
Reactome Gene Sets	6	R-HSA-174178	APC/C:Cdh1 mediated degradation of Cdc20 and other APC/C:Cdh1 targeted proteins in late mitosis/early G1		-5.8	5.5	6.8	30244	74	891	12	1.3	0.39	5685|5686|5688|5695|5702|5704|5710|5713|5716|6233|7324|9232	PSMA4|PSMA5|PSMA7|PSMB7|PSMC3|PSMC4|PSMD4|PSMD7|PSMD10|RPS27A|UBE2E1|PTTG1	-4	ENTA011	0
GO Biological Processes	19	GO:2000573	positive regulation of DNA biosynthetic process	19_GO:0048518 positive regulation of biological process	-5.8	5.5	6.8	30244	74	891	12	1.3	0.39	908|3320|3326|4751|5111|5983|7203|7398|10575|10576|10694|22948	CCT6A|HSP90AA1|HSP90AB1|NEK2|PCNA|RFC3|CCT3|USP1|CCT4|CCT2|CCT8|CCT5	-4	ENTA011	0
Reactome Gene Sets	6	R-HSA-211733	Regulation of activated PAK-2p34 by proteasome mediated degradation		-5.8	6.8	7.1	30244	50	891	10	1.1	0.35	5685|5686|5688|5695|5702|5704|5710|5713|5716|6233	PSMA4|PSMA5|PSMA7|PSMB7|PSMC3|PSMC4|PSMD4|PSMD7|PSMD10|RPS27A	-3.9	ENTA011	0
Reactome Gene Sets	6	R-HSA-109581	Apoptosis		-5.8	3.6	6.1	30244	180	891	19	2.1	0.48	329|1676|3006|3008|3146|5685|5686|5688|5695|5702|5704|5710|5713|5716|6233|7159|27113|54205|115209	BIRC2|DFFA|H1-2|H1-4|HMGB1|PSMA4|PSMA5|PSMA7|PSMB7|PSMC3|PSMC4|PSMD4|PSMD7|PSMD10|RPS27A|TP53BP2|BBC3|CYCS|OMA1	-3.9	ENTA011	0
GO Biological Processes	19	GO:0006282	regulation of DNA repair	19_GO:0050896 response to stimulus	-5.8	3.3	5.9	30244	215	891	21	2.4	0.51	1660|2187|3146|5111|6188|6879|6881|7334|7398|7913|9643|10933|27097|54537|56154|56943|57103|80311|83443|117143|158880	DHX9|FANCB|HMGB1|PCNA|RPS3|TAF7|TAF10|UBE2N|USP1|DEK|MORF4L2|MORF4L1|TAF5L|SHLD2|TEX15|ENY2|TIGAR|KLHL15|SF3B5|TADA1|USP51	-3.9	ENTA011	1
Reactome Gene Sets	6	R-HSA-450531	Regulation of mRNA stability by proteins that bind AU-rich elements		-5.7	5	6.6	30244	88	891	13	1.5	0.4	3312|5685|5686|5688|5695|5702|5704|5710|5713|5716|6233|8125|26986	HSPA8|PSMA4|PSMA5|PSMA7|PSMB7|PSMC3|PSMC4|PSMD4|PSMD7|PSMD10|RPS27A|ANP32A|PABPC1	-3.9	ENTA011	1
GO Biological Processes	19	GO:0032508	DNA duplex unwinding	19_GO:0009987 cellular process	-5.7	5.4	6.7	30244	75	891	12	1.3	0.39	1660|1763|2547|3159|4171|4173|5813|5965|5983|6742|10146|10973	DHX9|DNA2|XRCC6|HMGA1|MCM2|MCM4|PURA|RECQL|RFC3|SSBP1|G3BP1|ASCC3	-3.9	ENTA011	1
Reactome Gene Sets	6	R-HSA-1234174	Cellular response to hypoxia		-5.7	5.4	6.7	30244	75	891	12	1.3	0.39	5685|5686|5688|5695|5702|5704|5710|5713|5716|6233|7322|7323	PSMA4|PSMA5|PSMA7|PSMB7|PSMC3|PSMC4|PSMD4|PSMD7|PSMD10|RPS27A|UBE2D2|UBE2D3	-3.9	ENTA011	0
Reactome Gene Sets	6	R-HSA-159236	Transport of Mature mRNA derived from an Intron-Containing Transcript		-5.7	5.4	6.7	30244	75	891	12	1.3	0.39	2733|4116|5903|6428|6430|6432|7175|9939|55110|55706|57122|84324	GLE1|MAGOH|RANBP2|SRSF3|SRSF5|SRSF7|TPR|RBM8A|MAGOHB|NDC1|NUP107|SARNP	-3.9	ENTA011	1
Reactome Gene Sets	6	R-HSA-350562	Regulation of ornithine decarboxylase (ODC)		-5.7	6.7	7	30244	51	891	10	1.1	0.35	4953|5685|5686|5688|5695|5702|5704|5710|5713|5716	ODC1|PSMA4|PSMA5|PSMA7|PSMB7|PSMC3|PSMC4|PSMD4|PSMD7|PSMD10	-3.9	ENTA011	0
Reactome Gene Sets	6	R-HSA-5687128	MAPK6/MAPK4 signaling		-5.7	5	6.5	30244	89	891	13	1.5	0.4	989|998|3337|5685|5686|5688|5695|5702|5704|5710|5713|5716|6233	SEPTIN7|CDC42|DNAJB1|PSMA4|PSMA5|PSMA7|PSMB7|PSMC3|PSMC4|PSMD4|PSMD7|PSMD10|RPS27A	-3.9	ENTA011	0
CORUM	33	CORUM:181	26S proteasome		-5.7	11	8	30244	22	891	7	0.79	0.3	5685|5686|5688|5695|5702|5704|5710	PSMA4|PSMA5|PSMA7|PSMB7|PSMC3|PSMC4|PSMD4	-3.8	ENTA011	0
GO Biological Processes	19	GO:0043484	regulation of RNA splicing	19_GO:0008152 metabolic process	-5.7	3.5	6	30244	183	891	19	2.1	0.48	3312|4116|4691|5978|6428|6430|6432|6881|9939|10922|27097|27339|55147|56943|57060|57703|83443|92906|117143	HSPA8|MAGOH|NCL|REST|SRSF3|SRSF5|SRSF7|TAF10|RBM8A|FASTK|TAF5L|PRPF19|RBM23|ENY2|PCBP4|CWC22|SF3B5|HNRNPLL|TADA1	-3.8	ENTA011	0
KEGG Pathway	24	hsa05022	Pathways of neurodegeneration - multiple diseases		-5.6	2.4	5.5	30244	476	891	34	3.8	0.64	468|515|518|522|805|4537|4540|4541|4695|4698|4706|4709|4710|4717|4718|4720|4724|5685|5686|5688|5695|5702|5704|5710|5713|6233|6647|7317|7381|7388|10280|10383|54205|84790	ATF4|ATP5PB|ATP5MC3|ATP5PF|CALM2|ND3|ND5|ND6|NDUFA2|NDUFA5|NDUFAB1|NDUFB3|NDUFB4|NDUFC1|NDUFC2|NDUFS2|NDUFS4|PSMA4|PSMA5|PSMA7|PSMB7|PSMC3|PSMC4|PSMD4|PSMD7|RPS27A|SOD1|UBA1|UQCRB|UQCRH|SIGMAR1|TUBB4B|CYCS|TUBA1C	-3.8	ENTA011	0
GO Biological Processes	19	GO:0016570	histone modification	19_GO:0008152 metabolic process	-5.6	3.2	5.8	30244	237	891	22	2.5	0.52	2091|3006|3008|3066|3276|4801|6879|6881|7324|7334|9643|10600|10933|27097|51562|54107|55352|56943|64426|83443|117143|151507	FBL|H1-2|H1-4|HDAC2|PRMT1|NFYB|TAF7|TAF10|UBE2E1|UBE2N|MORF4L2|USP16|MORF4L1|TAF5L|MBIP|POLE3|COPRS|ENY2|SUDS3|SF3B5|TADA1|MSL3P1	-3.8	ENTA011	0
GO Biological Processes	19	GO:0006418	tRNA aminoacylation for protein translation	19_GO:0008152 metabolic process	-5.6	7.5	7.2	30244	41	891	9	1	0.33	2058|2617|3376|3735|4141|4677|6897|8565|25973	EPRS1|GARS1|IARS1|KARS1|MARS1|NARS1|TARS1|YARS1|PARS2	-3.8	ENTA011	0
Reactome Gene Sets	6	R-HSA-69610	p53-Independent DNA Damage Response		-5.6	6.5	7	30244	52	891	10	1.1	0.35	5685|5686|5688|5695|5702|5704|5710|5713|5716|6233	PSMA4|PSMA5|PSMA7|PSMB7|PSMC3|PSMC4|PSMD4|PSMD7|PSMD10|RPS27A	-3.8	ENTA011	0
Reactome Gene Sets	6	R-HSA-69601	Ubiquitin Mediated Degradation of Phosphorylated Cdc25A		-5.6	6.5	7	30244	52	891	10	1.1	0.35	5685|5686|5688|5695|5702|5704|5710|5713|5716|6233	PSMA4|PSMA5|PSMA7|PSMB7|PSMC3|PSMC4|PSMD4|PSMD7|PSMD10|RPS27A	-3.8	ENTA011	0
Reactome Gene Sets	6	R-HSA-349425	Autodegradation of the E3 ubiquitin ligase COP1		-5.6	6.5	7	30244	52	891	10	1.1	0.35	5685|5686|5688|5695|5702|5704|5710|5713|5716|6233	PSMA4|PSMA5|PSMA7|PSMB7|PSMC3|PSMC4|PSMD4|PSMD7|PSMD10|RPS27A	-3.8	ENTA011	0
Reactome Gene Sets	6	R-HSA-69613	p53-Independent G1/S DNA damage checkpoint		-5.6	6.5	7	30244	52	891	10	1.1	0.35	5685|5686|5688|5695|5702|5704|5710|5713|5716|6233	PSMA4|PSMA5|PSMA7|PSMB7|PSMC3|PSMC4|PSMD4|PSMD7|PSMD10|RPS27A	-3.8	ENTA011	0
Reactome Gene Sets	6	R-HSA-180534	Vpu mediated degradation of CD4		-5.6	6.5	7	30244	52	891	10	1.1	0.35	5685|5686|5688|5695|5702|5704|5710|5713|5716|6233	PSMA4|PSMA5|PSMA7|PSMB7|PSMC3|PSMC4|PSMD4|PSMD7|PSMD10|RPS27A	-3.8	ENTA011	0
Reactome Gene Sets	6	R-HSA-9762114	GSK3B and BTRC:CUL1-mediated-degradation of NFE2L2		-5.6	6.5	7	30244	52	891	10	1.1	0.35	5685|5686|5688|5695|5702|5704|5710|5713|5716|6233	PSMA4|PSMA5|PSMA7|PSMB7|PSMC3|PSMC4|PSMD4|PSMD7|PSMD10|RPS27A	-3.8	ENTA011	0
Reactome Gene Sets	6	R-HSA-174084	Autodegradation of Cdh1 by Cdh1:APC/C		-5.6	5.8	6.7	30244	64	891	11	1.2	0.37	5685|5686|5688|5695|5702|5704|5710|5713|5716|6233|7324	PSMA4|PSMA5|PSMA7|PSMB7|PSMC3|PSMC4|PSMD4|PSMD7|PSMD10|RPS27A|UBE2E1	-3.8	ENTA011	0
GO Biological Processes	19	GO:0006261	DNA-templated DNA replication	19_GO:0008152 metabolic process	-5.6	4	6.1	30244	135	891	16	1.8	0.44	1763|3159|4171|4173|5001|5111|5813|5965|5981|5983|6240|6742|23595|25842|54107|64318	DNA2|HMGA1|MCM2|MCM4|ORC5|PCNA|PURA|RECQL|RFC1|RFC3|RRM1|SSBP1|ORC3|ASF1A|POLE3|NOC3L	-3.8	ENTA011	1
CORUM	33	CORUM:320	55S ribosome, mitochondrial		-5.6	5.3	6.6	30244	77	891	12	1.3	0.39	6182|6183|9553|51081|51263|51642|51650|54460|55052|64960|64976|219927	MRPL12|MRPS12|MRPL33|MRPS7|MRPL30|MRPL48|MRPS33|MRPS21|MRPL20|MRPS15|MRPL40|MRPL21	-3.8	ENTA011	0
GO Biological Processes	19	GO:1904874	positive regulation of telomerase RNA localization to Cajal body	19_GO:0051179 localization	-5.6	14	8.5	30244	15	891	6	0.67	0.27	908|7203|10575|10576|10694|22948	CCT6A|CCT3|CCT4|CCT2|CCT8|CCT5	-3.8	ENTA011	0
GO Biological Processes	19	GO:1900182	positive regulation of protein localization to nucleus	19_GO:0051179 localization	-5.6	4.8	6.4	30244	91	891	13	1.5	0.4	908|3320|3843|5901|7037|7175|7203|7545|10542|10575|10576|10694|22948	CCT6A|HSP90AA1|IPO5|RAN|TFRC|TPR|CCT3|ZIC1|LAMTOR5|CCT4|CCT2|CCT8|CCT5	-3.8	ENTA011	0
Reactome Gene Sets	6	R-HSA-1852241	Organelle biogenesis and maintenance		-5.6	2.9	5.6	30244	296	891	25	2.8	0.55	403|515|518|521|522|805|1781|3320|4751|6742|7019|7203|9702|10383|10575|10576|10632|10694|22948|54205|57787|80184|84790|132320|149371	ARL3|ATP5PB|ATP5MC3|ATP5ME|ATP5PF|CALM2|DYNC1I2|HSP90AA1|NEK2|SSBP1|TFAM|CCT3|CEP57|TUBB4B|CCT4|CCT2|ATP5MG|CCT8|CCT5|CYCS|MARK4|CEP290|TUBA1C|SCLT1|EXOC8	-3.8	ENTA011	0
WikiPathways	27	WP4290	Metabolic reprogramming in colon cancer		-5.5	7.3	7.1	30244	42	891	9	1	0.33	2806|5160|5723|5831|6472|6513|7086|29920|57103	GOT2|PDHA1|PSPH|PYCR1|SHMT2|SLC2A1|TKT|PYCR2|TIGAR	-3.7	ENTA011	0
KEGG Pathway	24	hsa03060	Protein export		-5.5	10	7.8	30244	23	891	7	0.79	0.3	6726|6727|6731|10952|23478|58477|90701	SRP9|SRP14|SRP72|SEC61B|SEC11A|SRPRB|SEC11C	-3.7	ENTA011	0
Reactome Gene Sets	6	R-HSA-9013418	RHOBTB2 GTPase cycle		-5.5	10	7.8	30244	23	891	7	0.79	0.3	908|3183|3320|3326|5756|10576|11140	CCT6A|HNRNPC|HSP90AA1|HSP90AB1|TWF1|CCT2|CDC37	-3.7	ENTA011	0
GO Biological Processes	19	GO:0002183	cytoplasmic translational initiation	19_GO:0008152 metabolic process	-5.5	8.5	7.4	30244	32	891	8	0.9	0.32	1974|3646|8661|8664|8666|8667|10480|28985	EIF4A2|EIF3E|EIF3A|EIF3D|EIF3G|EIF3H|EIF3M|MCTS1	-3.7	ENTA011	0
Reactome Gene Sets	6	R-HSA-9759194	Nuclear events mediated by NFE2L2		-5.5	5.2	6.4	30244	79	891	12	1.3	0.39	468|5685|5686|5688|5695|5702|5704|5710|5713|5716|6233|7086	ATF4|PSMA4|PSMA5|PSMA7|PSMB7|PSMC3|PSMC4|PSMD4|PSMD7|PSMD10|RPS27A|TKT	-3.7	ENTA011	0
GO Biological Processes	19	GO:0034250	positive regulation of amide metabolic process	19_GO:0048518 positive regulation of biological process	-5.5	3.6	5.9	30244	171	891	18	2	0.47	1660|3276|3646|4869|6154|6191|6199|6741|8531|8664|10492|10600|26986|51065|54931|55226|127933|253943	DHX9|PRMT1|EIF3E|NPM1|RPL26|RPS4X|RPS6KB2|SSB|YBX3|EIF3D|SYNCRIP|USP16|PABPC1|RPS27L|TRMT10C|NAT10|UHMK1|YTHDF3	-3.7	ENTA011	0
Reactome Gene Sets	6	R-HSA-5368287	Mitochondrial translation		-5.5	4.7	6.3	30244	93	891	13	1.5	0.4	4528|6182|6183|9553|51081|51263|51642|51650|54460|55052|64960|64976|219927	MTIF2|MRPL12|MRPS12|MRPL33|MRPS7|MRPL30|MRPL48|MRPS33|MRPS21|MRPL20|MRPS15|MRPL40|MRPL21	-3.7	ENTA011	0
Reactome Gene Sets	6	R-HSA-8854050	FBXL7 down-regulates AURKA during mitotic entry and in early mitosis		-5.5	6.3	6.8	30244	54	891	10	1.1	0.35	5685|5686|5688|5695|5702|5704|5710|5713|5716|6233	PSMA4|PSMA5|PSMA7|PSMB7|PSMC3|PSMC4|PSMD4|PSMD7|PSMD10|RPS27A	-3.7	ENTA011	0
Reactome Gene Sets	6	R-HSA-9604323	Negative regulation of NOTCH4 signaling		-5.5	6.3	6.8	30244	54	891	10	1.1	0.35	5685|5686|5688|5695|5702|5704|5710|5713|5716|6233	PSMA4|PSMA5|PSMA7|PSMB7|PSMC3|PSMC4|PSMD4|PSMD7|PSMD10|RPS27A	-3.7	ENTA011	0
Reactome Gene Sets	6	R-HSA-180585	Vif-mediated degradation of APOBEC3G		-5.5	6.3	6.8	30244	54	891	10	1.1	0.35	5685|5686|5688|5695|5702|5704|5710|5713|5716|6233	PSMA4|PSMA5|PSMA7|PSMB7|PSMC3|PSMC4|PSMD4|PSMD7|PSMD10|RPS27A	-3.7	ENTA011	0
Reactome Gene Sets	6	R-HSA-1169410	Antiviral mechanism by IFN-stimulated genes		-5.4	5.1	6.4	30244	80	891	12	1.3	0.39	1974|1977|3661|5300|5903|6059|6233|7175|7324|7334|55706|57122	EIF4A2|EIF4E|IRF3|PIN1|RANBP2|ABCE1|RPS27A|TPR|UBE2E1|UBE2N|NDC1|NUP107	-3.6	ENTA011	1
WikiPathways	27	WP5027	nsp1 from SARS-CoV-2 inhibits translation initiation in the host cell		-5.4	13	8.2	30244	16	891	6	0.67	0.27	1964|3646|8661|8664|8666|8667	EIF1AX|EIF3E|EIF3A|EIF3D|EIF3G|EIF3H	-3.6	ENTA011	0
CORUM	33	CORUM:5613	Emerin complex 25		-5.4	13	8.2	30244	16	891	6	0.67	0.27	6741|8815|9406|10146|11140|51691	SSB|BANF1|ZRANB2|G3BP1|CDC37|LSM8	-3.6	ENTA011	0
GO Biological Processes	19	GO:0000463	maturation of LSU-rRNA from tricistronic rRNA transcript (SSU-rRNA, 5.8S rRNA, LSU-rRNA)	19_GO:0008152 metabolic process	-5.4	13	8.2	30244	16	891	6	0.67	0.27	8886|11224|23029|23560|84154|84365	DDX18|RPL35|RBM34|GTPBP4|RPF2|NIFK	-3.6	ENTA011	0
GO Biological Processes	19	GO:0001732	formation of cytoplasmic translation initiation complex	19_GO:0008152 metabolic process	-5.4	13	8.2	30244	16	891	6	0.67	0.27	3646|8661|8664|8666|8667|10480	EIF3E|EIF3A|EIF3D|EIF3G|EIF3H|EIF3M	-3.6	ENTA011	0
Reactome Gene Sets	6	R-HSA-8941858	Regulation of RUNX3 expression and activity		-5.4	6.2	6.7	30244	55	891	10	1.1	0.35	5685|5686|5688|5695|5702|5704|5710|5713|5716|6233	PSMA4|PSMA5|PSMA7|PSMB7|PSMC3|PSMC4|PSMD4|PSMD7|PSMD10|RPS27A	-3.6	ENTA011	0
Reactome Gene Sets	6	R-HSA-1655829	Regulation of cholesterol biosynthesis by SREBP (SREBF)		-5.4	6.2	6.7	30244	55	891	10	1.1	0.35	2222|3156|3157|3422|3638|4598|4801|5901|6319|79071	FDFT1|HMGCR|HMGCS1|IDI1|INSIG1|MVK|NFYB|RAN|SCD|ELOVL6	-3.6	ENTA011	0
Reactome Gene Sets	6	R-HSA-174113	SCF-beta-TrCP mediated degradation of Emi1		-5.4	6.2	6.7	30244	55	891	10	1.1	0.35	5685|5686|5688|5695|5702|5704|5710|5713|5716|6233	PSMA4|PSMA5|PSMA7|PSMB7|PSMC3|PSMC4|PSMD4|PSMD7|PSMD10|RPS27A	-3.6	ENTA011	0
Reactome Gene Sets	6	R-HSA-3371497	HSP90 chaperone cycle for steroid hormone receptors (SHR) in the presence of ligand		-5.4	6.2	6.7	30244	55	891	10	1.1	0.35	829|830|1781|3301|3312|3320|3326|3337|10383|84790	CAPZA1|CAPZA2|DYNC1I2|DNAJA1|HSPA8|HSP90AA1|HSP90AB1|DNAJB1|TUBB4B|TUBA1C	-3.6	ENTA011	0
Reactome Gene Sets	6	R-HSA-4641257	Degradation of AXIN		-5.4	6.2	6.7	30244	55	891	10	1.1	0.35	5685|5686|5688|5695|5702|5704|5710|5713|5716|6233	PSMA4|PSMA5|PSMA7|PSMB7|PSMC3|PSMC4|PSMD4|PSMD7|PSMD10|RPS27A	-3.6	ENTA011	0
Reactome Gene Sets	6	R-HSA-176408	Regulation of APC/C activators between G1/S and early anaphase		-5.4	5	6.3	30244	81	891	12	1.3	0.39	701|5685|5686|5688|5695|5702|5704|5710|5713|5716|6233|7324	BUB1B|PSMA4|PSMA5|PSMA7|PSMB7|PSMC3|PSMC4|PSMD4|PSMD7|PSMD10|RPS27A|UBE2E1	-3.6	ENTA011	0
GO Biological Processes	19	GO:1900180	regulation of protein localization to nucleus	19_GO:0051179 localization	-5.4	3.9	5.9	30244	141	891	16	1.8	0.44	908|3320|3843|5300|5569|5901|6612|7037|7175|7203|7545|10542|10575|10576|10694|22948	CCT6A|HSP90AA1|IPO5|PIN1|PKIA|RAN|SUMO3|TFRC|TPR|CCT3|ZIC1|LAMTOR5|CCT4|CCT2|CCT8|CCT5	-3.6	ENTA011	0
GO Biological Processes	19	GO:0051028	mRNA transport	19_GO:0051179 localization	-5.3	4	6	30244	126	891	15	1.7	0.43	1070|1660|2733|4116|5903|6428|6432|7175|9939|55110|55706|55916|56943|57122|84324	CETN3|DHX9|GLE1|MAGOH|RANBP2|SRSF3|SRSF7|TPR|RBM8A|MAGOHB|NDC1|NXT2|ENY2|NUP107|SARNP	-3.6	ENTA011	1
Reactome Gene Sets	6	R-HSA-68867	Assembly of the pre-replicative complex		-5.3	3.8	5.9	30244	142	891	16	1.8	0.44	4171|4173|5001|5685|5686|5688|5695|5702|5704|5710|5713|5716|6233|7324|8364|23595	MCM2|MCM4|ORC5|PSMA4|PSMA5|PSMA7|PSMB7|PSMC3|PSMC4|PSMD4|PSMD7|PSMD10|RPS27A|UBE2E1|H4C3|ORC3	-3.6	ENTA011	0
Reactome Gene Sets	6	R-HSA-5362768	Hh mutants are degraded by ERAD		-5.3	6.1	6.6	30244	56	891	10	1.1	0.35	5685|5686|5688|5695|5702|5704|5710|5713|5716|6233	PSMA4|PSMA5|PSMA7|PSMB7|PSMC3|PSMC4|PSMD4|PSMD7|PSMD10|RPS27A	-3.6	ENTA011	0
GO Biological Processes	19	GO:0032070	regulation of deoxyribonuclease activity	19_GO:0008152 metabolic process	-5.3	17	8.8	30244	10	891	5	0.56	0.25	1676|3146|4869|5111|6188	DFFA|HMGB1|NPM1|PCNA|RPS3	-3.6	ENTA011	0
CORUM	33	CORUM:6247	BBS-chaperonin complex		-5.3	17	8.8	30244	10	891	5	0.56	0.25	7203|10575|10576|10694|22948	CCT3|CCT4|CCT2|CCT8|CCT5	-3.6	ENTA011	0
Reactome Gene Sets	6	R-HSA-2871837	FCERI mediated NF-kB activation		-5.3	5	6.3	30244	82	891	12	1.3	0.39	5685|5686|5688|5695|5702|5704|5710|5713|5716|6233|7322|7334	PSMA4|PSMA5|PSMA7|PSMB7|PSMC3|PSMC4|PSMD4|PSMD7|PSMD10|RPS27A|UBE2D2|UBE2N	-3.6	ENTA011	0
WikiPathways	27	WP5329	Cholesterol biosynthesis pathway in hepatocytes		-5.3	4.3	6	30244	111	891	14	1.6	0.42	39|2181|2222|2232|3156|3157|3422|4598|6307|6319|50814|54898|60481|255738	ACAT2|ACSL3|FDFT1|FDXR|HMGCR|HMGCS1|IDI1|MVK|MSMO1|SCD|NSDHL|ELOVL2|ELOVL5|PCSK9	-3.6	ENTA011	0
Reactome Gene Sets	6	R-HSA-69202	Cyclin E associated events during G1/S transition		-5.2	4.9	6.2	30244	83	891	12	1.3	0.39	1019|1026|5685|5686|5688|5695|5702|5704|5710|5713|5716|6233	CDK4|CDKN1A|PSMA4|PSMA5|PSMA7|PSMB7|PSMC3|PSMC4|PSMD4|PSMD7|PSMD10|RPS27A	-3.5	ENTA011	1
Reactome Gene Sets	6	R-HSA-69541	Stabilization of p53		-5.2	6	6.5	30244	57	891	10	1.1	0.35	5685|5686|5688|5695|5702|5704|5710|5713|5716|6233	PSMA4|PSMA5|PSMA7|PSMB7|PSMC3|PSMC4|PSMD4|PSMD7|PSMD10|RPS27A	-3.5	ENTA011	0
Reactome Gene Sets	6	R-HSA-4641258	Degradation of DVL		-5.2	6	6.5	30244	57	891	10	1.1	0.35	5685|5686|5688|5695|5702|5704|5710|5713|5716|6233	PSMA4|PSMA5|PSMA7|PSMB7|PSMC3|PSMC4|PSMD4|PSMD7|PSMD10|RPS27A	-3.5	ENTA011	0
Reactome Gene Sets	6	R-HSA-5663202	Diseases of signal transduction by growth factor receptors and second messengers		-5.2	2.4	5.2	30244	433	891	31	3.5	0.61	805|1026|3066|3320|3815|4869|5037|5431|5434|5516|5685|5686|5688|5695|5702|5704|5710|5713|5716|5781|5903|5908|6194|6199|6233|7170|7175|11140|51107|80824|81608	CALM2|CDKN1A|HDAC2|HSP90AA1|KIT|NPM1|PEBP1|POLR2B|POLR2E|PPP2CB|PSMA4|PSMA5|PSMA7|PSMB7|PSMC3|PSMC4|PSMD4|PSMD7|PSMD10|PTPN11|RANBP2|RAP1B|RPS6|RPS6KB2|RPS27A|TPM3|TPR|CDC37|APH1A|DUSP16|FIP1L1	-3.5	ENTA011	0
GO Biological Processes	19	GO:0035520	monoubiquitinated protein deubiquitination	19_GO:0008152 metabolic process	-5.2	7.8	7	30244	35	891	8	0.9	0.32	6879|6881|7398|10600|27097|56943|83443|117143	TAF7|TAF10|USP1|USP16|TAF5L|ENY2|SF3B5|TADA1	-3.5	ENTA011	0
Reactome Gene Sets	6	R-HSA-9706574	RHOBTB GTPase Cycle		-5.2	7.8	7	30244	35	891	8	0.9	0.32	908|3183|3320|3326|5756|9886|10576|11140	CCT6A|HNRNPC|HSP90AA1|HSP90AB1|TWF1|RHOBTB1|CCT2|CDC37	-3.5	ENTA011	0
GO Biological Processes	19	GO:0006275	regulation of DNA replication	19_GO:0008152 metabolic process	-5.2	3.9	5.8	30244	130	891	15	1.7	0.43	1660|1763|4171|4173|5001|5111|5983|6742|8317|8467|9126|23560|23595|54107|114799	DHX9|DNA2|MCM2|MCM4|ORC5|PCNA|RFC3|SSBP1|CDC7|SMARCA5|SMC3|GTPBP4|ORC3|POLE3|ESCO1	-3.4	ENTA011	1
Reactome Gene Sets	6	R-HSA-69656	Cyclin A:Cdk2-associated events at S phase entry		-5.1	4.8	6.1	30244	85	891	12	1.3	0.39	1019|1026|5685|5686|5688|5695|5702|5704|5710|5713|5716|6233	CDK4|CDKN1A|PSMA4|PSMA5|PSMA7|PSMB7|PSMC3|PSMC4|PSMD4|PSMD7|PSMD10|RPS27A	-3.4	ENTA011	1
Reactome Gene Sets	6	R-HSA-5676590	NIK-->noncanonical NF-kB signaling		-5.1	5.8	6.4	30244	59	891	10	1.1	0.35	5685|5686|5688|5695|5702|5704|5710|5713|5716|6233	PSMA4|PSMA5|PSMA7|PSMB7|PSMC3|PSMC4|PSMD4|PSMD7|PSMD10|RPS27A	-3.4	ENTA011	0
Reactome Gene Sets	6	R-HSA-5387390	Hh mutants abrogate ligand secretion		-5.1	5.8	6.4	30244	59	891	10	1.1	0.35	5685|5686|5688|5695|5702|5704|5710|5713|5716|6233	PSMA4|PSMA5|PSMA7|PSMB7|PSMC3|PSMC4|PSMD4|PSMD7|PSMD10|RPS27A	-3.4	ENTA011	0
WikiPathways	27	WP5333	Cholesterol metabolism		-5.1	7.5	6.8	30244	36	891	8	0.9	0.32	39|2222|3156|3157|3422|4598|6307|50814	ACAT2|FDFT1|HMGCR|HMGCS1|IDI1|MVK|MSMO1|NSDHL	-3.4	ENTA011	0
Reactome Gene Sets	6	R-HSA-1169408	ISG15 antiviral mechanism		-5.1	5.2	6.2	30244	72	891	11	1.2	0.37	1974|1977|3661|5300|5903|6233|7175|7324|7334|55706|57122	EIF4A2|EIF4E|IRF3|PIN1|RANBP2|RPS27A|TPR|UBE2E1|UBE2N|NDC1|NUP107	-3.4	ENTA011	1
Reactome Gene Sets	6	R-HSA-5607764	CLEC7A (Dectin-1) signaling		-5.1	4.4	5.9	30244	101	891	13	1.5	0.4	805|5685|5686|5688|5695|5702|5704|5710|5713|5716|6233|7322|7334	CALM2|PSMA4|PSMA5|PSMA7|PSMB7|PSMC3|PSMC4|PSMD4|PSMD7|PSMD10|RPS27A|UBE2D2|UBE2N	-3.3	ENTA011	0
CORUM	33	CORUM:3040	Multisynthetase complex		-5.1	15	8.3	30244	11	891	5	0.56	0.25	2058|3376|3735|4141|7965	EPRS1|IARS1|KARS1|MARS1|AIMP2	-3.3	ENTA011	0
GO Biological Processes	19	GO:1904872	regulation of telomerase RNA localization to Cajal body	19_GO:0051179 localization	-5.1	11	7.6	30244	18	891	6	0.67	0.27	908|7203|10575|10576|10694|22948	CCT6A|CCT3|CCT4|CCT2|CCT8|CCT5	-3.3	ENTA011	0
WikiPathways	27	WP5193	Cholesterol synthesis disorders		-5.1	11	7.6	30244	18	891	6	0.67	0.27	2222|3156|3157|3422|4598|6307	FDFT1|HMGCR|HMGCS1|IDI1|MVK|MSMO1	-3.3	ENTA011	0
Reactome Gene Sets	6	R-HSA-69017	CDK-mediated phosphorylation and removal of Cdc6		-5	5.1	6.1	30244	73	891	11	1.2	0.37	5685|5686|5688|5695|5702|5704|5710|5713|5716|6233|7324	PSMA4|PSMA5|PSMA7|PSMB7|PSMC3|PSMC4|PSMD4|PSMD7|PSMD10|RPS27A|UBE2E1	-3.3	ENTA011	0
Reactome Gene Sets	6	R-HSA-5389840	Mitochondrial translation elongation		-5	4.7	6	30244	87	891	12	1.3	0.39	6182|6183|9553|51081|51263|51642|51650|54460|55052|64960|64976|219927	MRPL12|MRPS12|MRPL33|MRPS7|MRPL30|MRPL48|MRPS33|MRPS21|MRPL20|MRPS15|MRPL40|MRPL21	-3.3	ENTA011	0
Reactome Gene Sets	6	R-HSA-5419276	Mitochondrial translation termination		-5	4.7	6	30244	87	891	12	1.3	0.39	6182|6183|9553|51081|51263|51642|51650|54460|55052|64960|64976|219927	MRPL12|MRPS12|MRPL33|MRPS7|MRPL30|MRPL48|MRPS33|MRPS21|MRPL20|MRPS15|MRPL40|MRPL21	-3.3	ENTA011	0
Reactome Gene Sets	6	R-HSA-5610780	Degradation of GLI1 by the proteasome		-5	5.7	6.3	30244	60	891	10	1.1	0.35	5685|5686|5688|5695|5702|5704|5710|5713|5716|6233	PSMA4|PSMA5|PSMA7|PSMB7|PSMC3|PSMC4|PSMD4|PSMD7|PSMD10|RPS27A	-3.3	ENTA011	0
Reactome Gene Sets	6	R-HSA-5610783	Degradation of GLI2 by the proteasome		-5	5.7	6.3	30244	60	891	10	1.1	0.35	5685|5686|5688|5695|5702|5704|5710|5713|5716|6233	PSMA4|PSMA5|PSMA7|PSMB7|PSMC3|PSMC4|PSMD4|PSMD7|PSMD10|RPS27A	-3.3	ENTA011	0
Reactome Gene Sets	6	R-HSA-5610785	GLI3 is processed to GLI3R by the proteasome		-5	5.7	6.3	30244	60	891	10	1.1	0.35	5685|5686|5688|5695|5702|5704|5710|5713|5716|6233	PSMA4|PSMA5|PSMA7|PSMB7|PSMC3|PSMC4|PSMD4|PSMD7|PSMD10|RPS27A	-3.3	ENTA011	0
Reactome Gene Sets	6	R-HSA-5607761	Dectin-1 mediated noncanonical NF-kB signaling		-5	5.7	6.3	30244	60	891	10	1.1	0.35	5685|5686|5688|5695|5702|5704|5710|5713|5716|6233	PSMA4|PSMA5|PSMA7|PSMB7|PSMC3|PSMC4|PSMD4|PSMD7|PSMD10|RPS27A	-3.3	ENTA011	0
WikiPathways	27	WP410	Exercise-induced circadian regulation		-5	6.4	6.5	30244	48	891	9	1	0.33	694|3301|3312|3422|5516|5685|5813|6612|51663	BTG1|DNAJA1|HSPA8|IDI1|PPP2CB|PSMA4|PURA|SUMO3|ZFR	-3.3	ENTA011	0
GO Biological Processes	19	GO:1902653	secondary alcohol biosynthetic process	19_GO:0008152 metabolic process	-5	7.3	6.7	30244	37	891	8	0.9	0.32	2222|3156|3157|3422|3638|4598|6307|50814	FDFT1|HMGCR|HMGCS1|IDI1|INSIG1|MVK|MSMO1|NSDHL	-3.3	ENTA011	0
GO Biological Processes	19	GO:0006695	cholesterol biosynthetic process	19_GO:0008152 metabolic process	-5	7.3	6.7	30244	37	891	8	0.9	0.32	2222|3156|3157|3422|3638|4598|6307|50814	FDFT1|HMGCR|HMGCS1|IDI1|INSIG1|MVK|MSMO1|NSDHL	-3.3	ENTA011	0
KEGG Pathway	24	hsa05415	Diabetic cardiomyopathy		-5	3.2	5.4	30244	203	891	19	2.1	0.48	515|518|522|4537|4540|4541|4695|4698|4706|4709|4710|4717|4718|4720|4724|5160|6513|7381|7388	ATP5PB|ATP5MC3|ATP5PF|ND3|ND5|ND6|NDUFA2|NDUFA5|NDUFAB1|NDUFB3|NDUFB4|NDUFC1|NDUFC2|NDUFS2|NDUFS4|PDHA1|SLC2A1|UQCRB|UQCRH	-3.3	ENTA011	0
Reactome Gene Sets	6	R-HSA-5678895	Defective CFTR causes cystic fibrosis		-5	5.6	6.2	30244	61	891	10	1.1	0.35	5685|5686|5688|5695|5702|5704|5710|5713|5716|6233	PSMA4|PSMA5|PSMA7|PSMB7|PSMC3|PSMC4|PSMD4|PSMD7|PSMD10|RPS27A	-3.3	ENTA011	0
KEGG Pathway	24	hsa05208	Chemical carcinogenesis - reactive oxygen species		-4.9	3	5.3	30244	223	891	20	2.2	0.5	515|518|522|4537|4540|4541|4695|4698|4706|4709|4710|4717|4718|4720|4724|5781|6647|7381|7388|23683	ATP5PB|ATP5MC3|ATP5PF|ND3|ND5|ND6|NDUFA2|NDUFA5|NDUFAB1|NDUFB3|NDUFB4|NDUFC1|NDUFC2|NDUFS2|NDUFS4|PTPN11|SOD1|UQCRB|UQCRH|PRKD3	-3.2	ENTA011	0
Reactome Gene Sets	6	R-HSA-1236978	Cross-presentation of soluble exogenous antigens (endosomes)		-4.9	6.2	6.4	30244	49	891	9	1	0.33	5685|5686|5688|5695|5702|5704|5710|5713|5716	PSMA4|PSMA5|PSMA7|PSMB7|PSMC3|PSMC4|PSMD4|PSMD7|PSMD10	-3.2	ENTA011	0
GO Biological Processes	19	GO:0000462	maturation of SSU-rRNA from tricistronic rRNA transcript (SSU-rRNA, 5.8S rRNA, LSU-rRNA)	19_GO:0008152 metabolic process	-4.9	7.1	6.6	30244	38	891	8	0.9	0.32	6208|6223|6227|25879|25983|51077|55813|161424	RPS14|RPS19|RPS21|DCAF13|NGDN|FCF1|UTP6|NOP9	-3.2	ENTA011	0
GO Biological Processes	19	GO:0043966	histone H3 acetylation	19_GO:0008152 metabolic process	-4.9	7.1	6.6	30244	38	891	8	0.9	0.32	6879|6881|27097|51562|54107|56943|83443|117143	TAF7|TAF10|TAF5L|MBIP|POLE3|ENY2|SF3B5|TADA1	-3.2	ENTA011	0
GO Biological Processes	19	GO:0006626	protein targeting to mitochondrion	19_GO:0051179 localization	-4.9	5.5	6.1	30244	62	891	10	1.1	0.35	3320|3329|10953|25793|26520|26521|56993|131118|401505|100188893	HSP90AA1|HSPD1|TOMM34|FBXO7|TIMM9|TIMM8B|TOMM22|DNAJC19|TOMM5|TOMM6	-3.2	ENTA011	0
GO Biological Processes	19	GO:0043068	positive regulation of programmed cell death	19_GO:0048518 positive regulation of biological process	-4.9	2.2	4.9	30244	561	891	36	4	0.66	468|694|1026|1647|1676|2487|3146|3301|3329|5978|6135|6154|6188|6194|6201|6647|7159|7965|9240|9774|10399|10550|23612|23621|27113|27166|29944|51657|56993|57103|57787|80758|84524|115209|255738|406911	ATF4|BTG1|CDKN1A|GADD45A|DFFA|FRZB|HMGB1|DNAJA1|HSPD1|REST|RPL11|RPL26|RPS3|RPS6|RPS7|SOD1|TP53BP2|AIMP2|PNMA1|BCLAF1|RACK1|ARL6IP5|PHLDA3|BACE1|BBC3|PRELID1|PNMA3|STYXL1|TOMM22|TIGAR|MARK4|PRR7|ZC3H8|OMA1|PCSK9|MIR125B1	-3.2	ENTA011	0
Reactome Gene Sets	6	R-HSA-1236974	ER-Phagosome pathway		-4.9	4.5	5.8	30244	90	891	12	1.3	0.39	3146|5685|5686|5688|5695|5702|5704|5710|5713|5716|6233|10952	HMGB1|PSMA4|PSMA5|PSMA7|PSMB7|PSMC3|PSMC4|PSMD4|PSMD7|PSMD10|RPS27A|SEC61B	-3.2	ENTA011	0
KEGG Pathway	24	hsa04141	Protein processing in endoplasmic reticulum		-4.9	3.4	5.4	30244	171	891	17	1.9	0.46	468|821|3301|3312|3320|3326|3337|3998|6185|7322|7323|10808|10905|10952|10970|22824|80700	ATF4|CANX|DNAJA1|HSPA8|HSP90AA1|HSP90AB1|DNAJB1|LMAN1|RPN2|UBE2D2|UBE2D3|HSPH1|MAN1A2|SEC61B|CKAP4|HSPA4L|UBXN6	-3.2	ENTA011	0
GO Biological Processes	19	GO:0006605	protein targeting	19_GO:0051179 localization	-4.8	2.8	5.2	30244	265	891	22	2.5	0.52	3312|3320|3329|4074|4666|6135|6726|6727|6731|10952|10953|11140|25793|26520|26521|54469|56993|58477|83955|131118|401505|100188893	HSPA8|HSP90AA1|HSPD1|M6PR|NACA|RPL11|SRP9|SRP14|SRP72|SEC61B|TOMM34|CDC37|FBXO7|TIMM9|TIMM8B|ZFAND6|TOMM22|SRPRB|NACA4P|DNAJC19|TOMM5|TOMM6	-3.1	ENTA011	0
CORUM	33	CORUM:742	eIF3 complex (EIF3S6, EIF3S5, EIF3S4, EIF3S3, EIF3S6IP, EIF3S2, EIF3S9, EIF3S12, EIF3S10, EIF3S8, EIF3S1, EIF3S7)		-4.8	14	7.9	30244	12	891	5	0.56	0.25	3646|8661|8664|8666|8667	EIF3E|EIF3A|EIF3D|EIF3G|EIF3H	-3.1	ENTA011	0
Reactome Gene Sets	6	R-HSA-72306	tRNA processing		-4.8	4.1	5.6	30244	107	891	13	1.5	0.4	2058|4234|5901|5903|7175|10248|11260|51504|54901|54931|55706|57122|127253	EPRS1|METTL1|RAN|RANBP2|TPR|POP7|XPOT|TRMT112|CDKAL1|TRMT10C|NDC1|NUP107|TYW3	-3.1	ENTA011	0
Reactome Gene Sets	6	R-HSA-9755511	KEAP1-NFE2L2 pathway		-4.8	4.1	5.6	30244	107	891	13	1.5	0.4	468|1026|5685|5686|5688|5695|5702|5704|5710|5713|5716|6233|7086	ATF4|CDKN1A|PSMA4|PSMA5|PSMA7|PSMB7|PSMC3|PSMC4|PSMD4|PSMD7|PSMD10|RPS27A|TKT	-3.1	ENTA011	0
GO Biological Processes	19	GO:0033044	regulation of chromosome organization	19_GO:0050789 regulation of biological process	-4.8	2.9	5.2	30244	248	891	21	2.4	0.51	701|908|3183|3981|4171|4751|6742|7175|7203|8467|9031|10575|10576|10694|22948|26354|55196|55226|79035|84101|201161	BUB1B|CCT6A|HNRNPC|LIG4|MCM2|NEK2|SSBP1|TPR|CCT3|SMARCA5|BAZ1B|CCT4|CCT2|CCT8|CCT5|GNL3|RESF1|NAT10|NABP2|USP44|CENPV	-3.1	ENTA011	1
GO Biological Processes	19	GO:0034504	protein localization to nucleus	19_GO:0051179 localization	-4.8	3.2	5.3	30244	192	891	18	2	0.47	1026|1434|3843|5901|5903|6135|7175|7507|9349|10430|10758|26108|26953|55035|55916|57122|79711|84154	CDKN1A|CSE1L|IPO5|RAN|RANBP2|RPL11|TPR|XPA|RPL23|TMEM147|TRAF3IP2|PYGO1|RANBP6|NOL8|NXT2|NUP107|IPO4|RPF2	-3.1	ENTA011	1
Reactome Gene Sets	6	R-HSA-4608870	Asymmetric localization of PCP proteins		-4.8	5.3	6	30244	64	891	10	1.1	0.35	5685|5686|5688|5695|5702|5704|5710|5713|5716|6233	PSMA4|PSMA5|PSMA7|PSMB7|PSMC3|PSMC4|PSMD4|PSMD7|PSMD10|RPS27A	-3.1	ENTA011	0
KEGG Pathway	24	hsa04110	Cell cycle		-4.8	3.5	5.4	30244	157	891	16	1.8	0.44	701|1019|1026|1647|3066|4171|4173|5001|5111|5516|8317|9126|9232|23595|25847|114799	BUB1B|CDK4|CDKN1A|GADD45A|HDAC2|MCM2|MCM4|ORC5|PCNA|PPP2CB|CDC7|SMC3|PTTG1|ORC3|ANAPC13|ESCO1	-3.1	ENTA011	1
Reactome Gene Sets	6	R-HSA-6807070	PTEN Regulation		-4.8	3.6	5.4	30244	140	891	15	1.7	0.43	2122|3066|5685|5686|5688|5695|5702|5704|5710|5713|5716|5978|6233|10542|58528	MECOM|HDAC2|PSMA4|PSMA5|PSMA7|PSMB7|PSMC3|PSMC4|PSMD4|PSMD7|PSMD10|REST|RPS27A|LAMTOR5|RRAGD	-3.1	ENTA011	0
Reactome Gene Sets	6	R-HSA-1268020	Mitochondrial protein import		-4.7	5.2	5.9	30244	65	891	10	1.1	0.35	3329|10063|10165|26520|26521|56993|131118|388753|401505|100188893	HSPD1|COX17|SLC25A13|TIMM9|TIMM8B|TOMM22|DNAJC19|COA6|TOMM5|TOMM6	-3	ENTA011	0
GO Biological Processes	19	GO:0006406	mRNA export from nucleus	19_GO:0051179 localization	-4.7	5.2	5.9	30244	65	891	10	1.1	0.35	2733|4116|6428|7175|9939|55110|55916|56943|57122|84324	GLE1|MAGOH|SRSF3|TPR|RBM8A|MAGOHB|NXT2|ENY2|NUP107|SARNP	-3	ENTA011	1
Reactome Gene Sets	6	R-HSA-5358346	Hedgehog ligand biogenesis		-4.7	5.2	5.9	30244	65	891	10	1.1	0.35	5685|5686|5688|5695|5702|5704|5710|5713|5716|6233	PSMA4|PSMA5|PSMA7|PSMB7|PSMC3|PSMC4|PSMD4|PSMD7|PSMD10|RPS27A	-3	ENTA011	0
GO Biological Processes	19	GO:0090150	establishment of protein localization to membrane	19_GO:0051179 localization	-4.7	2.9	5.1	30244	232	891	20	2.2	0.5	3320|4666|6726|6727|6731|9581|10430|10890|10952|26520|26521|54499|56851|56993|58477|83460|83955|84896|401505|100188893	HSP90AA1|NACA|SRP9|SRP14|SRP72|PREPL|TMEM147|RAB10|SEC61B|TIMM9|TIMM8B|TMCO1|EMC7|TOMM22|SRPRB|EMC6|NACA4P|ATAD1|TOMM5|TOMM6	-3	ENTA011	0
GO Biological Processes	19	GO:0042771	intrinsic apoptotic signaling pathway in response to DNA damage by p53 class mediator	19_GO:0050896 response to stimulus	-4.7	7.9	6.6	30244	30	891	7	0.79	0.3	1026|4436|8445|23612|51065|54541|64782	CDKN1A|MSH2|DYRK2|PHLDA3|RPS27L|DDIT4|AEN	-3	ENTA011	0
GO Biological Processes	19	GO:2001252	positive regulation of chromosome organization	19_GO:0048518 positive regulation of biological process	-4.7	4	5.5	30244	110	891	13	1.5	0.4	908|3981|4751|6742|7175|7203|10575|10576|10694|22948|26354|55196|79035	CCT6A|LIG4|NEK2|SSBP1|TPR|CCT3|CCT4|CCT2|CCT8|CCT5|GNL3|RESF1|NABP2	-3	ENTA011	0
KEGG Pathway	24	hsa00970	Aminoacyl-tRNA biosynthesis		-4.7	5.1	5.9	30244	66	891	10	1.1	0.35	2058|2617|3376|3735|4141|4677|6897|8565|25973|283459	EPRS1|GARS1|IARS1|KARS1|MARS1|NARS1|TARS1|YARS1|PARS2|GATC	-3	ENTA011	0
GO Biological Processes	19	GO:0032210	regulation of telomere maintenance via telomerase	19_GO:0008152 metabolic process	-4.7	5.8	6	30244	53	891	9	1	0.33	908|3183|4751|7203|10575|10576|10694|22948|55226	CCT6A|HNRNPC|NEK2|CCT3|CCT4|CCT2|CCT8|CCT5|NAT10	-3	ENTA011	0
GO Biological Processes	19	GO:2000142	regulation of DNA-templated transcription initiation	19_GO:0008152 metabolic process	-4.6	4.7	5.7	30244	80	891	11	1.2	0.37	1019|3146|6879|6881|9442|9774|9862|54797|55832|80306|112950	CDK4|HMGB1|TAF7|TAF10|MED27|BCLAF1|MED24|MED18|CAND1|MED28|MED8	-3	ENTA011	0
GO Biological Processes	19	GO:0006268	DNA unwinding involved in DNA replication	19_GO:0008152 metabolic process	-4.6	9.7	6.9	30244	21	891	6	0.67	0.27	3159|4171|4173|5813|5965|6742	HMGA1|MCM2|MCM4|PURA|RECQL|SSBP1	-2.9	ENTA011	1
WikiPathways	27	WP3963	Mevalonate pathway		-4.6	19	8.5	30244	7	891	4	0.45	0.22	39|3156|3157|4598	ACAT2|HMGCR|HMGCS1|MVK	-2.9	ENTA011	0
GO Biological Processes	19	GO:0036265	RNA (guanine-N7)-methylation	19_GO:0008152 metabolic process	-4.6	19	8.5	30244	7	891	4	0.45	0.22	4234|51504|83640|114049	METTL1|TRMT112|RAMAC|BUD23	-2.9	ENTA011	0
Reactome Gene Sets	6	R-HSA-164843	2-LTR circle formation		-4.6	19	8.5	30244	7	891	4	0.45	0.22	2547|3159|3981|8815	XRCC6|HMGA1|LIG4|BANF1	-2.9	ENTA011	0
GO Biological Processes	19	GO:0045786	negative regulation of cell cycle	19_GO:0048519 negative regulation of biological process	-4.6	2.4	4.9	30244	378	891	27	3	0.57	116|694|701|988|1026|1763|3843|4436|4751|4869|5781|6154|7159|7175|8467|9031|10950|11170|25793|26001|27339|51065|51499|60672|79035|84101|163859	ADCYAP1|BTG1|BUB1B|CDC5L|CDKN1A|DNA2|IPO5|MSH2|NEK2|NPM1|PTPN11|RPL26|TP53BP2|TPR|SMARCA5|BAZ1B|BTG3|FAM107A|FBXO7|RNF167|PRPF19|RPS27L|TRIAP1|MIIP|NABP2|USP44|SDE2	-2.9	ENTA011	0
Reactome Gene Sets	6	R-HSA-1169091	Activation of NF-kappaB in B cells		-4.6	5.1	5.8	30244	67	891	10	1.1	0.35	5685|5686|5688|5695|5702|5704|5710|5713|5716|6233	PSMA4|PSMA5|PSMA7|PSMB7|PSMC3|PSMC4|PSMD4|PSMD7|PSMD10|RPS27A	-2.9	ENTA011	0
GO Biological Processes	19	GO:0006839	mitochondrial transport	19_GO:0051179 localization	-4.6	3.4	5.2	30244	162	891	16	1.8	0.44	3320|3329|10165|10953|23593|25793|26520|26521|27113|51522|56993|119559|131118|282991|401505|100188893	HSP90AA1|HSPD1|SLC25A13|TOMM34|HEBP2|FBXO7|TIMM9|TIMM8B|BBC3|TMEM14C|TOMM22|SFXN4|DNAJC19|BLOC1S2|TOMM5|TOMM6	-2.9	ENTA011	0
WikiPathways	27	WP466	DNA replication		-4.6	6.5	6.2	30244	42	891	8	0.9	0.32	4171|4173|5001|5111|5981|5983|8317|23595	MCM2|MCM4|ORC5|PCNA|RFC1|RFC3|CDC7|ORC3	-2.9	ENTA011	1
Reactome Gene Sets	6	R-HSA-2426168	Activation of gene expression by SREBF (SREBP)		-4.6	6.5	6.2	30244	42	891	8	0.9	0.32	2222|3156|3157|3422|4598|4801|6319|79071	FDFT1|HMGCR|HMGCS1|IDI1|MVK|NFYB|SCD|ELOVL6	-2.9	ENTA011	0
GO Biological Processes	19	GO:0006458	'de novo' protein folding	19_GO:0009987 cellular process	-4.6	6.5	6.2	30244	42	891	8	0.9	0.32	3312|3329|3336|3337|9403|10576|10808|27000	HSPA8|HSPD1|HSPE1|DNAJB1|SELENOF|CCT2|HSPH1|DNAJC2	-2.9	ENTA011	0
Reactome Gene Sets	6	R-HSA-9013694	Signaling by NOTCH4		-4.5	4.6	5.6	30244	82	891	11	1.2	0.37	5685|5686|5688|5695|5702|5704|5710|5713|5716|6233|51107	PSMA4|PSMA5|PSMA7|PSMB7|PSMC3|PSMC4|PSMD4|PSMD7|PSMD10|RPS27A|APH1A	-2.9	ENTA011	0
Reactome Gene Sets	6	R-HSA-5658442	Regulation of RAS by GAPs		-4.5	5	5.7	30244	68	891	10	1.1	0.35	5685|5686|5688|5695|5702|5704|5710|5713|5716|6233	PSMA4|PSMA5|PSMA7|PSMB7|PSMC3|PSMC4|PSMD4|PSMD7|PSMD10|RPS27A	-2.9	ENTA011	0
KEGG Pathway	24	hsa03008	Ribosome biogenesis in eukaryotes		-4.5	3.3	5.2	30244	164	891	16	1.8	0.44	2091|4809|5901|10199|10248|10813|23560|26354|29889|51077|51119|51602|55226|55272|55813|55916	FBL|SNU13|RAN|MPHOSPH10|POP7|UTP14A|GTPBP4|GNL3|GNL2|FCF1|SBDS|NOP58|NAT10|IMP3|UTP6|NXT2	-2.9	ENTA011	0
Reactome Gene Sets	6	R-HSA-9609507	Protein localization		-4.5	3.3	5.2	30244	164	891	16	1.8	0.44	3329|6233|7322|7323|10063|10165|10952|26520|26521|54469|56993|84896|131118|388753|401505|100188893	HSPD1|RPS27A|UBE2D2|UBE2D3|COX17|SLC25A13|SEC61B|TIMM9|TIMM8B|ZFAND6|TOMM22|ATAD1|DNAJC19|COA6|TOMM5|TOMM6	-2.9	ENTA011	0
GO Biological Processes	19	GO:0019080	viral gene expression	19_GO:0016032 viral process	-4.5	5.6	5.9	30244	55	891	9	1	0.33	821|1660|2589|3276|6741|8661|8664|8666|28985	CANX|DHX9|GALNT1|PRMT1|SSB|EIF3A|EIF3D|EIF3G|MCTS1	-2.9	ENTA011	0
GO Biological Processes	19	GO:0043065	positive regulation of apoptotic process	19_GO:0048518 positive regulation of biological process	-4.5	2.1	4.7	30244	539	891	34	3.8	0.64	468|694|1647|1676|2487|3146|3301|3329|5978|6135|6154|6188|6194|6201|6647|7159|7965|9240|9774|10399|10550|23612|23621|27113|27166|29944|51657|56993|57103|80758|84524|115209|255738|406911	ATF4|BTG1|GADD45A|DFFA|FRZB|HMGB1|DNAJA1|HSPD1|REST|RPL11|RPL26|RPS3|RPS6|RPS7|SOD1|TP53BP2|AIMP2|PNMA1|BCLAF1|RACK1|ARL6IP5|PHLDA3|BACE1|BBC3|PRELID1|PNMA3|STYXL1|TOMM22|TIGAR|PRR7|ZC3H8|OMA1|PCSK9|MIR125B1	-2.8	ENTA011	0
GO Biological Processes	19	GO:0018394	peptidyl-lysine acetylation	19_GO:0008152 metabolic process	-4.5	4.2	5.5	30244	98	891	12	1.3	0.39	6879|6881|9643|10933|27097|51562|54107|56943|83443|114799|117143|151507	TAF7|TAF10|MORF4L2|MORF4L1|TAF5L|MBIP|POLE3|ENY2|SF3B5|ESCO1|TADA1|MSL3P1	-2.8	ENTA011	0
Reactome Gene Sets	6	R-HSA-202424	Downstream TCR signaling		-4.5	4.2	5.5	30244	98	891	12	1.3	0.39	5685|5686|5688|5695|5702|5704|5710|5713|5716|6233|7322|7334	PSMA4|PSMA5|PSMA7|PSMB7|PSMC3|PSMC4|PSMD4|PSMD7|PSMD10|RPS27A|UBE2D2|UBE2N	-2.8	ENTA011	0
Reactome Gene Sets	6	R-HSA-1168372	Downstream signaling events of B Cell Receptor (BCR)		-4.5	4.5	5.6	30244	83	891	11	1.2	0.37	805|5685|5686|5688|5695|5702|5704|5710|5713|5716|6233	CALM2|PSMA4|PSMA5|PSMA7|PSMB7|PSMC3|PSMC4|PSMD4|PSMD7|PSMD10|RPS27A	-2.8	ENTA011	0
Reactome Gene Sets	6	R-HSA-195253	Degradation of beta-catenin by the destruction complex		-4.5	4.5	5.6	30244	83	891	11	1.2	0.37	5516|5685|5686|5688|5695|5702|5704|5710|5713|5716|6233	PPP2CB|PSMA4|PSMA5|PSMA7|PSMB7|PSMC3|PSMC4|PSMD4|PSMD7|PSMD10|RPS27A	-2.8	ENTA011	0
GO Biological Processes	19	GO:0032069	regulation of nuclease activity	19_GO:0008152 metabolic process	-4.5	9.3	6.8	30244	22	891	6	0.67	0.27	1676|3146|4869|5111|6059|6188	DFFA|HMGB1|NPM1|PCNA|ABCE1|RPS3	-2.8	ENTA011	0
GO Biological Processes	19	GO:0006338	chromatin remodeling	19_GO:0009987 cellular process	-4.5	2.1	4.6	30244	609	891	37	4.2	0.67	2091|2122|2491|3006|3008|3066|3146|3159|3183|3276|4171|4692|4869|5978|6881|7150|7913|8364|8467|9031|9044|9188|9862|10428|10600|23270|25842|51504|54107|55352|56154|64324|64426|84864|158880|201161|646817	FBL|MECOM|CENPI|H1-2|H1-4|HDAC2|HMGB1|HMGA1|HNRNPC|PRMT1|MCM2|NDN|NPM1|REST|TAF10|TOP1|DEK|H4C3|SMARCA5|BAZ1B|BTAF1|DDX21|MED24|CFDP1|USP16|TSPYL4|ASF1A|TRMT112|POLE3|COPRS|TEX15|NSD1|SUDS3|RIOX2|USP51|CENPV|SETSIP	-2.8	ENTA011	0
GO Biological Processes	19	GO:0010942	positive regulation of cell death	19_GO:0048518 positive regulation of biological process	-4.5	2.1	4.6	30244	609	891	37	4.2	0.67	468|694|1026|1647|1676|2487|3146|3301|3329|5978|6135|6154|6188|6194|6201|6647|7159|7965|9240|9774|10399|10550|23593|23612|23621|27113|27166|29944|51657|56993|57103|57787|80758|84524|115209|255738|406911	ATF4|BTG1|CDKN1A|GADD45A|DFFA|FRZB|HMGB1|DNAJA1|HSPD1|REST|RPL11|RPL26|RPS3|RPS6|RPS7|SOD1|TP53BP2|AIMP2|PNMA1|BCLAF1|RACK1|ARL6IP5|HEBP2|PHLDA3|BACE1|BBC3|PRELID1|PNMA3|STYXL1|TOMM22|TIGAR|MARK4|PRR7|ZC3H8|OMA1|PCSK9|MIR125B1	-2.8	ENTA011	0
Reactome Gene Sets	6	R-HSA-8948751	Regulation of PTEN stability and activity		-4.5	4.9	5.7	30244	69	891	10	1.1	0.35	5685|5686|5688|5695|5702|5704|5710|5713|5716|6233	PSMA4|PSMA5|PSMA7|PSMB7|PSMC3|PSMC4|PSMD4|PSMD7|PSMD10|RPS27A	-2.8	ENTA011	0
Reactome Gene Sets	6	R-HSA-194315	Signaling by Rho GTPases		-4.5	2	4.5	30244	706	891	41	4.6	0.7	390|701|805|908|998|1362|1781|2491|3183|3320|3326|3336|3998|4698|5300|5516|5756|5903|6453|6472|7037|7170|8153|8364|9886|10093|10383|10398|10424|10576|10652|10970|11140|26286|51133|54509|54874|55166|57122|81930|84790	RND3|BUB1B|CALM2|CCT6A|CDC42|CPD|DYNC1I2|CENPI|HNRNPC|HSP90AA1|HSP90AB1|HSPE1|LMAN1|NDUFA5|PIN1|PPP2CB|TWF1|RANBP2|ITSN1|SHMT2|TFRC|TPM3|RND2|H4C3|RHOBTB1|ARPC4|TUBB4B|MYL9|PGRMC2|CCT2|YKT6|CKAP4|CDC37|ARFGAP3|KCTD3|RHOF|FNBP1L|CENPQ|NUP107|KIF18A|TUBA1C	-2.8	ENTA011	0
Reactome Gene Sets	6	R-HSA-9020702	Interleukin-1 signaling		-4.5	3.8	5.3	30244	115	891	13	1.5	0.4	3146|5685|5686|5688|5695|5702|5704|5710|5713|5716|6233|7334|121457	HMGB1|PSMA4|PSMA5|PSMA7|PSMB7|PSMC3|PSMC4|PSMD4|PSMD7|PSMD10|RPS27A|UBE2N|IKBIP	-2.8	ENTA011	0
Reactome Gene Sets	6	R-HSA-162587	HIV Life Cycle		-4.4	3.4	5.2	30244	149	891	15	1.7	0.43	2547|3159|3981|5431|5434|5901|5903|6233|6827|6879|6881|7175|8815|55706|57122	XRCC6|HMGA1|LIG4|POLR2B|POLR2E|RAN|RANBP2|RPS27A|SUPT4H1|TAF7|TAF10|TPR|BANF1|NDC1|NUP107	-2.8	ENTA011	1
GO Biological Processes	19	GO:0016126	sterol biosynthetic process	19_GO:0008152 metabolic process	-4.4	6.2	6	30244	44	891	8	0.9	0.32	2222|3156|3157|3422|3638|4598|6307|50814	FDFT1|HMGCR|HMGCS1|IDI1|INSIG1|MVK|MSMO1|NSDHL	-2.8	ENTA011	0
GO Biological Processes	19	GO:0140694	non-membrane-bounded organelle assembly	19_GO:0009987 cellular process	-4.4	2.5	4.8	30244	324	891	24	2.7	0.54	4076|4751|4869|6128|6135|6169|6188|6193|6208|6209|6223|6228|9126|10146|10398|10464|27229|51065|51081|51119|55052|79884|84154|253943	CAPRIN1|NEK2|NPM1|RPL6|RPL11|RPL38|RPS3|RPS5|RPS14|RPS15|RPS19|RPS23|SMC3|G3BP1|MYL9|PIBF1|TUBGCP4|RPS27L|MRPS7|SBDS|MRPL20|MAP9|RPF2|YTHDF3	-2.8	ENTA011	0
Reactome Gene Sets	6	R-HSA-5632684	Hedgehog 'on' state		-4.4	4.4	5.5	30244	85	891	11	1.2	0.37	5685|5686|5688|5695|5702|5704|5710|5713|5716|6233|91653	PSMA4|PSMA5|PSMA7|PSMB7|PSMC3|PSMC4|PSMD4|PSMD7|PSMD10|RPS27A|BOC	-2.8	ENTA011	0
Reactome Gene Sets	6	R-HSA-8856688	Golgi-to-ER retrograde transport		-4.4	3.6	5.2	30244	133	891	14	1.6	0.42	829|830|1315|1781|2589|9585|10383|10749|10959|26286|54732|55614|81930|84790	CAPZA1|CAPZA2|COPB1|DYNC1I2|GALNT1|KIF20B|TUBB4B|KIF1C|TMED2|ARFGAP3|TMED9|KIF16B|KIF18A|TUBA1C	-2.8	ENTA011	0
GO Biological Processes	19	GO:0051098	regulation of binding	19_GO:0065007 biological regulation	-4.4	2.4	4.7	30244	368	891	26	2.9	0.56	805|998|1026|1660|3066|3146|3646|4751|4830|5300|5516|5901|6135|6612|6881|8664|8721|8751|9044|10399|10542|23032|23560|51042|64324|255738	CALM2|CDC42|CDKN1A|DHX9|HDAC2|HMGB1|EIF3E|NEK2|NME1|PIN1|PPP2CB|RAN|RPL11|SUMO3|TAF10|EIF3D|EDF1|ADAM15|BTAF1|RACK1|LAMTOR5|USP33|GTPBP4|ZNF593|NSD1|PCSK9	-2.7	ENTA011	0
GO Biological Processes	19	GO:0044283	small molecule biosynthetic process	19_GO:0008152 metabolic process	-4.4	2.2	4.6	30244	456	891	30	3.4	0.6	468|2222|2232|2806|3156|3157|3422|3638|3992|4522|4598|4706|5092|5360|5723|5831|5947|6307|6319|6472|8402|8560|10165|29920|29940|50814|54898|60481|60496|79071	ATF4|FDFT1|FDXR|GOT2|HMGCR|HMGCS1|IDI1|INSIG1|FADS1|MTHFD1|MVK|NDUFAB1|PCBD1|PLTP|PSPH|PYCR1|RBP1|MSMO1|SCD|SHMT2|SLC25A11|DEGS1|SLC25A13|PYCR2|DSE|NSDHL|ELOVL2|ELOVL5|AASDHPPT|ELOVL6	-2.7	ENTA011	0
GO Biological Processes	19	GO:0051205	protein insertion into membrane	19_GO:0051179 localization	-4.4	4.8	5.6	30244	71	891	10	1.1	0.35	3320|10430|26520|26521|54499|56851|56993|83460|401505|100188893	HSP90AA1|TMEM147|TIMM9|TIMM8B|TMCO1|EMC7|TOMM22|EMC6|TOMM5|TOMM6	-2.7	ENTA011	0
GO Biological Processes	19	GO:0070585	protein localization to mitochondrion	19_GO:0051179 localization	-4.4	4.3	5.4	30244	86	891	11	1.2	0.37	3301|3320|3329|10953|25793|26520|26521|56993|131118|401505|100188893	DNAJA1|HSP90AA1|HSPD1|TOMM34|FBXO7|TIMM9|TIMM8B|TOMM22|DNAJC19|TOMM5|TOMM6	-2.7	ENTA011	0
GO Biological Processes	19	GO:0065004	protein-DNA complex assembly	19_GO:0009987 cellular process	-4.3	2.9	4.9	30244	226	891	19	2.1	0.48	2491|3006|3008|4171|4869|6879|6881|8364|8467|9442|9862|23270|25842|54107|54797|80306|112950|201161|646817	CENPI|H1-2|H1-4|MCM2|NPM1|TAF7|TAF10|H4C3|SMARCA5|MED27|MED24|TSPYL4|ASF1A|POLE3|MED18|MED28|MED8|CENPV|SETSIP	-2.7	ENTA011	0
Reactome Gene Sets	6	R-HSA-6798695	Neutrophil degranulation		-4.3	2.2	4.6	30244	481	891	31	3.5	0.61	967|1315|2547|3146|3312|3320|3326|4718|5036|5686|5695|5702|5713|5908|6515|6727|6993|8560|10383|10576|10694|10857|10890|10970|23593|25840|54509|54918|55832|80184|81619	CD63|COPB1|XRCC6|HMGB1|HSPA8|HSP90AA1|HSP90AB1|NDUFC2|PA2G4|PSMA5|PSMB7|PSMC3|PSMD7|RAP1B|SLC2A3|SRP14|DYNLT1|DEGS1|TUBB4B|CCT2|CCT8|PGRMC1|RAB10|CKAP4|HEBP2|TMT1A|RHOF|CMTM6|CAND1|CEP290|TSPAN14	-2.7	ENTA011	0
GO Biological Processes	19	GO:1990830	cellular response to leukemia inhibitory factor	19_GO:0050896 response to stimulus	-4.3	4	5.3	30244	102	891	12	1.3	0.39	1974|4691|4801|6428|6432|6656|7037|8467|9774|10678|26577|27101	EIF4A2|NCL|NFYB|SRSF3|SRSF7|SOX1|TFRC|SMARCA5|BCLAF1|B3GNT2|PCOLCE2|CACYBP	-2.7	ENTA011	0
GO Biological Processes	19	GO:0015959	diadenosine polyphosphate metabolic process	19_GO:0008152 metabolic process	-4.3	17	7.9	30244	8	891	4	0.45	0.22	2617|3735|55190|170685	GARS1|KARS1|NUDT11|NUDT10	-2.7	ENTA011	0
CORUM	33	CORUM:6194	B-WICH complex		-4.3	17	7.9	30244	8	891	4	0.45	0.22	7913|8467|9031|9188	DEK|SMARCA5|BAZ1B|DDX21	-2.7	ENTA011	0
WikiPathways	27	WP5304	Cholesterol metabolism		-4.3	4.7	5.5	30244	72	891	10	1.1	0.35	39|2222|3156|3157|3422|4598|5360|6307|50814|255738	ACAT2|FDFT1|HMGCR|HMGCS1|IDI1|MVK|PLTP|MSMO1|NSDHL|PCSK9	-2.7	ENTA011	0
GO Biological Processes	19	GO:0060260	regulation of transcription initiation by RNA polymerase II	19_GO:0008152 metabolic process	-4.3	4.7	5.5	30244	72	891	10	1.1	0.35	1019|3146|6879|6881|9442|9862|54797|55832|80306|112950	CDK4|HMGB1|TAF7|TAF10|MED27|MED24|MED18|CAND1|MED28|MED8	-2.7	ENTA011	0
Reactome Gene Sets	6	R-HSA-446652	Interleukin-1 family signaling		-4.3	3.3	5	30244	153	891	15	1.7	0.43	3146|5685|5686|5688|5695|5702|5704|5710|5713|5716|5781|6233|7334|10068|121457	HMGB1|PSMA4|PSMA5|PSMA7|PSMB7|PSMC3|PSMC4|PSMD4|PSMD7|PSMD10|PTPN11|RPS27A|UBE2N|IL18BP|IKBIP	-2.7	ENTA011	0
GO Biological Processes	19	GO:0016573	histone acetylation	19_GO:0008152 metabolic process	-4.3	4.3	5.4	30244	87	891	11	1.2	0.37	6879|6881|9643|10933|27097|51562|54107|56943|83443|117143|151507	TAF7|TAF10|MORF4L2|MORF4L1|TAF5L|MBIP|POLE3|ENY2|SF3B5|TADA1|MSL3P1	-2.7	ENTA011	0
GO Biological Processes	19	GO:0032212	positive regulation of telomere maintenance via telomerase	19_GO:0048518 positive regulation of biological process	-4.3	7	6.1	30244	34	891	7	0.79	0.3	908|4751|7203|10575|10576|10694|22948	CCT6A|NEK2|CCT3|CCT4|CCT2|CCT8|CCT5	-2.7	ENTA011	0
GO Biological Processes	19	GO:1903311	regulation of mRNA metabolic process	19_GO:0008152 metabolic process	-4.3	2.4	4.7	30244	351	891	25	2.8	0.55	1660|3183|3312|4076|4116|4691|4869|5978|6428|6432|8531|9939|10492|10758|10922|26135|26986|27339|55110|55147|57060|57703|87178|253943|406911	DHX9|HNRNPC|HSPA8|CAPRIN1|MAGOH|NCL|NPM1|REST|SRSF3|SRSF7|YBX3|RBM8A|SYNCRIP|TRAF3IP2|FASTK|SERBP1|PABPC1|PRPF19|MAGOHB|RBM23|PCBP4|CWC22|PNPT1|YTHDF3|MIR125B1	-2.7	ENTA011	0
GO Biological Processes	19	GO:0006271	DNA strand elongation involved in DNA replication	19_GO:0008152 metabolic process	-4.3	11	7	30244	15	891	5	0.56	0.25	1763|4173|5111|5983|54107	DNA2|MCM4|PCNA|RFC3|POLE3	-2.7	ENTA011	1
GO Biological Processes	19	GO:1990823	response to leukemia inhibitory factor	19_GO:0050896 response to stimulus	-4.3	4	5.2	30244	103	891	12	1.3	0.39	1974|4691|4801|6428|6432|6656|7037|8467|9774|10678|26577|27101	EIF4A2|NCL|NFYB|SRSF3|SRSF7|SOX1|TFRC|SMARCA5|BCLAF1|B3GNT2|PCOLCE2|CACYBP	-2.7	ENTA011	0
KEGG Pathway	24	hsa03050	Proteasome		-4.3	5.9	5.8	30244	46	891	8	0.9	0.32	5685|5686|5688|5695|5702|5704|5710|5713	PSMA4|PSMA5|PSMA7|PSMB7|PSMC3|PSMC4|PSMD4|PSMD7	-2.7	ENTA011	0
KEGG Pathway	24	hsa04115	p53 signaling pathway		-4.3	4.6	5.4	30244	73	891	10	1.1	0.35	1019|1026|1647|5054|10572|27113|54205|64393|92344|143686	CDK4|CDKN1A|GADD45A|SERPINE1|SIVA1|BBC3|CYCS|ZMAT3|GORAB|SESN3	-2.6	ENTA011	0
Reactome Gene Sets	6	R-HSA-8939902	Regulation of RUNX2 expression and activity		-4.3	4.6	5.4	30244	73	891	10	1.1	0.35	5685|5686|5688|5695|5702|5704|5710|5713|5716|6233	PSMA4|PSMA5|PSMA7|PSMB7|PSMC3|PSMC4|PSMD4|PSMD7|PSMD10|RPS27A	-2.6	ENTA011	0
GO Biological Processes	19	GO:0006473	protein acetylation	19_GO:0008152 metabolic process	-4.3	3.7	5.1	30244	120	891	13	1.5	0.4	6879|6881|9643|10933|27097|51562|54107|55226|56943|83443|114799|117143|151507	TAF7|TAF10|MORF4L2|MORF4L1|TAF5L|MBIP|POLE3|NAT10|ENY2|SF3B5|ESCO1|TADA1|MSL3P1	-2.6	ENTA011	0
WikiPathways	27	WP179	Cell cycle		-4.3	3.7	5.1	30244	120	891	13	1.5	0.4	1019|1026|1647|3066|4171|4173|5001|5111|8317|9126|9232|23595|25847	CDK4|CDKN1A|GADD45A|HDAC2|MCM2|MCM4|ORC5|PCNA|CDC7|SMC3|PTTG1|ORC3|ANAPC13	-2.6	ENTA011	1
Reactome Gene Sets	6	R-HSA-9716542	Signaling by Rho GTPases, Miro GTPases and RHOBTB3		-4.2	1.9	4.4	30244	722	891	41	4.6	0.7	390|701|805|908|998|1362|1781|2491|3183|3320|3326|3336|3998|4698|5300|5516|5756|5903|6453|6472|7037|7170|8153|8364|9886|10093|10383|10398|10424|10576|10652|10970|11140|26286|51133|54509|54874|55166|57122|81930|84790	RND3|BUB1B|CALM2|CCT6A|CDC42|CPD|DYNC1I2|CENPI|HNRNPC|HSP90AA1|HSP90AB1|HSPE1|LMAN1|NDUFA5|PIN1|PPP2CB|TWF1|RANBP2|ITSN1|SHMT2|TFRC|TPM3|RND2|H4C3|RHOBTB1|ARPC4|TUBB4B|MYL9|PGRMC2|CCT2|YKT6|CKAP4|CDC37|ARFGAP3|KCTD3|RHOF|FNBP1L|CENPQ|NUP107|KIF18A|TUBA1C	-2.6	ENTA011	0
WikiPathways	27	WP4396	Nonalcoholic fatty liver disease		-4.2	3.3	5	30244	155	891	15	1.7	0.43	468|998|4695|4698|4706|4709|4710|4717|4718|4720|4724|7381|7388|27113|54205	ATF4|CDC42|NDUFA2|NDUFA5|NDUFAB1|NDUFB3|NDUFB4|NDUFC1|NDUFC2|NDUFS2|NDUFS4|UQCRB|UQCRH|BBC3|CYCS	-2.6	ENTA011	0
Reactome Gene Sets	6	R-HSA-9013408	RHOG GTPase cycle		-4.2	4.6	5.4	30244	74	891	10	1.1	0.35	998|3336|3998|4698|6453|6472|7037|10424|10652|26286	CDC42|HSPE1|LMAN1|NDUFA5|ITSN1|SHMT2|TFRC|PGRMC2|YKT6|ARFGAP3	-2.6	ENTA011	0
Reactome Gene Sets	6	R-HSA-3371556	Cellular response to heat stress		-4.2	4.2	5.3	30244	89	891	11	1.2	0.37	3312|3320|3326|3337|5903|7175|10808|22824|27000|55706|57122	HSPA8|HSP90AA1|HSP90AB1|DNAJB1|RANBP2|TPR|HSPH1|HSPA4L|DNAJC2|NDC1|NUP107	-2.6	ENTA011	1
Reactome Gene Sets	6	R-HSA-1236975	Antigen processing-Cross presentation		-4.2	3.9	5.1	30244	105	891	12	1.3	0.39	3146|5685|5686|5688|5695|5702|5704|5710|5713|5716|6233|10952	HMGB1|PSMA4|PSMA5|PSMA7|PSMB7|PSMC3|PSMC4|PSMD4|PSMD7|PSMD10|RPS27A|SEC61B	-2.6	ENTA011	0
WikiPathways	27	WP4932	7q11.23 copy number variation syndrome		-4.2	3.8	5.1	30244	106	891	12	1.3	0.39	468|515|518|3066|3159|5111|7324|7913|8467|9031|9188|114049	ATF4|ATP5PB|ATP5MC3|HDAC2|HMGA1|PCNA|UBE2E1|DEK|SMARCA5|BAZ1B|DDX21|BUD23	-2.6	ENTA011	0
GO Biological Processes	19	GO:1901796	regulation of signal transduction by p53 class mediator	19_GO:0050896 response to stimulus	-4.2	3.8	5.1	30244	106	891	12	1.3	0.39	5716|6135|6154|6167|6201|6209|8445|9349|29035|51499|55003|84154	PSMD10|RPL11|RPL26|RPL37|RPS7|RPS15|DYRK2|RPL23|HAPSTR1|TRIAP1|PAK1IP1|RPF2	-2.6	ENTA011	0
Reactome Gene Sets	6	R-HSA-5619115	Disorders of transmembrane transporters		-4.2	3.1	4.8	30244	176	891	16	1.8	0.44	5685|5686|5688|5695|5702|5704|5710|5713|5716|5903|6233|6513|6566|7175|55706|57122	PSMA4|PSMA5|PSMA7|PSMB7|PSMC3|PSMC4|PSMD4|PSMD7|PSMD10|RANBP2|RPS27A|SLC2A1|SLC16A1|TPR|NDC1|NUP107	-2.5	ENTA011	1
GO Biological Processes	19	GO:1904356	regulation of telomere maintenance via telomere lengthening	19_GO:0008152 metabolic process	-4.2	5	5.5	30244	61	891	9	1	0.33	908|3183|4751|7203|10575|10576|10694|22948|55226	CCT6A|HNRNPC|NEK2|CCT3|CCT4|CCT2|CCT8|CCT5|NAT10	-2.5	ENTA011	0
CORUM	33	CORUM:2914	Respiratory chain complex I (beta subunit) mitochondrial		-4.1	11	6.7	30244	16	891	5	0.56	0.25	4540|4706|4709|4710|4718	ND5|NDUFAB1|NDUFB3|NDUFB4|NDUFC2	-2.5	ENTA011	0
WikiPathways	27	WP4352	Ciliary landscape		-4.1	2.8	4.7	30244	215	891	18	2	0.47	1781|2181|3066|4171|4173|4236|4436|4698|5704|5713|6993|7322|9669|10421|10424|26286|80184|149371	DYNC1I2|ACSL3|HDAC2|MCM2|MCM4|MFAP1|MSH2|NDUFA5|PSMC4|PSMD7|DYNLT1|UBE2D2|EIF5B|CD2BP2|PGRMC2|ARFGAP3|CEP290|EXOC8	-2.5	ENTA011	1
Reactome Gene Sets	6	R-HSA-390466	Chaperonin-mediated protein folding		-4.1	4.1	5.2	30244	91	891	11	1.2	0.37	908|5201|5203|5204|7203|10383|10575|10576|10694|22948|84790	CCT6A|PFDN1|PFDN4|PFDN5|CCT3|TUBB4B|CCT4|CCT2|CCT8|CCT5|TUBA1C	-2.5	ENTA011	0
WikiPathways	27	WP3925	Amino acid metabolism		-4.1	4.1	5.2	30244	91	891	11	1.2	0.37	128|2058|2806|3033|3376|4594|4953|5160|5831|6611|84706	ADH5|EPRS1|GOT2|HADH|IARS1|MMUT|ODC1|PDHA1|PYCR1|SMS|GPT2	-2.5	ENTA011	0
GO Biological Processes	19	GO:0000278	mitotic cell cycle	19_GO:0009987 cellular process	-4.1	2	4.4	30244	611	891	36	4	0.66	403|701|805|1019|1026|1763|1977|2491|4171|4173|4436|4751|5111|5516|5901|6154|6194|6881|6993|7175|8317|8815|9126|10383|10464|10600|27229|51065|51119|51499|79035|79884|81930|84790|149371|163859	ARL3|BUB1B|CALM2|CDK4|CDKN1A|DNA2|EIF4E|CENPI|MCM2|MCM4|MSH2|NEK2|PCNA|PPP2CB|RAN|RPL26|RPS6|TAF10|DYNLT1|TPR|CDC7|BANF1|SMC3|TUBB4B|PIBF1|USP16|TUBGCP4|RPS27L|SBDS|TRIAP1|NABP2|MAP9|KIF18A|TUBA1C|EXOC8|SDE2	-2.5	ENTA011	1
GO Biological Processes	19	GO:0072655	establishment of protein localization to mitochondrion	19_GO:0051179 localization	-4.1	4.5	5.3	30244	76	891	10	1.1	0.35	3320|3329|10953|25793|26520|26521|56993|131118|401505|100188893	HSP90AA1|HSPD1|TOMM34|FBXO7|TIMM9|TIMM8B|TOMM22|DNAJC19|TOMM5|TOMM6	-2.5	ENTA011	0
GO Biological Processes	19	GO:1903047	mitotic cell cycle process	19_GO:0009987 cellular process	-4.1	2.1	4.4	30244	518	891	32	3.6	0.62	403|701|805|1019|1026|1763|1977|2491|4171|4173|4436|4751|5111|5901|6154|6194|6881|6993|7175|8317|8815|9126|10464|10600|51065|51119|51499|79035|79884|81930|149371|163859	ARL3|BUB1B|CALM2|CDK4|CDKN1A|DNA2|EIF4E|CENPI|MCM2|MCM4|MSH2|NEK2|PCNA|RAN|RPL26|RPS6|TAF10|DYNLT1|TPR|CDC7|BANF1|SMC3|PIBF1|USP16|RPS27L|SBDS|TRIAP1|NABP2|MAP9|KIF18A|EXOC8|SDE2	-2.5	ENTA011	1
GO Biological Processes	19	GO:0031396	regulation of protein ubiquitination	19_GO:0008152 metabolic process	-4.1	2.8	4.7	30244	216	891	18	2	0.47	329|701|3301|3320|3326|5300|5716|6135|6167|6188|6201|6209|7334|7965|9349|11170|23560|84101	BIRC2|BUB1B|DNAJA1|HSP90AA1|HSP90AB1|PIN1|PSMD10|RPL11|RPL37|RPS3|RPS7|RPS15|UBE2N|AIMP2|RPL23|FAM107A|GTPBP4|USP44	-2.5	ENTA011	0
CORUM	33	CORUM:6838	IGF2BP1 complex		-4.1	15	7.4	30244	9	891	4	0.45	0.22	1660|6154|6194|10492	DHX9|RPL26|RPS6|SYNCRIP	-2.5	ENTA011	0
GO Biological Processes	19	GO:1904667	negative regulation of ubiquitin protein ligase activity	19_GO:0048519 negative regulation of biological process	-4.1	15	7.4	30244	9	891	4	0.45	0.22	6135|6201|9349|84101	RPL11|RPS7|RPL23|USP44	-2.5	ENTA011	0
CORUM	33	CORUM:6302	B-WICH complex		-4.1	15	7.4	30244	9	891	4	0.45	0.22	7913|8467|9031|9188	DEK|SMARCA5|BAZ1B|DDX21	-2.5	ENTA011	0
Reactome Gene Sets	6	R-HSA-162592	Integration of provirus		-4.1	15	7.4	30244	9	891	4	0.45	0.22	2547|3159|3981|8815	XRCC6|HMGA1|LIG4|BANF1	-2.5	ENTA011	0
GO Biological Processes	19	GO:0070201	regulation of establishment of protein localization	19_GO:0051179 localization	-4.1	2.1	4.3	30244	544	891	33	3.7	0.63	908|2181|3033|3156|3301|3312|3320|3638|3843|3998|5569|5781|5901|5978|6566|7175|7203|7323|7545|8724|9585|10399|10575|10576|10694|22948|27113|51496|59286|80184|80223|91942|127933	CCT6A|ACSL3|HADH|HMGCR|DNAJA1|HSPA8|HSP90AA1|INSIG1|IPO5|LMAN1|PKIA|PTPN11|RAN|REST|SLC16A1|TPR|CCT3|UBE2D3|ZIC1|SNX3|KIF20B|RACK1|CCT4|CCT2|CCT8|CCT5|BBC3|CTDSPL2|UBL5|CEP290|RAB11FIP1|NDUFAF2|UHMK1	-2.5	ENTA011	0
GO Biological Processes	19	GO:1904358	positive regulation of telomere maintenance via telomere lengthening	19_GO:0048518 positive regulation of biological process	-4	6.4	5.7	30244	37	891	7	0.79	0.3	908|4751|7203|10575|10576|10694|22948	CCT6A|NEK2|CCT3|CCT4|CCT2|CCT8|CCT5	-2.5	ENTA011	0
GO Biological Processes	19	GO:0018205	peptidyl-lysine modification	19_GO:0008152 metabolic process	-4	2.6	4.6	30244	258	891	20	2.2	0.5	3006|3008|4706|4801|5903|6612|6879|6881|9643|10933|27097|51562|54107|56943|57691|83443|114799|117143|151507|751071	H1-2|H1-4|NDUFAB1|NFYB|RANBP2|SUMO3|TAF7|TAF10|MORF4L2|MORF4L1|TAF5L|MBIP|POLE3|ENY2|KIAA1586|SF3B5|ESCO1|TADA1|MSL3P1|CSKMT	-2.5	ENTA011	0
GO Biological Processes	19	GO:2001244	positive regulation of intrinsic apoptotic signaling pathway	19_GO:0048518 positive regulation of biological process	-4	4.8	5.3	30244	63	891	9	1	0.33	6135|6154|6188|6201|6647|9774|10399|27113|51657	RPL11|RPL26|RPS3|RPS7|SOD1|BCLAF1|RACK1|BBC3|STYXL1	-2.5	ENTA011	0
GO Biological Processes	19	GO:0022411	cellular component disassembly	19_GO:0009987 cellular process	-4	2.4	4.5	30244	321	891	23	2.6	0.53	1676|3159|3312|4528|4739|5756|6059|8751|9349|10973|11145|23708|25793|28985|51506|54541|57103|65991|81551|81930|149371|167410|493856	DFFA|HMGA1|HSPA8|MTIF2|NEDD9|TWF1|ABCE1|ADAM15|RPL23|ASCC3|PLAAT3|GSPT2|FBXO7|MCTS1|UFC1|DDIT4|TIGAR|FUNDC2|STMN4|KIF18A|EXOC8|LIX1|CISD2	-2.5	ENTA011	0
Reactome Gene Sets	6	R-HSA-5619084	ABC transporter disorders		-4	4.4	5.2	30244	78	891	10	1.1	0.35	5685|5686|5688|5695|5702|5704|5710|5713|5716|6233	PSMA4|PSMA5|PSMA7|PSMB7|PSMC3|PSMC4|PSMD4|PSMD7|PSMD10|RPS27A	-2.4	ENTA011	0
CORUM	33	CORUM:312	Cell cycle kinase complex CDK4		-4	25	8.5	30244	4	891	3	0.34	0.19	1019|1026|5111	CDK4|CDKN1A|PCNA	-2.4	ENTA011	0
CORUM	33	CORUM:2112	CDC37-HSP90AA1-HSP90AB1-MAP3K11 complex		-4	25	8.5	30244	4	891	3	0.34	0.19	3320|3326|11140	HSP90AA1|HSP90AB1|CDC37	-2.4	ENTA011	0
GO Biological Processes	19	GO:0030163	protein catabolic process	19_GO:0008152 metabolic process	-4	1.9	4.2	30244	767	891	42	4.7	0.71	329|821|1047|3312|3320|5069|5516|5685|5686|5688|5695|5702|5704|5710|5713|6233|7317|7322|7323|7324|7334|7398|9616|10600|10952|10973|11101|23032|23510|25793|25847|26001|26046|27339|64219|80311|80700|84101|84945|115209|158880|255738	BIRC2|CANX|CLGN|HSPA8|HSP90AA1|PAPPA|PPP2CB|PSMA4|PSMA5|PSMA7|PSMB7|PSMC3|PSMC4|PSMD4|PSMD7|RPS27A|UBA1|UBE2D2|UBE2D3|UBE2E1|UBE2N|USP1|RNF7|USP16|SEC61B|ASCC3|ATE1|USP33|KCTD2|FBXO7|ANAPC13|RNF167|LTN1|PRPF19|PJA1|KLHL15|UBXN6|USP44|ABHD13|OMA1|USP51|PCSK9	-2.4	ENTA011	0
GO Biological Processes	19	GO:0016578	histone deubiquitination	19_GO:0008152 metabolic process	-4	6.3	5.6	30244	38	891	7	0.79	0.3	6879|6881|10600|27097|56943|83443|117143	TAF7|TAF10|USP16|TAF5L|ENY2|SF3B5|TADA1	-2.4	ENTA011	0
CORUM	33	CORUM:1181	C complex spliceosome		-4	4.3	5.1	30244	79	891	10	1.1	0.35	988|3183|4116|5411|8899|9939|10492|26986|27339|57703	CDC5L|HNRNPC|MAGOH|PNN|PRPF4B|RBM8A|SYNCRIP|PABPC1|PRPF19|CWC22	-2.4	ENTA011	0
GO Biological Processes	19	GO:0018393	internal peptidyl-lysine acetylation	19_GO:0008152 metabolic process	-4	3.9	5	30244	95	891	11	1.2	0.37	6879|6881|9643|10933|27097|51562|54107|56943|83443|117143|151507	TAF7|TAF10|MORF4L2|MORF4L1|TAF5L|MBIP|POLE3|ENY2|SF3B5|TADA1|MSL3P1	-2.4	ENTA011	0
GO Biological Processes	19	GO:0051656	establishment of organelle localization	19_GO:0051179 localization	-3.9	2.3	4.4	30244	391	891	26	2.9	0.56	998|3815|4430|4869|5901|6059|6209|6284|6993|10464|10652|10749|10959|26286|29109|50487|54732|54874|55153|55166|79090|81930|84946|149371|161424|282991	CDC42|KIT|MYO1B|NPM1|RAN|ABCE1|RPS15|S100A13|DYNLT1|PIBF1|YKT6|KIF1C|TMED2|ARFGAP3|FHOD1|PLA2G3|TMED9|FNBP1L|SDAD1|CENPQ|TRAPPC6A|KIF18A|LTV1|EXOC8|NOP9|BLOC1S2	-2.4	ENTA011	0
Reactome Gene Sets	6	R-HSA-5653656	Vesicle-mediated transport		-3.9	1.9	4.2	30244	673	891	38	4.3	0.68	400|805|829|830|1315|1362|1781|2060|2589|3312|3320|3998|4074|6233|6453|7037|9585|10093|10244|10383|10652|10749|10808|10890|10905|10959|26286|27333|29988|54732|54874|55614|60592|79090|79890|81930|84790|149371	ARL1|CALM2|CAPZA1|CAPZA2|COPB1|CPD|DYNC1I2|EPS15|GALNT1|HSPA8|HSP90AA1|LMAN1|M6PR|RPS27A|ITSN1|TFRC|KIF20B|ARPC4|RABEPK|TUBB4B|YKT6|KIF1C|HSPH1|RAB10|MAN1A2|TMED2|ARFGAP3|GOLIM4|SLC2A8|TMED9|FNBP1L|KIF16B|SCOC|TRAPPC6A|RIN3|KIF18A|TUBA1C|EXOC8	-2.4	ENTA011	0
Reactome Gene Sets	6	R-HSA-8878159	Transcriptional regulation by RUNX3		-3.9	3.9	4.9	30244	96	891	11	1.2	0.37	1026|5685|5686|5688|5695|5702|5704|5710|5713|5716|6233	CDKN1A|PSMA4|PSMA5|PSMA7|PSMB7|PSMC3|PSMC4|PSMD4|PSMD7|PSMD10|RPS27A	-2.3	ENTA011	0
WikiPathways	27	WP4963	p53 transcriptional gene network		-3.9	3.9	4.9	30244	96	891	11	1.2	0.37	1026|1647|4436|5054|5111|6513|10572|27113|54541|57103|64393	CDKN1A|GADD45A|MSH2|SERPINE1|PCNA|SLC2A1|SIVA1|BBC3|DDIT4|TIGAR|ZMAT3	-2.3	ENTA011	1
Reactome Gene Sets	6	R-HSA-68877	Mitotic Prometaphase		-3.9	2.8	4.6	30244	204	891	17	1.9	0.46	701|1781|2491|3320|4751|5516|5903|9126|9702|10383|27229|55166|57122|80097|80184|81930|84790	BUB1B|DYNC1I2|CENPI|HSP90AA1|NEK2|PPP2CB|RANBP2|SMC3|CEP57|TUBB4B|TUBGCP4|CENPQ|NUP107|MZT2B|CEP290|KIF18A|TUBA1C	-2.3	ENTA011	1
Reactome Gene Sets	6	R-HSA-5610787	Hedgehog 'off' state		-3.9	3.6	4.8	30244	113	891	12	1.3	0.39	5685|5686|5688|5695|5702|5704|5710|5713|5716|6233|10383|84790	PSMA4|PSMA5|PSMA7|PSMB7|PSMC3|PSMC4|PSMD4|PSMD7|PSMD10|RPS27A|TUBB4B|TUBA1C	-2.3	ENTA011	0
Reactome Gene Sets	6	R-HSA-6782135	Dual incision in TC-NER		-3.9	4.6	5.1	30244	66	891	9	1	0.33	5111|5431|5434|5981|5983|6233|7507|27339|54107	PCNA|POLR2B|POLR2E|RFC1|RFC3|RPS27A|XPA|PRPF19|POLE3	-2.3	ENTA011	1
Reactome Gene Sets	6	R-HSA-9663891	Selective autophagy		-3.9	4.2	5	30244	81	891	10	1.1	0.35	1781|3312|3320|6233|7334|10383|56993|84790|401505|100188893	DYNC1I2|HSPA8|HSP90AA1|RPS27A|UBE2N|TUBB4B|TOMM22|TUBA1C|TOMM5|TOMM6	-2.3	ENTA011	0
Reactome Gene Sets	6	R-HSA-391251	Protein folding		-3.9	3.8	4.9	30244	97	891	11	1.2	0.37	908|5201|5203|5204|7203|10383|10575|10576|10694|22948|84790	CCT6A|PFDN1|PFDN4|PFDN5|CCT3|TUBB4B|CCT4|CCT2|CCT8|CCT5|TUBA1C	-2.3	ENTA011	0
GO Biological Processes	19	GO:0006475	internal protein amino acid acetylation	19_GO:0008152 metabolic process	-3.9	3.8	4.9	30244	97	891	11	1.2	0.37	6879|6881|9643|10933|27097|51562|54107|56943|83443|117143|151507	TAF7|TAF10|MORF4L2|MORF4L1|TAF5L|MBIP|POLE3|ENY2|SF3B5|TADA1|MSL3P1	-2.3	ENTA011	0
GO Biological Processes	19	GO:0019081	viral translation	19_GO:0016032 viral process	-3.9	9.4	6.2	30244	18	891	5	0.56	0.25	6741|8661|8664|8666|28985	SSB|EIF3A|EIF3D|EIF3G|MCTS1	-2.3	ENTA011	0
Reactome Gene Sets	6	R-HSA-163210	Formation of ATP by chemiosmotic coupling		-3.9	9.4	6.2	30244	18	891	5	0.56	0.25	515|518|521|522|10632	ATP5PB|ATP5MC3|ATP5ME|ATP5PF|ATP5MG	-2.3	ENTA011	0
GO Biological Processes	19	GO:0045945	positive regulation of transcription by RNA polymerase III	19_GO:0048518 positive regulation of biological process	-3.9	9.4	6.2	30244	18	891	5	0.56	0.25	7913|8467|9031|9188|84524	DEK|SMARCA5|BAZ1B|DDX21|ZC3H8	-2.3	ENTA011	0
GO Biological Processes	19	GO:0035522	monoubiquitinated histone H2A deubiquitination	19_GO:0008152 metabolic process	-3.9	7.3	5.8	30244	28	891	6	0.67	0.27	6879|6881|27097|56943|83443|117143	TAF7|TAF10|TAF5L|ENY2|SF3B5|TADA1	-2.3	ENTA011	0
GO Biological Processes	19	GO:0035521	monoubiquitinated histone deubiquitination	19_GO:0008152 metabolic process	-3.9	7.3	5.8	30244	28	891	6	0.67	0.27	6879|6881|27097|56943|83443|117143	TAF7|TAF10|TAF5L|ENY2|SF3B5|TADA1	-2.3	ENTA011	0
GO Biological Processes	19	GO:0006270	DNA replication initiation	19_GO:0008152 metabolic process	-3.9	7.3	5.8	30244	28	891	6	0.67	0.27	4171|4173|5001|5813|23595|64318	MCM2|MCM4|ORC5|PURA|ORC3|NOC3L	-2.3	ENTA011	0
GO Biological Processes	19	GO:0006606	protein import into nucleus	19_GO:0051179 localization	-3.9	3.6	4.8	30244	114	891	12	1.3	0.39	1026|1434|3843|5901|5903|7175|9349|10758|26953|55916|57122|79711	CDKN1A|CSE1L|IPO5|RAN|RANBP2|TPR|RPL23|TRAF3IP2|RANBP6|NXT2|NUP107|IPO4	-2.3	ENTA011	1
Reactome Gene Sets	6	R-HSA-1257604	PIP3 activates AKT signaling		-3.8	2.5	4.4	30244	267	891	20	2.2	0.5	1026|2122|3066|3815|5516|5685|5686|5688|5695|5702|5704|5710|5713|5716|5781|5978|6199|6233|10542|58528	CDKN1A|MECOM|HDAC2|KIT|PPP2CB|PSMA4|PSMA5|PSMA7|PSMB7|PSMC3|PSMC4|PSMD4|PSMD7|PSMD10|PTPN11|REST|RPS6KB2|RPS27A|LAMTOR5|RRAGD	-2.3	ENTA011	0
GO Biological Processes	19	GO:0051301	cell division	19_GO:0009987 cellular process	-3.8	2.1	4.2	30244	512	891	31	3.5	0.61	403|701|989|1019|1070|3815|3981|4739|4751|5901|6188|6993|7150|7175|8317|9126|9232|9585|10600|10890|25847|26354|55660|57787|79884|84101|84790|85444|149371|163859|201161	ARL3|BUB1B|SEPTIN7|CDK4|CETN3|KIT|LIG4|NEDD9|NEK2|RAN|RPS3|DYNLT1|TOP1|TPR|CDC7|SMC3|PTTG1|KIF20B|USP16|RAB10|ANAPC13|GNL3|PRPF40A|MARK4|MAP9|USP44|TUBA1C|LRRCC1|EXOC8|SDE2|CENPV	-2.3	ENTA011	1
GO Biological Processes	19	GO:0016032	viral process	19_GO:0016032 viral process	-3.8	2.6	4.4	30244	247	891	19	2.1	0.48	821|1660|2060|2589|3276|3326|3981|5901|6741|6993|7037|7913|8661|8664|8666|10542|10572|27336|28985	CANX|DHX9|EPS15|GALNT1|PRMT1|HSP90AB1|LIG4|RAN|SSB|DYNLT1|TFRC|DEK|EIF3A|EIF3D|EIF3G|LAMTOR5|SIVA1|HTATSF1|MCTS1	-2.3	ENTA011	0
GO Biological Processes	19	GO:0010948	negative regulation of cell cycle process	19_GO:0048519 negative regulation of biological process	-3.8	2.5	4.4	30244	289	891	21	2.4	0.51	701|988|1026|1763|4436|4751|4869|5781|6154|7175|8467|9031|11170|25793|27339|51065|51499|60672|79035|84101|163859	BUB1B|CDC5L|CDKN1A|DNA2|MSH2|NEK2|NPM1|PTPN11|RPL26|TPR|SMARCA5|BAZ1B|FAM107A|FBXO7|PRPF19|RPS27L|TRIAP1|MIIP|NABP2|USP44|SDE2	-2.3	ENTA011	0
Reactome Gene Sets	6	R-HSA-199991	Membrane Trafficking		-3.8	1.9	4.1	30244	634	891	36	4	0.66	400|805|829|830|1315|1362|1781|2060|2589|3312|3998|4074|6233|6453|7037|9585|10093|10244|10383|10652|10749|10890|10905|10959|26286|27333|29988|54732|54874|55614|60592|79090|79890|81930|84790|149371	ARL1|CALM2|CAPZA1|CAPZA2|COPB1|CPD|DYNC1I2|EPS15|GALNT1|HSPA8|LMAN1|M6PR|RPS27A|ITSN1|TFRC|KIF20B|ARPC4|RABEPK|TUBB4B|YKT6|KIF1C|RAB10|MAN1A2|TMED2|ARFGAP3|GOLIM4|SLC2A8|TMED9|FNBP1L|KIF16B|SCOC|TRAPPC6A|RIN3|KIF18A|TUBA1C|EXOC8	-2.2	ENTA011	0
Reactome Gene Sets	6	R-HSA-73856	RNA Polymerase II Transcription Termination		-3.8	4.5	5	30244	68	891	9	1	0.33	4116|6428|6430|6432|9939|25888|55110|81608|84324	MAGOH|SRSF3|SRSF5|SRSF7|RBM8A|ZNF473|MAGOHB|FIP1L1|SARNP	-2.2	ENTA011	0
GO Biological Processes	19	GO:2000144	positive regulation of DNA-templated transcription initiation	19_GO:0048518 positive regulation of biological process	-3.8	4.5	5	30244	68	891	9	1	0.33	6879|6881|9442|9774|9862|54797|55832|80306|112950	TAF7|TAF10|MED27|BCLAF1|MED24|MED18|CAND1|MED28|MED8	-2.2	ENTA011	0
Reactome Gene Sets	6	R-HSA-2454202	Fc epsilon receptor (FCERI) signaling		-3.8	3.3	4.6	30244	134	891	13	1.5	0.4	805|5685|5686|5688|5695|5702|5704|5710|5713|5716|6233|7322|7334	CALM2|PSMA4|PSMA5|PSMA7|PSMB7|PSMC3|PSMC4|PSMD4|PSMD7|PSMD10|RPS27A|UBE2D2|UBE2N	-2.2	ENTA011	0
GO Biological Processes	19	GO:0051444	negative regulation of ubiquitin-protein transferase activity	19_GO:0048519 negative regulation of biological process	-3.7	8.9	6	30244	19	891	5	0.56	0.25	701|6135|6201|9349|84101	BUB1B|RPL11|RPS7|RPL23|USP44	-2.2	ENTA011	0
Reactome Gene Sets	6	R-HSA-3371453	Regulation of HSF1-mediated heat shock response		-3.7	4.4	5	30244	69	891	9	1	0.33	3312|3337|5903|7175|10808|22824|27000|55706|57122	HSPA8|DNAJB1|RANBP2|TPR|HSPH1|HSPA4L|DNAJC2|NDC1|NUP107	-2.2	ENTA011	1
Reactome Gene Sets	6	R-HSA-449147	Signaling by Interleukins		-3.7	2.1	4.1	30244	473	891	29	3.3	0.59	821|829|998|1026|3146|3312|3320|3572|3590|4692|5516|5685|5686|5688|5695|5702|5704|5710|5713|5716|5781|5803|5908|6233|6382|6647|7334|10068|121457	CANX|CAPZA1|CDC42|CDKN1A|HMGB1|HSPA8|HSP90AA1|IL6ST|IL11RA|NDN|PPP2CB|PSMA4|PSMA5|PSMA7|PSMB7|PSMC3|PSMC4|PSMD4|PSMD7|PSMD10|PTPN11|PTPRZ1|RAP1B|RPS27A|SDC1|SOD1|UBE2N|IL18BP|IKBIP	-2.2	ENTA011	0
Reactome Gene Sets	6	R-HSA-8957322	Metabolism of steroids		-3.7	3.1	4.5	30244	154	891	14	1.6	0.42	39|2222|2232|3156|3157|3422|3638|4598|4801|5901|6307|6319|50814|79071	ACAT2|FDFT1|FDXR|HMGCR|HMGCS1|IDI1|INSIG1|MVK|NFYB|RAN|MSMO1|SCD|NSDHL|ELOVL6	-2.2	ENTA011	0
GO Biological Processes	19	GO:0072332	intrinsic apoptotic signaling pathway by p53 class mediator	19_GO:0050896 response to stimulus	-3.7	4.9	5.1	30244	55	891	8	0.9	0.32	1026|4436|7159|8445|23612|51065|54541|64782	CDKN1A|MSH2|TP53BP2|DYRK2|PHLDA3|RPS27L|DDIT4|AEN	-2.2	ENTA011	0
GO Biological Processes	19	GO:0031397	negative regulation of protein ubiquitination	19_GO:0048519 negative regulation of biological process	-3.7	4	4.8	30244	85	891	10	1.1	0.35	701|3301|6135|6167|6188|6201|6209|9349|23560|84101	BUB1B|DNAJA1|RPL11|RPL37|RPS3|RPS7|RPS15|RPL23|GTPBP4|USP44	-2.2	ENTA011	0
GO Biological Processes	19	GO:0071616	acyl-CoA biosynthetic process	19_GO:0008152 metabolic process	-3.7	5.7	5.3	30244	42	891	7	0.79	0.3	2181|4594|5160|54898|60481|79071|79717	ACSL3|MMUT|PDHA1|ELOVL2|ELOVL5|ELOVL6|PPCS	-2.1	ENTA011	0
GO Biological Processes	19	GO:0035384	thioester biosynthetic process	19_GO:0008152 metabolic process	-3.7	5.7	5.3	30244	42	891	7	0.79	0.3	2181|4594|5160|54898|60481|79071|79717	ACSL3|MMUT|PDHA1|ELOVL2|ELOVL5|ELOVL6|PPCS	-2.1	ENTA011	0
GO Biological Processes	19	GO:0051204	protein insertion into mitochondrial membrane	19_GO:0051179 localization	-3.7	6.8	5.5	30244	30	891	6	0.67	0.27	3320|26520|26521|56993|401505|100188893	HSP90AA1|TIMM9|TIMM8B|TOMM22|TOMM5|TOMM6	-2.1	ENTA011	0
Reactome Gene Sets	6	R-HSA-110314	Recognition of DNA damage by PCNA-containing replication complex		-3.7	6.8	5.5	30244	30	891	6	0.67	0.27	5111|5981|5983|6233|7398|54107	PCNA|RFC1|RFC3|RPS27A|USP1|POLE3	-2.1	ENTA011	1
Reactome Gene Sets	6	R-HSA-499943	Interconversion of nucleotide di- and triphosphates		-3.7	6.8	5.5	30244	30	891	6	0.67	0.27	204|205|1854|4830|6240|79077	AK2|AK4|DUT|NME1|RRM1|DCTPP1	-2.1	ENTA011	0
GO Biological Processes	19	GO:1901798	positive regulation of signal transduction by p53 class mediator	19_GO:0048518 positive regulation of biological process	-3.7	6.8	5.5	30244	30	891	6	0.67	0.27	6135|6154|6167|6201|6209|9349	RPL11|RPL26|RPL37|RPS7|RPS15|RPL23	-2.1	ENTA011	0
GO Biological Processes	19	GO:0032206	positive regulation of telomere maintenance	19_GO:0048518 positive regulation of biological process	-3.7	4.4	4.9	30244	70	891	9	1	0.33	908|4751|7203|10575|10576|10694|22948|26354|79035	CCT6A|NEK2|CCT3|CCT4|CCT2|CCT8|CCT5|GNL3|NABP2	-2.1	ENTA011	0
KEGG Pathway	24	hsa04932	Non-alcoholic fatty liver disease		-3.7	3.1	4.5	30244	155	891	14	1.6	0.42	468|998|4695|4698|4706|4709|4710|4717|4718|4720|4724|7381|7388|54205	ATF4|CDC42|NDUFA2|NDUFA5|NDUFAB1|NDUFB3|NDUFB4|NDUFC1|NDUFC2|NDUFS2|NDUFS4|UQCRB|UQCRH|CYCS	-2.1	ENTA011	0
GO Biological Processes	19	GO:0075522	IRES-dependent viral translational initiation	19_GO:0016032 viral process	-3.7	12	6.6	30244	11	891	4	0.45	0.22	6741|8661|8664|28985	SSB|EIF3A|EIF3D|MCTS1	-2.1	ENTA011	0
GO Biological Processes	19	GO:0051170	import into nucleus	19_GO:0051179 localization	-3.7	3.4	4.6	30244	119	891	12	1.3	0.39	1026|1434|3843|5901|5903|7175|9349|10758|26953|55916|57122|79711	CDKN1A|CSE1L|IPO5|RAN|RANBP2|TPR|RPL23|TRAF3IP2|RANBP6|NXT2|NUP107|IPO4	-2.1	ENTA011	1
Reactome Gene Sets	6	R-HSA-5668541	TNFR2 non-canonical NF-kB pathway		-3.7	3.7	4.7	30244	102	891	11	1.2	0.37	329|5685|5686|5688|5695|5702|5704|5710|5713|5716|6233	BIRC2|PSMA4|PSMA5|PSMA7|PSMB7|PSMC3|PSMC4|PSMD4|PSMD7|PSMD10|RPS27A	-2.1	ENTA011	0
Reactome Gene Sets	6	R-HSA-202403	TCR signaling		-3.6	3.4	4.6	30244	120	891	12	1.3	0.39	5685|5686|5688|5695|5702|5704|5710|5713|5716|6233|7322|7334	PSMA4|PSMA5|PSMA7|PSMB7|PSMC3|PSMC4|PSMD4|PSMD7|PSMD10|RPS27A|UBE2D2|UBE2N	-2.1	ENTA011	0
Reactome Gene Sets	6	R-HSA-382556	ABC-family proteins mediated transport		-3.6	3.6	4.6	30244	103	891	11	1.2	0.37	5685|5686|5688|5695|5702|5704|5710|5713|5716|6233|10257	PSMA4|PSMA5|PSMA7|PSMB7|PSMC3|PSMC4|PSMD4|PSMD7|PSMD10|RPS27A|ABCC4	-2.1	ENTA011	0
GO Biological Processes	19	GO:1903320	regulation of protein modification by small protein conjugation or removal	19_GO:0008152 metabolic process	-3.6	2.5	4.3	30244	256	891	19	2.1	0.48	329|701|3301|3320|3326|5300|5716|6135|6167|6188|6201|6209|7334|7965|9349|11170|23560|26354|84101	BIRC2|BUB1B|DNAJA1|HSP90AA1|HSP90AB1|PIN1|PSMD10|RPL11|RPL37|RPS3|RPS7|RPS15|UBE2N|AIMP2|RPL23|FAM107A|GTPBP4|GNL3|USP44	-2.1	ENTA011	0
WikiPathways	27	WP2359	Parkin-ubiquitin proteasomal system pathway		-3.6	4.3	4.9	30244	71	891	9	1	0.33	3312|5702|5704|5710|5713|5716|7317|10383|84790	HSPA8|PSMC3|PSMC4|PSMD4|PSMD7|PSMD10|UBA1|TUBB4B|TUBA1C	-2.1	ENTA011	0
GO Biological Processes	19	GO:0022616	DNA strand elongation	19_GO:0008152 metabolic process	-3.6	8.5	5.8	30244	20	891	5	0.56	0.25	1763|4173|5111|5983|54107	DNA2|MCM4|PCNA|RFC3|POLE3	-2.1	ENTA011	1
CORUM	33	CORUM:32	PA700 complex		-3.6	8.5	5.8	30244	20	891	5	0.56	0.25	5702|5704|5710|5713|5716	PSMC3|PSMC4|PSMD4|PSMD7|PSMD10	-2.1	ENTA011	0
Reactome Gene Sets	6	R-HSA-168927	TICAM1, RIP1-mediated IKK complex recruitment		-3.6	8.5	5.8	30244	20	891	5	0.56	0.25	329|6233|7322|7323|7334	BIRC2|RPS27A|UBE2D2|UBE2D3|UBE2N	-2.1	ENTA011	0
GO Biological Processes	19	GO:0043632	modification-dependent macromolecule catabolic process	19_GO:0008152 metabolic process	-3.6	1.9	4	30244	599	891	34	3.8	0.64	329|821|1047|5516|5685|5686|5688|5695|5702|5704|5710|5713|6233|7317|7322|7323|7324|7334|7398|9616|10600|10952|10973|11101|23032|23510|25793|25847|26001|26046|80311|84101|87178|158880	BIRC2|CANX|CLGN|PPP2CB|PSMA4|PSMA5|PSMA7|PSMB7|PSMC3|PSMC4|PSMD4|PSMD7|RPS27A|UBA1|UBE2D2|UBE2D3|UBE2E1|UBE2N|USP1|RNF7|USP16|SEC61B|ASCC3|ATE1|USP33|KCTD2|FBXO7|ANAPC13|RNF167|LTN1|KLHL15|USP44|PNPT1|USP51	-2.1	ENTA011	0
CORUM	33	CORUM:5234	IKBKB-CDC37-KIAA1967-HSP90AB1-HSP90AA1 complex		-3.6	20	7.5	30244	5	891	3	0.34	0.19	3320|3326|11140	HSP90AA1|HSP90AB1|CDC37	-2.1	ENTA011	0
GO Biological Processes	19	GO:0075525	viral translational termination-reinitiation	19_GO:0016032 viral process	-3.6	20	7.5	30244	5	891	3	0.34	0.19	8661|8664|8666	EIF3A|EIF3D|EIF3G	-2.1	ENTA011	0
Reactome Gene Sets	6	R-HSA-8878166	Transcriptional regulation by RUNX2		-3.6	3.4	4.5	30244	121	891	12	1.3	0.39	1019|1026|5685|5686|5688|5695|5702|5704|5710|5713|5716|6233	CDK4|CDKN1A|PSMA4|PSMA5|PSMA7|PSMB7|PSMC3|PSMC4|PSMD4|PSMD7|PSMD10|RPS27A	-2.1	ENTA011	0
GO Biological Processes	19	GO:0050684	regulation of mRNA processing	19_GO:0008152 metabolic process	-3.6	3.2	4.5	30244	139	891	13	1.5	0.4	1660|3312|4116|4691|5978|6428|6432|9939|27339|55110|55147|57060|57703	DHX9|HSPA8|MAGOH|NCL|REST|SRSF3|SRSF7|RBM8A|PRPF19|MAGOHB|RBM23|PCBP4|CWC22	-2.1	ENTA011	0
GO Biological Processes	19	GO:0032204	regulation of telomere maintenance	19_GO:0008152 metabolic process	-3.6	3.6	4.6	30244	104	891	11	1.2	0.37	908|3183|4751|7203|10575|10576|10694|22948|26354|55226|79035	CCT6A|HNRNPC|NEK2|CCT3|CCT4|CCT2|CCT8|CCT5|GNL3|NAT10|NABP2	-2.1	ENTA011	0
KEGG Pathway	24	hsa01212	Fatty acid metabolism		-3.6	4.8	5	30244	57	891	8	0.9	0.32	39|2181|3033|3992|6319|54898|60481|79071	ACAT2|ACSL3|HADH|FADS1|SCD|ELOVL2|ELOVL5|ELOVL6	-2.1	ENTA011	0
GO Biological Processes	19	GO:0051603	proteolysis involved in protein catabolic process	19_GO:0008152 metabolic process	-3.6	1.9	4	30244	650	891	36	4	0.66	329|821|1047|5516|5685|5686|5688|5695|5702|5704|5710|5713|6233|7317|7322|7323|7324|7334|7398|9616|10600|10952|10973|11101|23032|23510|25793|25847|26001|26046|27339|80311|80700|84101|115209|158880	BIRC2|CANX|CLGN|PPP2CB|PSMA4|PSMA5|PSMA7|PSMB7|PSMC3|PSMC4|PSMD4|PSMD7|RPS27A|UBA1|UBE2D2|UBE2D3|UBE2E1|UBE2N|USP1|RNF7|USP16|SEC61B|ASCC3|ATE1|USP33|KCTD2|FBXO7|ANAPC13|RNF167|LTN1|PRPF19|KLHL15|UBXN6|USP44|OMA1|USP51	-2.1	ENTA011	0
GO Biological Processes	19	GO:1901605	alpha-amino acid metabolic process	19_GO:0008152 metabolic process	-3.6	2.7	4.3	30244	198	891	16	1.8	0.44	275|468|2806|4522|4594|4953|5092|5723|5831|6472|6611|10165|29920|60496|84706|89874	AMT|ATF4|GOT2|MTHFD1|MMUT|ODC1|PCBD1|PSPH|PYCR1|SHMT2|SMS|SLC25A13|PYCR2|AASDHPPT|GPT2|SLC25A21	-2	ENTA011	0
GO Biological Processes	19	GO:0072331	signal transduction by p53 class mediator	19_GO:0050896 response to stimulus	-3.5	3.8	4.6	30244	89	891	10	1.1	0.35	1026|4436|6154|7159|8445|23612|51065|51499|54541|64782	CDKN1A|MSH2|RPL26|TP53BP2|DYRK2|PHLDA3|RPS27L|TRIAP1|DDIT4|AEN	-2	ENTA011	0
Reactome Gene Sets	6	R-HSA-9711123	Cellular response to chemical stress		-3.5	2.7	4.3	30244	199	891	16	1.8	0.44	468|644|1026|5685|5686|5688|5695|5702|5704|5710|5713|5716|6233|6647|7086|54205	ATF4|BLVRA|CDKN1A|PSMA4|PSMA5|PSMA7|PSMB7|PSMC3|PSMC4|PSMD4|PSMD7|PSMD10|RPS27A|SOD1|TKT|CYCS	-2	ENTA011	0
GO Biological Processes	19	GO:0071345	cellular response to cytokine stimulus	19_GO:0050896 response to stimulus	-3.5	1.8	3.9	30244	730	891	39	4.4	0.69	329|998|1019|1660|1974|2058|3326|3329|3572|3590|3661|3815|4171|4691|4801|5781|6122|6188|6428|6432|6656|7037|7175|8467|8531|9774|10068|10410|10492|10678|10758|26577|27101|54469|55627|55854|84817|87178|406911	BIRC2|CDC42|CDK4|DHX9|EIF4A2|EPRS1|HSP90AB1|HSPD1|IL6ST|IL11RA|IRF3|KIT|MCM2|NCL|NFYB|PTPN11|RPL3|RPS3|SRSF3|SRSF7|SOX1|TFRC|TPR|SMARCA5|YBX3|BCLAF1|IL18BP|IFITM3|SYNCRIP|B3GNT2|TRAF3IP2|PCOLCE2|CACYBP|ZFAND6|SMPD4|ZC3H15|TXNDC17|PNPT1|MIR125B1	-2	ENTA011	0
GO Biological Processes	19	GO:1903008	organelle disassembly	19_GO:0009987 cellular process	-3.5	3.5	4.5	30244	106	891	11	1.2	0.37	4528|4739|6059|10973|11145|25793|28985|51506|57103|65991|493856	MTIF2|NEDD9|ABCE1|ASCC3|PLAAT3|FBXO7|MCTS1|UFC1|TIGAR|FUNDC2|CISD2	-2	ENTA011	0
Reactome Gene Sets	6	R-HSA-69190	DNA strand elongation		-3.5	6.4	5.3	30244	32	891	6	0.67	0.27	1763|4171|4173|5111|5981|5983	DNA2|MCM2|MCM4|PCNA|RFC1|RFC3	-2	ENTA011	1
Reactome Gene Sets	6	R-HSA-5621481	C-type lectin receptors (CLRs)		-3.5	3.1	4.4	30244	142	891	13	1.5	0.4	805|5685|5686|5688|5695|5702|5704|5710|5713|5716|6233|7322|7334	CALM2|PSMA4|PSMA5|PSMA7|PSMB7|PSMC3|PSMC4|PSMD4|PSMD7|PSMD10|RPS27A|UBE2D2|UBE2N	-2	ENTA011	0
Reactome Gene Sets	6	R-HSA-5689880	Ub-specific processing proteases		-3.5	2.6	4.2	30244	220	891	17	1.9	0.46	329|5685|5686|5688|5695|5702|5704|5710|5713|5716|6233|6881|8724|10600|23032|64426|84101	BIRC2|PSMA4|PSMA5|PSMA7|PSMB7|PSMC3|PSMC4|PSMD4|PSMD7|PSMD10|RPS27A|TAF10|SNX3|USP16|USP33|SUDS3|USP44	-2	ENTA011	0
Reactome Gene Sets	6	R-HSA-913531	Interferon Signaling		-3.5	2.7	4.2	30244	200	891	16	1.8	0.44	1974|1977|2537|3661|5300|5781|5903|6059|6233|7175|7324|7334|9830|10410|55706|57122	EIF4A2|EIF4E|IFI6|IRF3|PIN1|PTPN11|RANBP2|ABCE1|RPS27A|TPR|UBE2E1|UBE2N|TRIM14|IFITM3|NDC1|NUP107	-2	ENTA011	0
GO Biological Processes	19	GO:0010498	proteasomal protein catabolic process	19_GO:0008152 metabolic process	-3.5	2.2	4	30244	372	891	24	2.7	0.54	329|821|1047|5516|5685|5686|5688|5695|5702|5704|5710|5713|7323|10952|10973|11101|23510|25793|25847|26046|27339|80311|80700|84101	BIRC2|CANX|CLGN|PPP2CB|PSMA4|PSMA5|PSMA7|PSMB7|PSMC3|PSMC4|PSMD4|PSMD7|UBE2D3|SEC61B|ASCC3|ATE1|KCTD2|FBXO7|ANAPC13|LTN1|PRPF19|KLHL15|UBXN6|USP44	-2	ENTA011	0
WikiPathways	27	WP2446	Retinoblastoma gene in cancer		-3.5	3.8	4.6	30244	90	891	10	1.1	0.35	1019|1026|3146|4173|5111|5947|5983|6240|8317|9126	CDK4|CDKN1A|HMGB1|MCM4|PCNA|RBP1|RFC3|RRM1|CDC7|SMC3	-2	ENTA011	1
Reactome Gene Sets	6	R-HSA-4615885	SUMOylation of DNA replication proteins		-3.5	5.3	5	30244	45	891	7	0.79	0.3	5111|5903|6612|7150|7175|55706|57122	PCNA|RANBP2|SUMO3|TOP1|TPR|NDC1|NUP107	-2	ENTA011	1
Reactome Gene Sets	6	R-HSA-72187	mRNA 3'-end processing		-3.5	4.6	4.8	30244	59	891	8	0.9	0.32	4116|6428|6430|6432|9939|55110|81608|84324	MAGOH|SRSF3|SRSF5|SRSF7|RBM8A|MAGOHB|FIP1L1|SARNP	-2	ENTA011	0
Reactome Gene Sets	6	R-HSA-5617833	Cilium Assembly		-3.5	2.7	4.2	30244	201	891	16	1.8	0.44	403|1781|3320|4751|7203|9702|10383|10575|10576|10694|22948|57787|80184|84790|132320|149371	ARL3|DYNC1I2|HSP90AA1|NEK2|CCT3|CEP57|TUBB4B|CCT4|CCT2|CCT8|CCT5|MARK4|CEP290|TUBA1C|SCLT1|EXOC8	-2	ENTA011	0
GO Biological Processes	19	GO:0019941	modification-dependent protein catabolic process	19_GO:0008152 metabolic process	-3.5	1.9	3.9	30244	587	891	33	3.7	0.63	329|821|1047|5516|5685|5686|5688|5695|5702|5704|5710|5713|6233|7317|7322|7323|7324|7334|7398|9616|10600|10952|10973|11101|23032|23510|25793|25847|26001|26046|80311|84101|158880	BIRC2|CANX|CLGN|PPP2CB|PSMA4|PSMA5|PSMA7|PSMB7|PSMC3|PSMC4|PSMD4|PSMD7|RPS27A|UBA1|UBE2D2|UBE2D3|UBE2E1|UBE2N|USP1|RNF7|USP16|SEC61B|ASCC3|ATE1|USP33|KCTD2|FBXO7|ANAPC13|RNF167|LTN1|KLHL15|USP44|USP51	-1.9	ENTA011	0
GO Biological Processes	19	GO:0048024	regulation of mRNA splicing, via spliceosome	19_GO:0008152 metabolic process	-3.5	3.5	4.5	30244	108	891	11	1.2	0.37	3312|4116|4691|5978|6428|6432|9939|27339|55147|57060|57703	HSPA8|MAGOH|NCL|REST|SRSF3|SRSF7|RBM8A|PRPF19|RBM23|PCBP4|CWC22	-1.9	ENTA011	0
Reactome Gene Sets	6	R-HSA-180910	Vpr-mediated nuclear import of PICs		-3.4	6.2	5.2	30244	33	891	6	0.67	0.27	3159|5903|7175|8815|55706|57122	HMGA1|RANBP2|TPR|BANF1|NDC1|NUP107	-1.9	ENTA011	1
Reactome Gene Sets	6	R-HSA-68962	Activation of the pre-replicative complex		-3.4	6.2	5.2	30244	33	891	6	0.67	0.27	4171|4173|5001|8317|23595|54107	MCM2|MCM4|ORC5|CDC7|ORC3|POLE3	-1.9	ENTA011	1
Reactome Gene Sets	6	R-HSA-180746	Nuclear import of Rev protein		-3.4	6.2	5.2	30244	33	891	6	0.67	0.27	4869|5901|5903|7175|55706|57122	NPM1|RAN|RANBP2|TPR|NDC1|NUP107	-1.9	ENTA011	0
Reactome Gene Sets	6	R-HSA-9006925	Intracellular signaling by second messengers		-3.4	2.3	4	30244	309	891	21	2.4	0.51	805|1026|2122|3066|3815|5516|5685|5686|5688|5695|5702|5704|5710|5713|5716|5781|5978|6199|6233|10542|58528	CALM2|CDKN1A|MECOM|HDAC2|KIT|PPP2CB|PSMA4|PSMA5|PSMA7|PSMB7|PSMC3|PSMC4|PSMD4|PSMD7|PSMD10|PTPN11|REST|RPS6KB2|RPS27A|LAMTOR5|RRAGD	-1.9	ENTA011	0
Reactome Gene Sets	6	R-HSA-8951664	Neddylation		-3.4	2.5	4.1	30244	245	891	18	2	0.47	1026|5685|5686|5688|5695|5702|5704|5710|5713|5716|6233|7322|7323|9616|25793|25879|55832|170622	CDKN1A|PSMA4|PSMA5|PSMA7|PSMB7|PSMC3|PSMC4|PSMD4|PSMD7|PSMD10|RPS27A|UBE2D2|UBE2D3|RNF7|FBXO7|DCAF13|CAND1|COMMD6	-1.9	ENTA011	0
GO Biological Processes	19	GO:0000966	RNA 5'-end processing	19_GO:0008152 metabolic process	-3.4	7.7	5.5	30244	22	891	5	0.56	0.25	6741|10248|54931|87178|161424	SSB|POP7|TRMT10C|PNPT1|NOP9	-1.9	ENTA011	0
Reactome Gene Sets	6	R-HSA-4086400	PCP/CE pathway		-3.4	3.7	4.5	30244	92	891	10	1.1	0.35	5685|5686|5688|5695|5702|5704|5710|5713|5716|6233	PSMA4|PSMA5|PSMA7|PSMB7|PSMC3|PSMC4|PSMD4|PSMD7|PSMD10|RPS27A	-1.9	ENTA011	0
GO Biological Processes	19	GO:0051053	negative regulation of DNA metabolic process	19_GO:0048519 negative regulation of biological process	-3.4	3	4.3	30244	146	891	13	1.5	0.4	1026|1676|2187|3006|3008|3183|4436|6188|23560|27000|54537|55226|80311	CDKN1A|DFFA|FANCB|H1-2|H1-4|HNRNPC|MSH2|RPS3|GTPBP4|DNAJC2|SHLD2|NAT10|KLHL15	-1.9	ENTA011	0
GO Biological Processes	19	GO:0009066	aspartate family amino acid metabolic process	19_GO:0008152 metabolic process	-3.4	5.1	4.8	30244	47	891	7	0.79	0.3	468|2806|4522|6611|10165|60496|89874	ATF4|GOT2|MTHFD1|SMS|SLC25A13|AASDHPPT|SLC25A21	-1.9	ENTA011	0
GO Biological Processes	19	GO:0090151	establishment of protein localization to mitochondrial membrane	19_GO:0051179 localization	-3.4	6	5.1	30244	34	891	6	0.67	0.27	3320|26520|26521|56993|401505|100188893	HSP90AA1|TIMM9|TIMM8B|TOMM22|TOMM5|TOMM6	-1.9	ENTA011	0
GO Biological Processes	19	GO:1990253	cellular response to leucine starvation	19_GO:0050896 response to stimulus	-3.4	10	5.9	30244	13	891	4	0.45	0.22	468|26001|58528|143686	ATF4|RNF167|RRAGD|SESN3	-1.9	ENTA011	0
GO Biological Processes	19	GO:2000622	regulation of nuclear-transcribed mRNA catabolic process, nonsense-mediated decay	19_GO:0048519 negative regulation of biological process	-3.4	10	5.9	30244	13	891	4	0.45	0.22	4116|9939|26986|55110	MAGOH|RBM8A|PABPC1|MAGOHB	-1.9	ENTA011	0
Reactome Gene Sets	6	R-HSA-140342	Apoptosis induced DNA fragmentation		-3.4	10	5.9	30244	13	891	4	0.45	0.22	1676|3006|3008|3146	DFFA|H1-2|H1-4|HMGB1	-1.9	ENTA011	0
GO Biological Processes	19	GO:0032790	ribosome disassembly	19_GO:0009987 cellular process	-3.4	10	5.9	30244	13	891	4	0.45	0.22	4528|6059|10973|28985	MTIF2|ABCE1|ASCC3|MCTS1	-1.9	ENTA011	0
WikiPathways	27	WP5314	Lactate shuttle in glial cells		-3.4	10	5.9	30244	13	891	4	0.45	0.22	3945|6513|6515|6566	LDHB|SLC2A1|SLC2A3|SLC16A1	-1.9	ENTA011	0
Reactome Gene Sets	6	R-HSA-5696398	Nucleotide Excision Repair		-3.4	3.4	4.3	30244	111	891	11	1.2	0.37	5111|5431|5434|5981|5983|6233|6612|7334|7507|27339|54107	PCNA|POLR2B|POLR2E|RFC1|RFC3|RPS27A|SUMO3|UBE2N|XPA|PRPF19|POLE3	-1.9	ENTA011	1
GO Biological Processes	19	GO:0051129	negative regulation of cellular component organization	19_GO:0048519 negative regulation of biological process	-3.3	1.8	3.7	30244	721	891	38	4.3	0.68	329|701|829|830|998|1716|3066|3146|3183|3312|3337|4171|4869|5201|5203|5204|5716|5756|6092|7037|7175|8467|8724|9031|9637|10399|10857|11170|27166|51474|51499|51657|55226|57103|79890|84101|115209|255738	BIRC2|BUB1B|CAPZA1|CAPZA2|CDC42|DGUOK|HDAC2|HMGB1|HNRNPC|HSPA8|DNAJB1|MCM2|NPM1|PFDN1|PFDN4|PFDN5|PSMD10|TWF1|ROBO2|TFRC|TPR|SMARCA5|SNX3|BAZ1B|FEZ2|RACK1|PGRMC1|FAM107A|PRELID1|LIMA1|TRIAP1|STYXL1|NAT10|TIGAR|RIN3|USP44|OMA1|PCSK9	-1.8	ENTA011	0
GO Biological Processes	19	GO:0060261	positive regulation of transcription initiation by RNA polymerase II	19_GO:0048518 positive regulation of biological process	-3.3	4.4	4.6	30244	62	891	8	0.9	0.32	6879|6881|9442|9862|54797|55832|80306|112950	TAF7|TAF10|MED27|MED24|MED18|CAND1|MED28|MED8	-1.8	ENTA011	0
Reactome Gene Sets	6	R-HSA-5620922	BBSome-mediated cargo-targeting to cilium		-3.3	7.4	5.3	30244	23	891	5	0.56	0.25	7203|10575|10576|10694|22948	CCT3|CCT4|CCT2|CCT8|CCT5	-1.8	ENTA011	0
KEGG Pathway	24	hsa03430	Mismatch repair		-3.3	7.4	5.3	30244	23	891	5	0.56	0.25	4436|5111|5981|5983|6742	MSH2|PCNA|RFC1|RFC3|SSBP1	-1.8	ENTA011	1
KEGG Pathway	24	hsa00900	Terpenoid backbone biosynthesis		-3.3	7.4	5.3	30244	23	891	5	0.56	0.25	39|3156|3157|3422|4598	ACAT2|HMGCR|HMGCS1|IDI1|MVK	-1.8	ENTA011	0
WikiPathways	27	WP531	DNA mismatch repair		-3.3	7.4	5.3	30244	23	891	5	0.56	0.25	4436|5111|5981|5983|54107	MSH2|PCNA|RFC1|RFC3|POLE3	-1.8	ENTA011	1
CORUM	33	CORUM:145	CCT-Prefoldin complex		-3.3	17	6.8	30244	6	891	3	0.34	0.19	5201|5203|5204	PFDN1|PFDN4|PFDN5	-1.8	ENTA011	0
CORUM	33	CORUM:112	Prefoldin complex		-3.3	17	6.8	30244	6	891	3	0.34	0.19	5201|5203|5204	PFDN1|PFDN4|PFDN5	-1.8	ENTA011	0
CORUM	33	CORUM:1182	CDC5L core complex		-3.3	17	6.8	30244	6	891	3	0.34	0.19	988|3312|27339	CDC5L|HSPA8|PRPF19	-1.8	ENTA011	0
GO Biological Processes	19	GO:0048200	Golgi transport vesicle coating	19_GO:0051179 localization	-3.3	17	6.8	30244	6	891	3	0.34	0.19	10959|26286|54732	TMED2|ARFGAP3|TMED9	-1.8	ENTA011	0
CORUM	33	CORUM:3074	CCT-Prefoldin complex, testis specific		-3.3	17	6.8	30244	6	891	3	0.34	0.19	5201|5203|5204	PFDN1|PFDN4|PFDN5	-1.8	ENTA011	0
WikiPathways	27	WP4918	Cellular proteostasis		-3.3	17	6.8	30244	6	891	3	0.34	0.19	5201|5203|5204	PFDN1|PFDN4|PFDN5	-1.8	ENTA011	0
CORUM	33	CORUM:33	Prefoldin complex		-3.3	17	6.8	30244	6	891	3	0.34	0.19	5201|5203|5204	PFDN1|PFDN4|PFDN5	-1.8	ENTA011	0
GO Biological Processes	19	GO:0035964	COPI-coated vesicle budding	19_GO:0051179 localization	-3.3	17	6.8	30244	6	891	3	0.34	0.19	10959|26286|54732	TMED2|ARFGAP3|TMED9	-1.8	ENTA011	0
CORUM	33	CORUM:5269	TNF-alpha/NF-kappa B signaling complex 8		-3.3	17	6.8	30244	6	891	3	0.34	0.19	3320|3326|11140	HSP90AA1|HSP90AB1|CDC37	-1.8	ENTA011	0
GO Biological Processes	19	GO:0048205	COPI coating of Golgi vesicle	19_GO:0051179 localization	-3.3	17	6.8	30244	6	891	3	0.34	0.19	10959|26286|54732	TMED2|ARFGAP3|TMED9	-1.8	ENTA011	0
WikiPathways	27	WP4853	Linoleic acid metabolism affected by SARS-CoV-2		-3.3	17	6.8	30244	6	891	3	0.34	0.19	3992|54898|60481	FADS1|ELOVL2|ELOVL5	-1.8	ENTA011	0
Reactome Gene Sets	6	R-HSA-983705	Signaling by the B Cell Receptor (BCR)		-3.3	3.3	4.3	30244	112	891	11	1.2	0.37	805|5685|5686|5688|5695|5702|5704|5710|5713|5716|6233	CALM2|PSMA4|PSMA5|PSMA7|PSMB7|PSMC3|PSMC4|PSMD4|PSMD7|PSMD10|RPS27A	-1.8	ENTA011	0
CORUM	33	CORUM:324	39S ribosomal subunit, mitochondrial		-3.3	5	4.8	30244	48	891	7	0.79	0.3	6182|9553|51263|51642|55052|64976|219927	MRPL12|MRPL33|MRPL30|MRPL48|MRPL20|MRPL40|MRPL21	-1.8	ENTA011	0
Reactome Gene Sets	6	R-HSA-5358351	Signaling by Hedgehog		-3.3	3	4.2	30244	149	891	13	1.5	0.4	5685|5686|5688|5695|5702|5704|5710|5713|5716|6233|10383|84790|91653	PSMA4|PSMA5|PSMA7|PSMB7|PSMC3|PSMC4|PSMD4|PSMD7|PSMD10|RPS27A|TUBB4B|TUBA1C|BOC	-1.8	ENTA011	0
GO Biological Processes	19	GO:0007339	binding of sperm to zona pellucida	19_GO:0022414 reproductive process	-3.3	5.8	5	30244	35	891	6	0.67	0.27	1047|7203|10575|10576|10694|22948	CLGN|CCT3|CCT4|CCT2|CCT8|CCT5	-1.8	ENTA011	0
Reactome Gene Sets	6	R-HSA-6781827	Transcription-Coupled Nucleotide Excision Repair (TC-NER)		-3.3	3.9	4.4	30244	79	891	9	1	0.33	5111|5431|5434|5981|5983|6233|7507|27339|54107	PCNA|POLR2B|POLR2E|RFC1|RFC3|RPS27A|XPA|PRPF19|POLE3	-1.8	ENTA011	1
GO Biological Processes	19	GO:0006511	ubiquitin-dependent protein catabolic process	19_GO:0008152 metabolic process	-3.3	1.9	3.7	30244	577	891	32	3.6	0.62	329|821|1047|5516|5685|5686|5688|5695|5702|5704|5710|5713|7317|7322|7323|7324|7334|7398|9616|10600|10952|10973|11101|23032|23510|25793|25847|26001|26046|80311|84101|158880	BIRC2|CANX|CLGN|PPP2CB|PSMA4|PSMA5|PSMA7|PSMB7|PSMC3|PSMC4|PSMD4|PSMD7|UBA1|UBE2D2|UBE2D3|UBE2E1|UBE2N|USP1|RNF7|USP16|SEC61B|ASCC3|ATE1|USP33|KCTD2|FBXO7|ANAPC13|RNF167|LTN1|KLHL15|USP44|USP51	-1.8	ENTA011	0
Reactome Gene Sets	6	R-HSA-9612973	Autophagy		-3.3	2.9	4.1	30244	151	891	13	1.5	0.4	1781|3312|3320|3326|6233|7334|10383|10542|56993|58528|84790|401505|100188893	DYNC1I2|HSPA8|HSP90AA1|HSP90AB1|RPS27A|UBE2N|TUBB4B|LAMTOR5|TOMM22|RRAGD|TUBA1C|TOMM5|TOMM6	-1.8	ENTA011	0
GO Biological Processes	19	GO:0051668	localization within membrane	19_GO:0051179 localization	-3.3	1.9	3.7	30244	554	891	31	3.5	0.61	403|483|2060|3320|4666|5716|6726|6727|6731|8724|9581|10430|10550|10890|10952|10959|26520|26521|54499|54918|55706|56851|56993|58477|81619|83460|83955|84896|149371|401505|100188893	ARL3|ATP1B3|EPS15|HSP90AA1|NACA|PSMD10|SRP9|SRP14|SRP72|SNX3|PREPL|TMEM147|ARL6IP5|RAB10|SEC61B|TMED2|TIMM9|TIMM8B|TMCO1|CMTM6|NDC1|EMC7|TOMM22|SRPRB|TSPAN14|EMC6|NACA4P|ATAD1|EXOC8|TOMM5|TOMM6	-1.8	ENTA011	0
WikiPathways	27	WP45	G1 to S cell cycle control		-3.2	4.2	4.5	30244	64	891	8	0.9	0.32	1019|1026|1647|4171|4173|5001|5111|23595	CDK4|CDKN1A|GADD45A|MCM2|MCM4|ORC5|PCNA|ORC3	-1.8	ENTA011	1
GO Biological Processes	19	GO:1903321	negative regulation of protein modification by small protein conjugation or removal	19_GO:0048519 negative regulation of biological process	-3.2	3.5	4.3	30244	97	891	10	1.1	0.35	701|3301|6135|6167|6188|6201|6209|9349|23560|84101	BUB1B|DNAJA1|RPL11|RPL37|RPS3|RPS7|RPS15|RPL23|GTPBP4|USP44	-1.8	ENTA011	0
KEGG Pathway	24	hsa03015	mRNA surveillance pathway		-3.2	3.5	4.3	30244	97	891	10	1.1	0.35	2733|4116|5411|5516|9939|23708|26986|55110|55916|81608	GLE1|MAGOH|PNN|PPP2CB|RBM8A|GSPT2|PABPC1|MAGOHB|NXT2|FIP1L1	-1.8	ENTA011	0
Reactome Gene Sets	6	R-HSA-177243	Interactions of Rev with host cellular proteins		-3.2	5.7	4.9	30244	36	891	6	0.67	0.27	4869|5901|5903|7175|55706|57122	NPM1|RAN|RANBP2|TPR|NDC1|NUP107	-1.8	ENTA011	0
Reactome Gene Sets	6	R-HSA-176033	Interactions of Vpr with host cellular proteins		-3.2	5.7	4.9	30244	36	891	6	0.67	0.27	3159|5903|7175|8815|55706|57122	HMGA1|RANBP2|TPR|BANF1|NDC1|NUP107	-1.8	ENTA011	1
GO Biological Processes	19	GO:0031400	negative regulation of protein modification process	19_GO:0048519 negative regulation of biological process	-3.2	2	3.7	30244	483	891	28	3.1	0.58	701|805|1026|1647|3066|3156|3301|3843|4869|5511|5569|6135|6167|6188|6201|6209|6879|9349|10399|10464|10959|23560|25793|51657|80824|80851|84101|84919	BUB1B|CALM2|CDKN1A|GADD45A|HDAC2|HMGCR|DNAJA1|IPO5|NPM1|PPP1R8|PKIA|RPL11|RPL37|RPS3|RPS7|RPS15|TAF7|RPL23|RACK1|PIBF1|TMED2|GTPBP4|FBXO7|STYXL1|DUSP16|SH3BP5L|USP44|PPP1R15B	-1.8	ENTA011	0
Reactome Gene Sets	6	R-HSA-162594	Early Phase of HIV Life Cycle		-3.2	9.7	5.7	30244	14	891	4	0.45	0.22	2547|3159|3981|8815	XRCC6|HMGA1|LIG4|BANF1	-1.8	ENTA011	0
GO Biological Processes	19	GO:0045040	protein insertion into mitochondrial outer membrane	19_GO:0051179 localization	-3.2	9.7	5.7	30244	14	891	4	0.45	0.22	3320|56993|401505|100188893	HSP90AA1|TOMM22|TOMM5|TOMM6	-1.8	ENTA011	0
CORUM	33	CORUM:191	20S proteasome		-3.2	9.7	5.7	30244	14	891	4	0.45	0.22	5685|5686|5688|5695	PSMA4|PSMA5|PSMA7|PSMB7	-1.8	ENTA011	0
GO Biological Processes	19	GO:0007008	outer mitochondrial membrane organization	19_GO:0009987 cellular process	-3.2	9.7	5.7	30244	14	891	4	0.45	0.22	3320|56993|401505|100188893	HSP90AA1|TOMM22|TOMM5|TOMM6	-1.8	ENTA011	0
Reactome Gene Sets	6	R-HSA-3371568	Attenuation phase		-3.2	9.7	5.7	30244	14	891	4	0.45	0.22	3312|3320|3326|3337	HSPA8|HSP90AA1|HSP90AB1|DNAJB1	-1.8	ENTA011	0
KEGG Pathway	24	hsa01200	Carbon metabolism		-3.2	3.2	4.2	30244	115	891	11	1.2	0.37	39|128|275|2098|2806|4594|5160|5723|6472|7086|84706	ACAT2|ADH5|AMT|ESD|GOT2|MMUT|PDHA1|PSPH|SHMT2|TKT|GPT2	-1.8	ENTA011	0
GO Biological Processes	19	GO:0061013	regulation of mRNA catabolic process	19_GO:0048519 negative regulation of biological process	-3.2	2.5	3.9	30244	234	891	17	1.9	0.46	1660|3183|4076|4116|4869|8531|9939|10492|10758|10922|26135|26986|55110|57060|87178|253943|406911	DHX9|HNRNPC|CAPRIN1|MAGOH|NPM1|YBX3|RBM8A|SYNCRIP|TRAF3IP2|FASTK|SERBP1|PABPC1|MAGOHB|PCBP4|PNPT1|YTHDF3|MIR125B1	-1.7	ENTA011	0
GO Biological Processes	19	GO:0009895	negative regulation of catabolic process	19_GO:0048519 negative regulation of biological process	-3.2	2.2	3.8	30244	344	891	22	2.5	0.52	1660|1676|3156|3183|3326|4234|5300|6135|6201|8531|8667|8724|9349|9637|10492|10758|26986|51374|54541|57103|58528|81892	DHX9|DFFA|HMGCR|HNRNPC|HSP90AB1|METTL1|PIN1|RPL11|RPS7|YBX3|EIF3H|SNX3|RPL23|FEZ2|SYNCRIP|TRAF3IP2|PABPC1|ATRAID|DDIT4|TIGAR|RRAGD|SLIRP	-1.7	ENTA011	0
Reactome Gene Sets	6	R-HSA-6782210	Gap-filling DNA repair synthesis and ligation in TC-NER		-3.2	4.2	4.5	30244	65	891	8	0.9	0.32	5111|5431|5434|5981|5983|6233|27339|54107	PCNA|POLR2B|POLR2E|RFC1|RFC3|RPS27A|PRPF19|POLE3	-1.7	ENTA011	1
GO Biological Processes	19	GO:0032259	methylation	19_GO:0008152 metabolic process	-3.2	2.3	3.8	30244	300	891	20	2.2	0.5	694|1312|2091|2122|3006|3008|3276|4234|4801|25840|25940|27292|51504|54931|55352|64324|83640|114049|127253|751071	BTG1|COMT|FBL|MECOM|H1-2|H1-4|PRMT1|METTL1|NFYB|TMT1A|FAM98A|DIMT1|TRMT112|TRMT10C|COPRS|NSD1|RAMAC|BUD23|TYW3|CSKMT	-1.7	ENTA011	0
Reactome Gene Sets	6	R-HSA-176187	Activation of ATR in response to replication stress		-3.2	5.5	4.8	30244	37	891	6	0.67	0.27	4171|4173|5001|5983|8317|23595	MCM2|MCM4|ORC5|RFC3|CDC7|ORC3	-1.7	ENTA011	1
Reactome Gene Sets	6	R-HSA-6811434	COPI-dependent Golgi-to-ER retrograde traffic		-3.2	3.4	4.2	30244	99	891	10	1.1	0.35	1315|9585|10383|10749|10959|26286|54732|55614|81930|84790	COPB1|KIF20B|TUBB4B|KIF1C|TMED2|ARFGAP3|TMED9|KIF16B|KIF18A|TUBA1C	-1.7	ENTA011	0
GO Biological Processes	19	GO:0008203	cholesterol metabolic process	19_GO:0008152 metabolic process	-3.2	3.2	4.1	30244	117	891	11	1.2	0.37	2222|2232|3156|3157|3422|3638|4598|6307|50814|51474|255738	FDFT1|FDXR|HMGCR|HMGCS1|IDI1|INSIG1|MVK|MSMO1|NSDHL|LIMA1|PCSK9	-1.7	ENTA011	0
Reactome Gene Sets	6	R-HSA-5620920	Cargo trafficking to the periciliary membrane		-3.2	4.7	4.6	30244	51	891	7	0.79	0.3	403|7203|10575|10576|10694|22948|149371	ARL3|CCT3|CCT4|CCT2|CCT8|CCT5|EXOC8	-1.7	ENTA011	0
Reactome Gene Sets	6	R-HSA-937041	IKK complex recruitment mediated by RIP1		-3.1	6.8	5	30244	25	891	5	0.56	0.25	329|6233|7322|7323|7334	BIRC2|RPS27A|UBE2D2|UBE2D3|UBE2N	-1.7	ENTA011	0
GO Biological Processes	19	GO:0000027	ribosomal large subunit assembly	19_GO:0009987 cellular process	-3.1	6.8	5	30244	25	891	5	0.56	0.25	6128|6135|6169|55052|84154	RPL6|RPL11|RPL38|MRPL20|RPF2	-1.7	ENTA011	0
Reactome Gene Sets	6	R-HSA-5696397	Gap-filling DNA repair synthesis and ligation in GG-NER		-3.1	6.8	5	30244	25	891	5	0.56	0.25	5111|5981|5983|6233|54107	PCNA|RFC1|RFC3|RPS27A|POLE3	-1.7	ENTA011	1
Reactome Gene Sets	6	R-HSA-1632852	Macroautophagy		-3.1	3	4.1	30244	136	891	12	1.3	0.39	1781|3312|3320|6233|7334|10383|10542|56993|58528|84790|401505|100188893	DYNC1I2|HSPA8|HSP90AA1|RPS27A|UBE2N|TUBB4B|LAMTOR5|TOMM22|RRAGD|TUBA1C|TOMM5|TOMM6	-1.7	ENTA011	0
Reactome Gene Sets	6	R-HSA-5683057	MAPK family signaling cascades		-3.1	2.2	3.8	30244	325	891	21	2.4	0.51	805|989|998|3337|3572|3815|5037|5516|5685|5686|5688|5695|5702|5704|5710|5713|5716|5781|5908|6233|80824	CALM2|SEPTIN7|CDC42|DNAJB1|IL6ST|KIT|PEBP1|PPP2CB|PSMA4|PSMA5|PSMA7|PSMB7|PSMC3|PSMC4|PSMD4|PSMD7|PSMD10|PTPN11|RAP1B|RPS27A|DUSP16	-1.7	ENTA011	0
GO Biological Processes	19	GO:1901607	alpha-amino acid biosynthetic process	19_GO:0008152 metabolic process	-3.1	4.1	4.4	30244	67	891	8	0.9	0.32	2806|4522|5092|5723|5831|6472|29920|60496	GOT2|MTHFD1|PCBD1|PSPH|PYCR1|SHMT2|PYCR2|AASDHPPT	-1.7	ENTA011	0
WikiPathways	27	WP4723	Omega-3 / omega-6 fatty acid synthesis		-3.1	9.1	5.4	30244	15	891	4	0.45	0.22	2181|3992|54898|60481	ACSL3|FADS1|ELOVL2|ELOVL5	-1.7	ENTA011	0
GO Biological Processes	19	GO:2000767	positive regulation of cytoplasmic translation	19_GO:0048518 positive regulation of biological process	-3.1	9.1	5.4	30244	15	891	4	0.45	0.22	1660|8531|10492|26986	DHX9|YBX3|SYNCRIP|PABPC1	-1.7	ENTA011	0
CORUM	33	CORUM:194	PA28gamma-20S proteasome		-3.1	9.1	5.4	30244	15	891	4	0.45	0.22	5685|5686|5688|5695	PSMA4|PSMA5|PSMA7|PSMB7	-1.7	ENTA011	0
Reactome Gene Sets	6	R-HSA-6814122	Cooperation of PDCL (PhLP1) and TRiC/CCT in G-protein beta folding		-3.1	5.4	4.7	30244	38	891	6	0.67	0.27	908|7203|10575|10576|10694|22948	CCT6A|CCT3|CCT4|CCT2|CCT8|CCT5	-1.7	ENTA011	0
GO Biological Processes	19	GO:0000184	nuclear-transcribed mRNA catabolic process, nonsense-mediated decay	19_GO:0048519 negative regulation of biological process	-3.1	5.4	4.7	30244	38	891	6	0.67	0.27	3646|4116|9939|23708|26986|55110	EIF3E|MAGOH|RBM8A|GSPT2|PABPC1|MAGOHB	-1.7	ENTA011	0
WikiPathways	27	WP3614	Photodynamic therapy-induced HIF-1 survival signaling		-3.1	5.4	4.7	30244	38	891	6	0.67	0.27	3485|5054|5160|6513|6515|6566	IGFBP2|SERPINE1|PDHA1|SLC2A1|SLC2A3|SLC16A1	-1.7	ENTA011	0
GO Biological Processes	19	GO:0051084	'de novo' post-translational protein folding	19_GO:0009987 cellular process	-3.1	5.4	4.7	30244	38	891	6	0.67	0.27	3312|3336|3337|9403|10576|10808	HSPA8|HSPE1|DNAJB1|SELENOF|CCT2|HSPH1	-1.7	ENTA011	0
GO Biological Processes	19	GO:0000075	cell cycle checkpoint signaling	19_GO:0048519 negative regulation of biological process	-3.1	2.8	4	30244	157	891	13	1.5	0.4	701|988|1026|1763|4436|5781|6154|7175|27339|51065|51499|79035|163859	BUB1B|CDC5L|CDKN1A|DNA2|MSH2|PTPN11|RPL26|TPR|PRPF19|RPS27L|TRIAP1|NABP2|SDE2	-1.7	ENTA011	0
Reactome Gene Sets	6	R-HSA-6807878	COPI-mediated anterograde transport		-3.1	3.4	4.1	30244	101	891	10	1.1	0.35	829|830|1315|1781|10383|10652|10959|26286|54732|84790	CAPZA1|CAPZA2|COPB1|DYNC1I2|TUBB4B|YKT6|TMED2|ARFGAP3|TMED9|TUBA1C	-1.7	ENTA011	0
GO Biological Processes	19	GO:0034625	fatty acid elongation, monounsaturated fatty acid	19_GO:0008152 metabolic process	-3.1	15	6.2	30244	7	891	3	0.34	0.19	54898|60481|79071	ELOVL2|ELOVL5|ELOVL6	-1.7	ENTA011	0
GO Biological Processes	19	GO:0019368	fatty acid elongation, unsaturated fatty acid	19_GO:0008152 metabolic process	-3.1	15	6.2	30244	7	891	3	0.34	0.19	54898|60481|79071	ELOVL2|ELOVL5|ELOVL6	-1.7	ENTA011	0
CORUM	33	CORUM:1094	Frataxin complex		-3.1	15	6.2	30244	7	891	3	0.34	0.19	3329|10632|57128	HSPD1|ATP5MG|LYRM4	-1.7	ENTA011	0
GO Biological Processes	19	GO:0019367	fatty acid elongation, saturated fatty acid	19_GO:0008152 metabolic process	-3.1	15	6.2	30244	7	891	3	0.34	0.19	54898|60481|79071	ELOVL2|ELOVL5|ELOVL6	-1.7	ENTA011	0
GO Biological Processes	19	GO:0034626	fatty acid elongation, polyunsaturated fatty acid	19_GO:0008152 metabolic process	-3.1	15	6.2	30244	7	891	3	0.34	0.19	54898|60481|79071	ELOVL2|ELOVL5|ELOVL6	-1.7	ENTA011	0
GO Biological Processes	19	GO:0080182	histone H3-K4 trimethylation	19_GO:0008152 metabolic process	-3.1	15	6.2	30244	7	891	3	0.34	0.19	3006|3008|4801	H1-2|H1-4|NFYB	-1.7	ENTA011	0
CORUM	33	CORUM:924	Toposome		-3.1	15	6.2	30244	7	891	3	0.34	0.19	1660|3183|9188	DHX9|HNRNPC|DDX21	-1.7	ENTA011	0
GO Biological Processes	19	GO:0000055	ribosomal large subunit export from nucleus	19_GO:0051179 localization	-3.1	15	6.2	30244	7	891	3	0.34	0.19	4869|5901|55153	NPM1|RAN|SDAD1	-1.7	ENTA011	0
CORUM	33	CORUM:6497	TOM complex (TOM5, TOM6, TOM7, TOM20, TOM22, TOM40, TOM70), mitochondrial		-3.1	15	6.2	30244	7	891	3	0.34	0.19	56993|401505|100188893	TOMM22|TOMM5|TOMM6	-1.7	ENTA011	0
GO Biological Processes	19	GO:1903829	positive regulation of protein localization	19_GO:0051179 localization	-3.1	1.9	3.6	30244	470	891	27	3	0.57	908|2181|3320|3326|3843|4739|5901|7037|7175|7203|7323|7545|9585|10399|10542|10575|10576|10694|10857|22948|26354|27113|51496|55166|57787|59286|80184	CCT6A|ACSL3|HSP90AA1|HSP90AB1|IPO5|NEDD9|RAN|TFRC|TPR|CCT3|UBE2D3|ZIC1|KIF20B|RACK1|LAMTOR5|CCT4|CCT2|CCT8|PGRMC1|CCT5|GNL3|BBC3|CTDSPL2|CENPQ|MARK4|UBL5|CEP290	-1.6	ENTA011	0
GO Biological Processes	19	GO:0010564	regulation of cell cycle process	19_GO:0050789 regulation of biological process	-3.1	1.7	3.5	30244	746	891	38	4.3	0.68	701|805|988|998|1019|1026|1763|4436|4751|4869|5300|5569|5781|6154|6240|7175|8317|8467|9031|9349|9585|11170|25793|27339|51065|51499|55226|55660|57787|60672|79035|79621|79884|81853|84101|158880|163859|201161	BUB1B|CALM2|CDC5L|CDC42|CDK4|CDKN1A|DNA2|MSH2|NEK2|NPM1|PIN1|PKIA|PTPN11|RPL26|RRM1|TPR|CDC7|SMARCA5|BAZ1B|RPL23|KIF20B|FAM107A|FBXO7|PRPF19|RPS27L|TRIAP1|NAT10|PRPF40A|MARK4|MIIP|NABP2|RNASEH2B|MAP9|TMEM14B|USP44|USP51|SDE2|CENPV	-1.6	ENTA011	1
WikiPathways	27	WP4946	DNA repair pathways, full network		-3.1	3.1	4	30244	120	891	11	1.2	0.37	2187|2547|3146|3981|4436|5111|5981|5983|7398|7507|54107	FANCB|XRCC6|HMGB1|LIG4|MSH2|PCNA|RFC1|RFC3|USP1|XPA|POLE3	-1.6	ENTA011	1
GO Biological Processes	19	GO:0051101	regulation of DNA binding	19_GO:0065007 biological regulation	-3.1	3.1	4	30244	120	891	11	1.2	0.37	805|3066|3146|4751|4830|6612|6881|8721|10542|51042|64324	CALM2|HDAC2|HMGB1|NEK2|NME1|SUMO3|TAF10|EDF1|LAMTOR5|ZNF593|NSD1	-1.6	ENTA011	0
GO Biological Processes	19	GO:0006986	response to unfolded protein	19_GO:0050896 response to stimulus	-3.1	3.1	4	30244	120	891	11	1.2	0.37	468|3301|3312|3320|3326|3329|3336|3337|10808|10959|22824	ATF4|DNAJA1|HSPA8|HSP90AA1|HSP90AB1|HSPD1|HSPE1|DNAJB1|HSPH1|TMED2|HSPA4L	-1.6	ENTA011	0
Reactome Gene Sets	6	R-HSA-5689603	UCH proteinases		-3.1	3.3	4.1	30244	102	891	10	1.1	0.35	5685|5686|5688|5695|5702|5704|5710|5713|5716|6233	PSMA4|PSMA5|PSMA7|PSMB7|PSMC3|PSMC4|PSMD4|PSMD7|PSMD10|RPS27A	-1.6	ENTA011	0
GO Biological Processes	19	GO:0034605	cellular response to heat	19_GO:0050896 response to stimulus	-3.1	4.5	4.4	30244	53	891	7	0.79	0.3	3066|3320|3326|3327|3337|7175|51278	HDAC2|HSP90AA1|HSP90AB1|HSP90AB3P|DNAJB1|TPR|IER5	-1.6	ENTA011	0
GO Biological Processes	19	GO:0034030	ribonucleoside bisphosphate biosynthetic process	19_GO:0008152 metabolic process	-3.1	4.5	4.4	30244	53	891	7	0.79	0.3	2181|4594|5160|54898|60481|79071|79717	ACSL3|MMUT|PDHA1|ELOVL2|ELOVL5|ELOVL6|PPCS	-1.6	ENTA011	0
GO Biological Processes	19	GO:0033866	nucleoside bisphosphate biosynthetic process	19_GO:0008152 metabolic process	-3.1	4.5	4.4	30244	53	891	7	0.79	0.3	2181|4594|5160|54898|60481|79071|79717	ACSL3|MMUT|PDHA1|ELOVL2|ELOVL5|ELOVL6|PPCS	-1.6	ENTA011	0
GO Biological Processes	19	GO:0034033	purine nucleoside bisphosphate biosynthetic process	19_GO:0008152 metabolic process	-3.1	4.5	4.4	30244	53	891	7	0.79	0.3	2181|4594|5160|54898|60481|79071|79717	ACSL3|MMUT|PDHA1|ELOVL2|ELOVL5|ELOVL6|PPCS	-1.6	ENTA011	0
Reactome Gene Sets	6	R-HSA-390471	Association of TriC/CCT with target proteins during biosynthesis		-3	5.2	4.6	30244	39	891	6	0.67	0.27	908|7203|10575|10576|10694|22948	CCT6A|CCT3|CCT4|CCT2|CCT8|CCT5	-1.6	ENTA011	0
GO Biological Processes	19	GO:0045740	positive regulation of DNA replication	19_GO:0048518 positive regulation of biological process	-3	5.2	4.6	30244	39	891	6	0.67	0.27	1660|1763|5111|6742|8317|8467	DHX9|DNA2|PCNA|SSBP1|CDC7|SMARCA5	-1.6	ENTA011	0
GO Biological Processes	19	GO:2000756	regulation of peptidyl-lysine acetylation	19_GO:0008152 metabolic process	-3	5.2	4.6	30244	39	891	6	0.67	0.27	3066|4801|7913|8467|9031|9188	HDAC2|NFYB|DEK|SMARCA5|BAZ1B|DDX21	-1.6	ENTA011	0
GO Biological Processes	19	GO:0006636	unsaturated fatty acid biosynthetic process	19_GO:0008152 metabolic process	-3	5.2	4.6	30244	39	891	6	0.67	0.27	3992|6319|8560|54898|60481|79071	FADS1|SCD|DEGS1|ELOVL2|ELOVL5|ELOVL6	-1.6	ENTA011	0
Reactome Gene Sets	6	R-HSA-9012999	RHO GTPase cycle		-3	2	3.6	30244	449	891	26	2.9	0.56	390|908|998|1362|3183|3320|3326|3336|3998|4698|5756|6453|6472|7037|7170|8153|9886|10424|10576|10652|10970|11140|26286|51133|54509|54874	RND3|CCT6A|CDC42|CPD|HNRNPC|HSP90AA1|HSP90AB1|HSPE1|LMAN1|NDUFA5|TWF1|ITSN1|SHMT2|TFRC|TPM3|RND2|RHOBTB1|PGRMC2|CCT2|YKT6|CKAP4|CDC37|ARFGAP3|KCTD3|RHOF|FNBP1L	-1.6	ENTA011	0
Reactome Gene Sets	6	R-HSA-983168	Antigen processing: Ubiquitination & Proteasome degradation		-3	2.2	3.7	30244	309	891	20	2.2	0.5	5685|5686|5688|5695|5702|5704|5710|5713|5716|6233|7317|7322|7323|7324|7334|9616|25793|25847|26046|64219	PSMA4|PSMA5|PSMA7|PSMB7|PSMC3|PSMC4|PSMD4|PSMD7|PSMD10|RPS27A|UBA1|UBE2D2|UBE2D3|UBE2E1|UBE2N|RNF7|FBXO7|ANAPC13|LTN1|PJA1	-1.6	ENTA011	0
GO Biological Processes	19	GO:1901988	negative regulation of cell cycle phase transition	19_GO:0048519 negative regulation of biological process	-3	2.4	3.7	30244	243	891	17	1.9	0.46	701|988|1026|1763|4436|5781|6154|7175|11170|25793|27339|51065|51499|60672|79035|84101|163859	BUB1B|CDC5L|CDKN1A|DNA2|MSH2|PTPN11|RPL26|TPR|FAM107A|FBXO7|PRPF19|RPS27L|TRIAP1|MIIP|NABP2|USP44|SDE2	-1.6	ENTA011	0
GO Biological Processes	19	GO:0043543	protein acylation	19_GO:0008152 metabolic process	-3	2.8	3.9	30244	160	891	13	1.5	0.4	6879|6881|9643|10933|27097|51562|54107|55226|56943|83443|114799|117143|151507	TAF7|TAF10|MORF4L2|MORF4L1|TAF5L|MBIP|POLE3|NAT10|ENY2|SF3B5|ESCO1|TADA1|MSL3P1	-1.6	ENTA011	0
GO Biological Processes	19	GO:0051640	organelle localization	19_GO:0051179 localization	-3	1.9	3.5	30244	524	891	29	3.3	0.59	998|3815|4430|4869|5901|6059|6209|6284|6993|10244|10464|10652|10749|10959|25940|26001|26286|29109|50487|54732|54874|55153|55166|79090|81930|84946|149371|161424|282991	CDC42|KIT|MYO1B|NPM1|RAN|ABCE1|RPS15|S100A13|DYNLT1|RABEPK|PIBF1|YKT6|KIF1C|TMED2|FAM98A|RNF167|ARFGAP3|FHOD1|PLA2G3|TMED9|FNBP1L|SDAD1|CENPQ|TRAPPC6A|KIF18A|LTV1|EXOC8|NOP9|BLOC1S2	-1.6	ENTA011	0
GO Biological Processes	19	GO:0097193	intrinsic apoptotic signaling pathway	19_GO:0050896 response to stimulus	-3	2.7	3.9	30244	161	891	13	1.5	0.4	468|1026|2537|4436|7159|8445|10550|23612|27113|51065|54205|54541|64782	ATF4|CDKN1A|IFI6|MSH2|TP53BP2|DYRK2|ARL6IP5|PHLDA3|BBC3|RPS27L|CYCS|DDIT4|AEN	-1.6	ENTA011	0
GO Biological Processes	19	GO:0042542	response to hydrogen peroxide	19_GO:0050896 response to stimulus	-3	3.3	4	30244	104	891	10	1.1	0.35	3066|4540|4541|5111|5516|6188|6382|6647|10068|84919	HDAC2|ND5|ND6|PCNA|PPP2CB|RPS3|SDC1|SOD1|IL18BP|PPP1R15B	-1.6	ENTA011	1
CORUM	33	CORUM:2920	Respiratory chain complex I (lambda subunit) mitochondrial		-3	8.5	5.2	30244	16	891	4	0.45	0.22	4695|4698|4720|4724	NDUFA2|NDUFA5|NDUFS2|NDUFS4	-1.6	ENTA011	0
CORUM	33	CORUM:563	F1F0-ATP synthase, mitochondrial		-3	8.5	5.2	30244	16	891	4	0.45	0.22	515|521|522|10632	ATP5PB|ATP5ME|ATP5PF|ATP5MG	-1.6	ENTA011	0
Reactome Gene Sets	6	R-HSA-2559584	Formation of Senescence-Associated Heterochromatin Foci (SAHF)		-3	8.5	5.2	30244	16	891	4	0.45	0.22	3006|3008|3159|25842	H1-2|H1-4|HMGA1|ASF1A	-1.6	ENTA011	0
Reactome Gene Sets	6	R-HSA-110312	Translesion synthesis by REV1		-3	8.5	5.2	30244	16	891	4	0.45	0.22	5111|5981|5983|6233	PCNA|RFC1|RFC3|RPS27A	-1.6	ENTA011	1
CORUM	33	CORUM:192	PA28-20S proteasome		-3	8.5	5.2	30244	16	891	4	0.45	0.22	5685|5686|5688|5695	PSMA4|PSMA5|PSMA7|PSMB7	-1.6	ENTA011	0
GO Biological Processes	19	GO:0099563	modification of synaptic structure	19_GO:0009987 cellular process	-3	8.5	5.2	30244	16	891	4	0.45	0.22	998|5908|5978|10857	CDC42|RAP1B|REST|PGRMC1	-1.6	ENTA011	0
GO Biological Processes	19	GO:0035066	positive regulation of histone acetylation	19_GO:0048518 positive regulation of biological process	-3	8.5	5.2	30244	16	891	4	0.45	0.22	7913|8467|9031|9188	DEK|SMARCA5|BAZ1B|DDX21	-1.6	ENTA011	0
GO Biological Processes	19	GO:0006614	SRP-dependent cotranslational protein targeting to membrane	19_GO:0051179 localization	-3	6.3	4.8	30244	27	891	5	0.56	0.25	6726|6727|6731|10952|58477	SRP9|SRP14|SRP72|SEC61B|SRPRB	-1.6	ENTA011	0
KEGG Pathway	24	hsa01040	Biosynthesis of unsaturated fatty acids		-3	6.3	4.8	30244	27	891	5	0.56	0.25	3992|6319|54898|60481|79071	FADS1|SCD|ELOVL2|ELOVL5|ELOVL6	-1.6	ENTA011	0
Reactome Gene Sets	6	R-HSA-983169	Class I MHC mediated antigen processing & presentation		-3	2	3.6	30244	381	891	23	2.6	0.53	821|3146|5685|5686|5688|5695|5702|5704|5710|5713|5716|6233|7317|7322|7323|7324|7334|9616|10952|25793|25847|26046|64219	CANX|HMGB1|PSMA4|PSMA5|PSMA7|PSMB7|PSMC3|PSMC4|PSMD4|PSMD7|PSMD10|RPS27A|UBA1|UBE2D2|UBE2D3|UBE2E1|UBE2N|RNF7|SEC61B|FBXO7|ANAPC13|LTN1|PJA1	-1.6	ENTA011	0
GO Biological Processes	19	GO:0051348	negative regulation of transferase activity	19_GO:0065007 biological regulation	-3	2.3	3.7	30244	267	891	18	2	0.47	701|1026|1647|1974|3156|3301|3843|4869|5569|6135|6201|6879|8815|9349|25793|80824|80851|84101	BUB1B|CDKN1A|GADD45A|EIF4A2|HMGCR|DNAJA1|IPO5|NPM1|PKIA|RPL11|RPS7|TAF7|BANF1|RPL23|FBXO7|DUSP16|SH3BP5L|USP44	-1.6	ENTA011	0
GO Biological Processes	19	GO:0035966	response to topologically incorrect protein	19_GO:0050896 response to stimulus	-3	2.9	3.9	30244	142	891	12	1.3	0.39	468|3301|3312|3320|3326|3329|3336|3337|10808|10959|22824|80311	ATF4|DNAJA1|HSPA8|HSP90AA1|HSP90AB1|HSPD1|HSPE1|DNAJB1|HSPH1|TMED2|HSPA4L|KLHL15	-1.6	ENTA011	0
GO Biological Processes	19	GO:1901998	toxin transport	19_GO:0051179 localization	-3	5.1	4.5	30244	40	891	6	0.67	0.27	3301|7203|10575|10576|10694|22948	DNAJA1|CCT3|CCT4|CCT2|CCT8|CCT5	-1.6	ENTA011	0
Reactome Gene Sets	6	R-HSA-3108232	SUMO E3 ligases SUMOylate target proteins		-3	2.6	3.8	30244	182	891	14	1.6	0.42	3066|3183|4869|5111|5903|6612|7150|7175|8204|8364|9126|51602|55706|57122	HDAC2|HNRNPC|NPM1|PCNA|RANBP2|SUMO3|TOP1|TPR|NRIP1|H4C3|SMC3|NOP58|NDC1|NUP107	-1.6	ENTA011	1
Reactome Gene Sets	6	R-HSA-73894	DNA Repair		-3	2.1	3.6	30244	335	891	21	2.4	0.51	1763|2187|2547|3981|4436|5111|5431|5434|5981|5983|6233|6612|7334|7398|7507|8364|8467|9031|10973|27339|54107	DNA2|FANCB|XRCC6|LIG4|MSH2|PCNA|POLR2B|POLR2E|RFC1|RFC3|RPS27A|SUMO3|UBE2N|USP1|XPA|H4C3|SMARCA5|BAZ1B|ASCC3|PRPF19|POLE3	-1.6	ENTA011	1
GO Biological Processes	19	GO:0043280	positive regulation of cysteine-type endopeptidase activity involved in apoptotic process	19_GO:0048518 positive regulation of biological process	-3	3	3.9	30244	123	891	11	1.2	0.37	3146|3329|3336|5978|6188|10399|10550|27113|51065|54205|80758	HMGB1|HSPD1|HSPE1|REST|RPS3|RACK1|ARL6IP5|BBC3|RPS27L|CYCS|PRR7	-1.6	ENTA011	0
GO Biological Processes	19	GO:0033157	regulation of intracellular protein transport	19_GO:0051179 localization	-3	2.4	3.7	30244	225	891	16	1.8	0.44	3320|3638|3843|3998|5569|5781|5901|7175|7323|7545|9585|27113|51496|59286|80184|127933	HSP90AA1|INSIG1|IPO5|LMAN1|PKIA|PTPN11|RAN|TPR|UBE2D3|ZIC1|KIF20B|BBC3|CTDSPL2|UBL5|CEP290|UHMK1	-1.5	ENTA011	0
GO Biological Processes	19	GO:0043414	macromolecule methylation	19_GO:0008152 metabolic process	-2.9	2.3	3.7	30244	247	891	17	1.9	0.46	694|2091|3006|3008|3276|4234|4801|25840|25940|27292|51504|54931|55352|83640|114049|127253|751071	BTG1|FBL|H1-2|H1-4|PRMT1|METTL1|NFYB|TMT1A|FAM98A|DIMT1|TRMT112|TRMT10C|COPRS|RAMAC|BUD23|TYW3|CSKMT	-1.5	ENTA011	0
GO Biological Processes	19	GO:0051881	regulation of mitochondrial membrane potential	19_GO:0065007 biological regulation	-2.9	3.8	4.2	30244	71	891	8	0.9	0.32	2537|4718|5831|6647|10399|10550|23593|27166	IFI6|NDUFC2|PYCR1|SOD1|RACK1|ARL6IP5|HEBP2|PRELID1	-1.5	ENTA011	0
Reactome Gene Sets	6	R-HSA-5696400	Dual Incision in GG-NER		-2.9	5	4.4	30244	41	891	6	0.67	0.27	5111|5981|5983|6233|7507|54107	PCNA|RFC1|RFC3|RPS27A|XPA|POLE3	-1.5	ENTA011	1
Reactome Gene Sets	6	R-HSA-159231	Transport of Mature mRNA Derived from an Intronless Transcript		-2.9	5	4.4	30244	41	891	6	0.67	0.27	1977|5903|7175|55706|57122|81608	EIF4E|RANBP2|TPR|NDC1|NUP107|FIP1L1	-1.5	ENTA011	1
GO Biological Processes	19	GO:0008299	isoprenoid biosynthetic process	19_GO:0008152 metabolic process	-2.9	6.1	4.7	30244	28	891	5	0.56	0.25	3156|3157|3422|4598|5947	HMGCR|HMGCS1|IDI1|MVK|RBP1	-1.5	ENTA011	0
GO Biological Processes	19	GO:0051438	regulation of ubiquitin-protein transferase activity	19_GO:0065007 biological regulation	-2.9	4.2	4.2	30244	56	891	7	0.79	0.3	701|5300|6135|6201|7334|9349|84101	BUB1B|PIN1|RPL11|RPS7|UBE2N|RPL23|USP44	-1.5	ENTA011	0
GO Biological Processes	19	GO:0062028	regulation of stress granule assembly	19_GO:0050789 regulation of biological process	-2.9	13	5.8	30244	8	891	3	0.34	0.19	4076|10146|51657	CAPRIN1|G3BP1|STYXL1	-1.5	ENTA011	0
GO Biological Processes	19	GO:1902255	positive regulation of intrinsic apoptotic signaling pathway by p53 class mediator	19_GO:0048518 positive regulation of biological process	-2.9	13	5.8	30244	8	891	3	0.34	0.19	6135|6154|6201	RPL11|RPL26|RPS7	-1.5	ENTA011	0
CORUM	33	CORUM:5212	Kinase maturation complex 2		-2.9	13	5.8	30244	8	891	3	0.34	0.19	3320|3326|11140	HSP90AA1|HSP90AB1|CDC37	-1.5	ENTA011	0
GO Biological Processes	19	GO:1902949	positive regulation of tau-protein kinase activity	19_GO:0048518 positive regulation of biological process	-2.9	13	5.8	30244	8	891	3	0.34	0.19	3320|3326|406911	HSP90AA1|HSP90AB1|MIR125B1	-1.5	ENTA011	0
CORUM	33	CORUM:5268	TNF-alpha/NF-kappa B signaling complex 7		-2.9	13	5.8	30244	8	891	3	0.34	0.19	3320|3326|11140	HSP90AA1|HSP90AB1|CDC37	-1.5	ENTA011	0
Reactome Gene Sets	6	R-HSA-2046105	Linoleic acid (LA) metabolism		-2.9	13	5.8	30244	8	891	3	0.34	0.19	3992|54898|60481	FADS1|ELOVL2|ELOVL5	-1.5	ENTA011	0
GO Biological Processes	19	GO:0032071	regulation of endodeoxyribonuclease activity	19_GO:0008152 metabolic process	-2.9	13	5.8	30244	8	891	3	0.34	0.19	3146|4869|6188	HMGB1|NPM1|RPS3	-1.5	ENTA011	0
Reactome Gene Sets	6	R-HSA-9705671	SARS-CoV-2 activates/modulates innate and adaptive immune responses		-2.9	3	3.8	30244	126	891	11	1.2	0.37	3320|3326|3661|5781|5903|6233|7175|7334|10146|55706|57122	HSP90AA1|HSP90AB1|IRF3|PTPN11|RANBP2|RPS27A|TPR|UBE2N|G3BP1|NDC1|NUP107	-1.5	ENTA011	0
Reactome Gene Sets	6	R-HSA-2500257	Resolution of Sister Chromatid Cohesion		-2.9	3	3.8	30244	126	891	11	1.2	0.37	701|1781|2491|5516|5903|9126|10383|55166|57122|81930|84790	BUB1B|DYNC1I2|CENPI|PPP2CB|RANBP2|SMC3|TUBB4B|CENPQ|NUP107|KIF18A|TUBA1C	-1.5	ENTA011	1
WikiPathways	27	WP411	mRNA processing		-2.9	3	3.8	30244	126	891	11	1.2	0.37	1660|3183|3276|4809|6428|6430|6432|8899|10421|55660|83443	DHX9|HNRNPC|PRMT1|SNU13|SRSF3|SRSF5|SRSF7|PRPF4B|CD2BP2|PRPF40A|SF3B5	-1.5	ENTA011	0
Reactome Gene Sets	6	R-HSA-9617828	FOXO-mediated transcription of cell cycle genes		-2.9	8	5	30244	17	891	4	0.45	0.22	694|1026|1647|57060	BTG1|CDKN1A|GADD45A|PCBP4	-1.5	ENTA011	0
GO Biological Processes	19	GO:0018023	peptidyl-lysine trimethylation	19_GO:0008152 metabolic process	-2.9	8	5	30244	17	891	4	0.45	0.22	3006|3008|4801|751071	H1-2|H1-4|NFYB|CSKMT	-1.5	ENTA011	0
Reactome Gene Sets	6	R-HSA-5655862	Translesion synthesis by POLK		-2.9	8	5	30244	17	891	4	0.45	0.22	5111|5981|5983|6233	PCNA|RFC1|RFC3|RPS27A	-1.5	ENTA011	1
Reactome Gene Sets	6	R-HSA-5656121	Translesion synthesis by POLI		-2.9	8	5	30244	17	891	4	0.45	0.22	5111|5981|5983|6233	PCNA|RFC1|RFC3|RPS27A	-1.5	ENTA011	1
CORUM	33	CORUM:1111	DNA synthesome complex (17 subunits)		-2.9	8	5	30244	17	891	4	0.45	0.22	5111|5981|7150|54107	PCNA|RFC1|TOP1|POLE3	-1.5	ENTA011	0
CORUM	33	CORUM:1099	DNA synthesome complex (17 subunits)		-2.9	8	5	30244	17	891	4	0.45	0.22	5111|5981|7150|54107	PCNA|RFC1|TOP1|POLE3	-1.5	ENTA011	0
GO Biological Processes	19	GO:0000478	endonucleolytic cleavage involved in rRNA processing	19_GO:0008152 metabolic process	-2.9	8	5	30244	17	891	4	0.45	0.22	6227|51077|161424|163859	RPS21|FCF1|NOP9|SDE2	-1.5	ENTA011	0
GO Biological Processes	19	GO:0000479	endonucleolytic cleavage of tricistronic rRNA transcript (SSU-rRNA, 5.8S rRNA, LSU-rRNA)	19_GO:0008152 metabolic process	-2.9	8	5	30244	17	891	4	0.45	0.22	6227|51077|161424|163859	RPS21|FCF1|NOP9|SDE2	-1.5	ENTA011	0
GO Biological Processes	19	GO:0043161	proteasome-mediated ubiquitin-dependent protein catabolic process	19_GO:0008152 metabolic process	-2.9	2.1	3.5	30244	341	891	21	2.4	0.51	329|821|1047|5516|5685|5686|5688|5695|5702|5704|5710|5713|7323|10952|10973|23510|25793|25847|26046|80311|84101	BIRC2|CANX|CLGN|PPP2CB|PSMA4|PSMA5|PSMA7|PSMB7|PSMC3|PSMC4|PSMD4|PSMD7|UBE2D3|SEC61B|ASCC3|KCTD2|FBXO7|ANAPC13|LTN1|KLHL15|USP44	-1.5	ENTA011	0
GO Biological Processes	19	GO:0010639	negative regulation of organelle organization	19_GO:0048519 negative regulation of biological process	-2.9	2.1	3.5	30244	341	891	21	2.4	0.51	701|829|830|3183|4171|4869|5716|5756|7037|7175|8467|9031|9637|27166|51474|51499|51657|55226|57103|84101|115209	BUB1B|CAPZA1|CAPZA2|HNRNPC|MCM2|NPM1|PSMD10|TWF1|TFRC|TPR|SMARCA5|BAZ1B|FEZ2|PRELID1|LIMA1|TRIAP1|STYXL1|NAT10|TIGAR|USP44|OMA1	-1.5	ENTA011	0
GO Biological Processes	19	GO:1902600	proton transmembrane transport	19_GO:0051179 localization	-2.9	2.8	3.8	30244	146	891	12	1.3	0.39	515|518|521|522|4540|6566|7381|7388|8992|9550|10165|10632	ATP5PB|ATP5MC3|ATP5ME|ATP5PF|ND5|SLC16A1|UQCRB|UQCRH|ATP6V0E1|ATP6V1G1|SLC25A13|ATP5MG	-1.5	ENTA011	0
GO Biological Processes	19	GO:0046822	regulation of nucleocytoplasmic transport	19_GO:0051179 localization	-2.9	3.1	3.9	30244	108	891	10	1.1	0.35	1660|3320|3843|5569|5781|5901|7175|7545|51496|127933	DHX9|HSP90AA1|IPO5|PKIA|PTPN11|RAN|TPR|ZIC1|CTDSPL2|UHMK1	-1.5	ENTA011	0
GO Biological Processes	19	GO:0035383	thioester metabolic process	19_GO:0008152 metabolic process	-2.9	3.4	4	30244	90	891	9	1	0.33	2181|3157|4594|4598|5160|54898|60481|79071|79717	ACSL3|HMGCS1|MMUT|MVK|PDHA1|ELOVL2|ELOVL5|ELOVL6|PPCS	-1.5	ENTA011	0
GO Biological Processes	19	GO:0006637	acyl-CoA metabolic process	19_GO:0008152 metabolic process	-2.9	3.4	4	30244	90	891	9	1	0.33	2181|3157|4594|4598|5160|54898|60481|79071|79717	ACSL3|HMGCS1|MMUT|MVK|PDHA1|ELOVL2|ELOVL5|ELOVL6|PPCS	-1.5	ENTA011	0
WikiPathways	27	WP5220	Metabolic reprogramming in pancreatic cancer		-2.9	4.8	4.3	30244	42	891	6	0.67	0.27	2806|3156|5160|5238|6513|6566	GOT2|HMGCR|PDHA1|PGM3|SLC2A1|SLC16A1	-1.5	ENTA011	0
Reactome Gene Sets	6	R-HSA-159234	Transport of Mature mRNAs Derived from Intronless Transcripts		-2.9	4.8	4.3	30244	42	891	6	0.67	0.27	1977|5903|7175|55706|57122|81608	EIF4E|RANBP2|TPR|NDC1|NUP107|FIP1L1	-1.5	ENTA011	1
GO Biological Processes	19	GO:1902652	secondary alcohol metabolic process	19_GO:0008152 metabolic process	-2.9	2.9	3.8	30244	127	891	11	1.2	0.37	2222|2232|3156|3157|3422|3638|4598|6307|50814|51474|255738	FDFT1|FDXR|HMGCR|HMGCS1|IDI1|INSIG1|MVK|MSMO1|NSDHL|LIMA1|PCSK9	-1.5	ENTA011	0
Reactome Gene Sets	6	R-HSA-6784531	tRNA processing in the nucleus		-2.9	4.2	4.2	30244	57	891	7	0.79	0.3	5901|5903|7175|10248|11260|55706|57122	RAN|RANBP2|TPR|POP7|XPOT|NDC1|NUP107	-1.5	ENTA011	1
Reactome Gene Sets	6	R-HSA-2990846	SUMOylation		-2.8	2.5	3.7	30244	188	891	14	1.6	0.42	3066|3183|4869|5111|5903|6612|7150|7175|8204|8364|9126|51602|55706|57122	HDAC2|HNRNPC|NPM1|PCNA|RANBP2|SUMO3|TOP1|TPR|NRIP1|H4C3|SMC3|NOP58|NDC1|NUP107	-1.5	ENTA011	1
GO Biological Processes	19	GO:0000413	protein peptidyl-prolyl isomerization	19_GO:0008152 metabolic process	-2.8	5.9	4.6	30244	29	891	5	0.56	0.25	5300|5479|5903|9360|85313	PIN1|PPIB|RANBP2|PPIG|PPIL4	-1.5	ENTA011	0
GO Biological Processes	19	GO:0035065	regulation of histone acetylation	19_GO:0008152 metabolic process	-2.8	5.9	4.6	30244	29	891	5	0.56	0.25	4801|7913|8467|9031|9188	NFYB|DEK|SMARCA5|BAZ1B|DDX21	-1.5	ENTA011	0
GO Biological Processes	19	GO:0031571	mitotic G1 DNA damage checkpoint signaling	19_GO:0048519 negative regulation of biological process	-2.8	5.9	4.6	30244	29	891	5	0.56	0.25	1026|6154|51065|51499|163859	CDKN1A|RPL26|RPS27L|TRIAP1|SDE2	-1.5	ENTA011	0
CORUM	33	CORUM:315	28S ribosomal subunit, mitochondrial		-2.8	5.9	4.6	30244	29	891	5	0.56	0.25	6183|51081|51650|54460|64960	MRPS12|MRPS7|MRPS33|MRPS21|MRPS15	-1.5	ENTA011	0
GO Biological Processes	19	GO:0044819	mitotic G1/S transition checkpoint signaling	19_GO:0048519 negative regulation of biological process	-2.8	5.9	4.6	30244	29	891	5	0.56	0.25	1026|6154|51065|51499|163859	CDKN1A|RPL26|RPS27L|TRIAP1|SDE2	-1.5	ENTA011	0
GO Biological Processes	19	GO:0045739	positive regulation of DNA repair	19_GO:0048518 positive regulation of biological process	-2.8	2.9	3.8	30244	128	891	11	1.2	0.37	1660|2187|3146|5111|6188|7334|7398|9643|10933|54537|57103	DHX9|FANCB|HMGB1|PCNA|RPS3|UBE2N|USP1|MORF4L2|MORF4L1|SHLD2|TIGAR	-1.5	ENTA011	1
GO Biological Processes	19	GO:0016579	protein deubiquitination	19_GO:0008152 metabolic process	-2.8	2.8	3.7	30244	148	891	12	1.3	0.39	6472|6879|6881|7398|10600|23032|27097|56943|83443|84101|117143|158880	SHMT2|TAF7|TAF10|USP1|USP16|USP33|TAF5L|ENY2|SF3B5|USP44|TADA1|USP51	-1.4	ENTA011	0
KEGG Pathway	24	hsa04723	Retrograde endocannabinoid signaling		-2.8	2.8	3.7	30244	148	891	12	1.3	0.39	4537|4540|4541|4695|4698|4706|4709|4710|4717|4718|4720|4724	ND3|ND5|ND6|NDUFA2|NDUFA5|NDUFAB1|NDUFB3|NDUFB4|NDUFC1|NDUFC2|NDUFS2|NDUFS4	-1.4	ENTA011	0
Reactome Gene Sets	6	R-HSA-168325	Viral Messenger RNA Synthesis		-2.8	4.7	4.3	30244	43	891	6	0.67	0.27	5431|5434|5903|7175|55706|57122	POLR2B|POLR2E|RANBP2|TPR|NDC1|NUP107	-1.4	ENTA011	0
Reactome Gene Sets	6	R-HSA-9646399	Aggrephagy		-2.8	4.7	4.3	30244	43	891	6	0.67	0.27	1781|3320|6233|7334|10383|84790	DYNC1I2|HSP90AA1|RPS27A|UBE2N|TUBB4B|TUBA1C	-1.4	ENTA011	0
Reactome Gene Sets	6	R-HSA-937061	TRIF(TICAM1)-mediated TLR4 signaling		-2.8	3.1	3.8	30244	110	891	10	1.1	0.35	329|3146|3661|5516|5781|6233|7322|7323|7334|121457	BIRC2|HMGB1|IRF3|PPP2CB|PTPN11|RPS27A|UBE2D2|UBE2D3|UBE2N|IKBIP	-1.4	ENTA011	0
Reactome Gene Sets	6	R-HSA-166166	MyD88-independent TLR4 cascade		-2.8	3.1	3.8	30244	110	891	10	1.1	0.35	329|3146|3661|5516|5781|6233|7322|7323|7334|121457	BIRC2|HMGB1|IRF3|PPP2CB|PTPN11|RPS27A|UBE2D2|UBE2D3|UBE2N|IKBIP	-1.4	ENTA011	0
Reactome Gene Sets	6	R-HSA-8939236	RUNX1 regulates transcription of genes involved in differentiation of HSCs		-2.8	2.9	3.8	30244	129	891	11	1.2	0.37	5685|5686|5688|5695|5702|5704|5710|5713|5716|6233|8364	PSMA4|PSMA5|PSMA7|PSMB7|PSMC3|PSMC4|PSMD4|PSMD7|PSMD10|RPS27A|H4C3	-1.4	ENTA011	0
GO Biological Processes	19	GO:0001510	RNA methylation	19_GO:0008152 metabolic process	-2.8	3.3	3.9	30244	92	891	9	1	0.33	2091|4234|25840|27292|51504|54931|83640|114049|127253	FBL|METTL1|TMT1A|DIMT1|TRMT112|TRMT10C|RAMAC|BUD23|TYW3	-1.4	ENTA011	0
GO Biological Processes	19	GO:0043281	regulation of cysteine-type endopeptidase activity involved in apoptotic process	19_GO:0008152 metabolic process	-2.8	2.5	3.6	30244	190	891	14	1.6	0.42	2537|3146|3329|3336|5978|6188|10399|10542|10550|27113|51065|51499|54205|80758	IFI6|HMGB1|HSPD1|HSPE1|REST|RPS3|RACK1|LAMTOR5|ARL6IP5|BBC3|RPS27L|TRIAP1|CYCS|PRR7	-1.4	ENTA011	0
GO Biological Processes	19	GO:0072657	protein localization to membrane	19_GO:0051179 localization	-2.8	1.9	3.4	30244	467	891	26	2.9	0.56	403|483|3320|4666|5716|6726|6727|6731|9581|10430|10550|10890|10952|10959|26520|26521|54499|56851|56993|58477|81619|83460|83955|84896|401505|100188893	ARL3|ATP1B3|HSP90AA1|NACA|PSMD10|SRP9|SRP14|SRP72|PREPL|TMEM147|ARL6IP5|RAB10|SEC61B|TMED2|TIMM9|TIMM8B|TMCO1|EMC7|TOMM22|SRPRB|TSPAN14|EMC6|NACA4P|ATAD1|TOMM5|TOMM6	-1.4	ENTA011	0
GO Biological Processes	19	GO:0006351	DNA-templated transcription	19_GO:0008152 metabolic process	-2.8	1.8	3.3	30244	592	891	31	3.5	0.61	468|694|1660|3159|4141|5431|5434|6182|6827|6879|6881|6919|7019|7913|8204|8467|9044|9188|9442|9774|9862|27097|54797|56943|64324|80306|84365|84524|92140|112950|159296	ATF4|BTG1|DHX9|HMGA1|MARS1|POLR2B|POLR2E|MRPL12|SUPT4H1|TAF7|TAF10|TCEA2|TFAM|DEK|NRIP1|SMARCA5|BTAF1|DDX21|MED27|BCLAF1|MED24|TAF5L|MED18|ENY2|NSD1|MED28|NIFK|ZC3H8|MTDH|MED8|NKX2-3	-1.4	ENTA011	0
GO Biological Processes	19	GO:0008652	amino acid biosynthetic process	19_GO:0008152 metabolic process	-2.8	3.6	4	30244	75	891	8	0.9	0.32	2806|4522|5092|5723|5831|6472|29920|60496	GOT2|MTHFD1|PCBD1|PSPH|PYCR1|SHMT2|PYCR2|AASDHPPT	-1.4	ENTA011	0
CORUM	33	CORUM:2721	HCF-1 complex		-2.8	7.5	4.8	30244	18	891	4	0.45	0.22	3066|3312|3320|64426	HDAC2|HSPA8|HSP90AA1|SUDS3	-1.4	ENTA011	0
GO Biological Processes	19	GO:0006450	regulation of translational fidelity	19_GO:0065007 biological regulation	-2.8	7.5	4.8	30244	18	891	4	0.45	0.22	3376|6193|27000|283459	IARS1|RPS5|DNAJC2|GATC	-1.4	ENTA011	0
GO Biological Processes	19	GO:0010950	positive regulation of endopeptidase activity	19_GO:0048518 positive regulation of biological process	-2.8	2.6	3.6	30244	170	891	13	1.5	0.4	3146|3329|3336|5978|6188|10399|10550|27113|27166|51065|51107|54205|80758	HMGB1|HSPD1|HSPE1|REST|RPS3|RACK1|ARL6IP5|BBC3|PRELID1|RPS27L|APH1A|CYCS|PRR7	-1.4	ENTA011	0
GO Biological Processes	19	GO:0031329	regulation of cellular catabolic process	19_GO:0008152 metabolic process	-2.8	1.7	3.3	30244	696	891	35	3.9	0.65	1660|1676|3146|3183|4076|4116|4234|4869|8531|8992|9550|9637|9939|10492|10758|10922|23032|25793|26135|26986|55110|57060|57103|58528|60592|81892|87178|92140|143686|149371|253943|255738|389421|406911|493856	DHX9|DFFA|HMGB1|HNRNPC|CAPRIN1|MAGOH|METTL1|NPM1|YBX3|ATP6V0E1|ATP6V1G1|FEZ2|RBM8A|SYNCRIP|TRAF3IP2|FASTK|USP33|FBXO7|SERBP1|PABPC1|MAGOHB|PCBP4|TIGAR|RRAGD|SCOC|SLIRP|PNPT1|MTDH|SESN3|EXOC8|YTHDF3|PCSK9|LIN28B|MIR125B1|CISD2	-1.4	ENTA011	0
GO Biological Processes	19	GO:0007346	regulation of mitotic cell cycle	19_GO:0050789 regulation of biological process	-2.8	1.8	3.3	30244	518	891	28	3.1	0.58	694|701|998|1019|1026|1977|4436|4751|5300|5569|5781|6154|6240|7175|8317|9585|10950|11170|25793|25847|51065|51499|60672|79035|79621|81853|84101|163859	BTG1|BUB1B|CDC42|CDK4|CDKN1A|EIF4E|MSH2|NEK2|PIN1|PKIA|PTPN11|RPL26|RRM1|TPR|CDC7|KIF20B|BTG3|FAM107A|FBXO7|ANAPC13|RPS27L|TRIAP1|MIIP|NABP2|RNASEH2B|TMEM14B|USP44|SDE2	-1.4	ENTA011	1
Reactome Gene Sets	6	R-HSA-8866654	E3 ubiquitin ligases ubiquitinate target proteins		-2.8	4	4.1	30244	59	891	7	0.79	0.3	5111|6233|7322|7323|7324|7334|51255	PCNA|RPS27A|UBE2D2|UBE2D3|UBE2E1|UBE2N|RNF181	-1.4	ENTA011	0
GO Biological Processes	19	GO:0006359	regulation of transcription by RNA polymerase III	19_GO:0008152 metabolic process	-2.8	5.7	4.4	30244	30	891	5	0.56	0.25	7913|8467|9031|9188|84524	DEK|SMARCA5|BAZ1B|DDX21|ZC3H8	-1.4	ENTA011	0
Reactome Gene Sets	6	R-HSA-9674555	Signaling by CSF3 (G-CSF)		-2.8	5.7	4.4	30244	30	891	5	0.56	0.25	5781|6233|7322|7323|9616	PTPN11|RPS27A|UBE2D2|UBE2D3|RNF7	-1.4	ENTA011	0
GO Biological Processes	19	GO:0071897	DNA biosynthetic process	19_GO:0008152 metabolic process	-2.8	3.3	3.8	30244	93	891	9	1	0.33	3320|3326|3981|5111|5981|5983|6240|7012|54107	HSP90AA1|HSP90AB1|LIG4|PCNA|RFC1|RFC3|RRM1|TERC|POLE3	-1.4	ENTA011	1
Reactome Gene Sets	6	R-HSA-70326	Glucose metabolism		-2.8	3.3	3.8	30244	93	891	9	1	0.33	2806|5516|5903|7175|8402|10007|10165|55706|57122	GOT2|PPP2CB|RANBP2|TPR|SLC25A11|GNPDA1|SLC25A13|NDC1|NUP107	-1.4	ENTA011	1
GO Biological Processes	19	GO:0097659	nucleic acid-templated transcription	19_GO:0008152 metabolic process	-2.8	1.8	3.3	30244	594	891	31	3.5	0.61	468|694|1660|3159|4141|5431|5434|6182|6827|6879|6881|6919|7019|7913|8204|8467|9044|9188|9442|9774|9862|27097|54797|56943|64324|80306|84365|84524|92140|112950|159296	ATF4|BTG1|DHX9|HMGA1|MARS1|POLR2B|POLR2E|MRPL12|SUPT4H1|TAF7|TAF10|TCEA2|TFAM|DEK|NRIP1|SMARCA5|BTAF1|DDX21|MED27|BCLAF1|MED24|TAF5L|MED18|ENY2|NSD1|MED28|NIFK|ZC3H8|MTDH|MED8|NKX2-3	-1.4	ENTA011	0
GO Biological Processes	19	GO:0043086	negative regulation of catalytic activity	19_GO:0065007 biological regulation	-2.8	1.7	3.3	30244	646	891	33	3.7	0.63	701|1026|1647|1676|1910|1974|2537|3156|3301|3730|3843|4171|4869|5037|5054|5569|6059|6135|6201|6879|8725|8815|9349|10542|10959|25793|51499|51657|55832|80824|80851|84101|144203	BUB1B|CDKN1A|GADD45A|DFFA|EDNRB|EIF4A2|IFI6|HMGCR|DNAJA1|ANOS1|IPO5|MCM2|NPM1|PEBP1|SERPINE1|PKIA|ABCE1|RPL11|RPS7|TAF7|URI1|BANF1|RPL23|LAMTOR5|TMED2|FBXO7|TRIAP1|STYXL1|CAND1|DUSP16|SH3BP5L|USP44|OVOS2	-1.4	ENTA011	0
GO Biological Processes	19	GO:0000959	mitochondrial RNA metabolic process	19_GO:0008152 metabolic process	-2.8	4.6	4.2	30244	44	891	6	0.67	0.27	2617|6182|7019|10922|54931|87178	GARS1|MRPL12|TFAM|FASTK|TRMT10C|PNPT1	-1.4	ENTA011	0
KEGG Pathway	24	hsa03410	Base excision repair		-2.8	4.6	4.2	30244	44	891	6	0.67	0.27	3146|5111|5981|5983|54107|54840	HMGB1|PCNA|RFC1|RFC3|POLE3|APTX	-1.4	ENTA011	1
GO Biological Processes	19	GO:0016125	sterol metabolic process	19_GO:0008152 metabolic process	-2.8	2.9	3.7	30244	131	891	11	1.2	0.37	2222|2232|3156|3157|3422|3638|4598|6307|50814|51474|255738	FDFT1|FDXR|HMGCR|HMGCS1|IDI1|INSIG1|MVK|MSMO1|NSDHL|LIMA1|PCSK9	-1.4	ENTA011	0
WikiPathways	27	WP236	Adipogenesis		-2.8	2.9	3.7	30244	131	891	11	1.2	0.37	1026|1647|2487|3159|3572|4692|5054|6319|8204|8788|10135	CDKN1A|GADD45A|FRZB|HMGA1|IL6ST|NDN|SERPINE1|SCD|NRIP1|DLK1|NAMPT	-1.4	ENTA011	0
WikiPathways	27	WP4949	16p11.2 proximal deletion syndrome		-2.8	3.6	3.9	30244	76	891	8	0.9	0.32	908|5111|5516|7203|10575|10576|10694|22948	CCT6A|PCNA|PPP2CB|CCT3|CCT4|CCT2|CCT8|CCT5	-1.4	ENTA011	0
GO Biological Processes	19	GO:0018193	peptidyl-amino acid modification	19_GO:0008152 metabolic process	-2.7	1.7	3.2	30244	726	891	36	4	0.66	128|2589|3006|3008|3145|3276|3815|4706|4801|5300|5479|5903|6612|6879|6881|7150|8317|8445|9360|9643|10464|10933|27097|51562|54107|55352|56943|57691|83443|85313|114799|117143|127933|139728|151507|751071	ADH5|GALNT1|H1-2|H1-4|HMBS|PRMT1|KIT|NDUFAB1|NFYB|PIN1|PPIB|RANBP2|SUMO3|TAF7|TAF10|TOP1|CDC7|DYRK2|PPIG|MORF4L2|PIBF1|MORF4L1|TAF5L|MBIP|POLE3|COPRS|ENY2|KIAA1586|SF3B5|PPIL4|ESCO1|TADA1|UHMK1|PNCK|MSL3P1|CSKMT	-1.4	ENTA011	0
Reactome Gene Sets	6	R-HSA-380320	Recruitment of NuMA to mitotic centrosomes		-2.7	3.2	3.8	30244	94	891	9	1	0.33	1781|3320|4751|9702|10383|27229|80097|80184|84790	DYNC1I2|HSP90AA1|NEK2|CEP57|TUBB4B|TUBGCP4|MZT2B|CEP290|TUBA1C	-1.4	ENTA011	0
GO Biological Processes	19	GO:0046165	alcohol biosynthetic process	19_GO:0008152 metabolic process	-2.7	3.2	3.8	30244	94	891	9	1	0.33	2222|3156|3157|3422|3638|4598|5092|6307|50814	FDFT1|HMGCR|HMGCS1|IDI1|INSIG1|MVK|PCBD1|MSMO1|NSDHL	-1.4	ENTA011	0
GO Biological Processes	19	GO:1901463	regulation of tetrapyrrole biosynthetic process	19_GO:0008152 metabolic process	-2.7	11	5.4	30244	9	891	3	0.34	0.19	51522|81853|645203	TMEM14C|TMEM14B|TMEM14DP	-1.4	ENTA011	0
GO Biological Processes	19	GO:1902570	protein localization to nucleolus	19_GO:0051179 localization	-2.7	11	5.4	30244	9	891	3	0.34	0.19	5901|55035|84154	RAN|NOL8|RPF2	-1.4	ENTA011	0
CORUM	33	CORUM:5286	TNF-alpha/NF-kappa B signaling complex 10		-2.7	11	5.4	30244	9	891	3	0.34	0.19	3320|3326|11140	HSP90AA1|HSP90AB1|CDC37	-1.4	ENTA011	0
CORUM	33	CORUM:7285	HEXIM1-DNA-PK-paraspeckle components-ribonucleoprotein complex		-2.7	11	5.4	30244	9	891	3	0.34	0.19	2547|9782|55269	XRCC6|MATR3|PSPC1	-1.4	ENTA011	0
GO Biological Processes	19	GO:0097064	ncRNA export from nucleus	19_GO:0051179 localization	-2.7	11	5.4	30244	9	891	3	0.34	0.19	4869|6741|11260	NPM1|SSB|XPOT	-1.4	ENTA011	0
GO Biological Processes	19	GO:0070453	regulation of heme biosynthetic process	19_GO:0008152 metabolic process	-2.7	11	5.4	30244	9	891	3	0.34	0.19	51522|81853|645203	TMEM14C|TMEM14B|TMEM14DP	-1.4	ENTA011	0
WikiPathways	27	WP4297	Thiamine metabolic pathways		-2.7	11	5.4	30244	9	891	3	0.34	0.19	5160|7086|60386	PDHA1|TKT|SLC25A19	-1.4	ENTA011	0
GO Biological Processes	19	GO:0070837	dehydroascorbic acid transport	19_GO:0051179 localization	-2.7	11	5.4	30244	9	891	3	0.34	0.19	6513|6515|29988	SLC2A1|SLC2A3|SLC2A8	-1.4	ENTA011	0
GO Biological Processes	19	GO:0006979	response to oxidative stress	19_GO:0050896 response to stimulus	-2.7	2	3.4	30244	375	891	22	2.5	0.52	468|694|3066|4537|4540|4541|4710|4720|5111|5516|5831|6188|6382|6647|8815|10068|10550|22921|29920|84919|87178|91298	ATF4|BTG1|HDAC2|ND3|ND5|ND6|NDUFB4|NDUFS2|PCNA|PPP2CB|PYCR1|RPS3|SDC1|SOD1|BANF1|IL18BP|ARL6IP5|MSRB2|PYCR2|PPP1R15B|PNPT1|RLIG1	-1.4	ENTA011	1
GO Biological Processes	19	GO:0008213	protein alkylation	19_GO:0008152 metabolic process	-2.7	3	3.7	30244	113	891	10	1.1	0.35	694|2091|3006|3008|3276|4801|25940|51504|55352|751071	BTG1|FBL|H1-2|H1-4|PRMT1|NFYB|FAM98A|TRMT112|COPRS|CSKMT	-1.4	ENTA011	0
GO Biological Processes	19	GO:0006479	protein methylation	19_GO:0008152 metabolic process	-2.7	3	3.7	30244	113	891	10	1.1	0.35	694|2091|3006|3008|3276|4801|25940|51504|55352|751071	BTG1|FBL|H1-2|H1-4|PRMT1|NFYB|FAM98A|TRMT112|COPRS|CSKMT	-1.4	ENTA011	0
GO Biological Processes	19	GO:0046700	heterocycle catabolic process	19_GO:0008152 metabolic process	-2.7	2.1	3.4	30244	328	891	20	2.2	0.5	644|1676|1763|1854|2806|3646|4116|5511|6741|9939|10591|23708|26986|55110|55190|79077|79621|87178|170685|389421	BLVRA|DFFA|DNA2|DUT|GOT2|EIF3E|MAGOH|PPP1R8|SSB|RBM8A|DNPH1|GSPT2|PABPC1|MAGOHB|NUDT11|DCTPP1|RNASEH2B|PNPT1|NUDT10|LIN28B	-1.4	ENTA011	0
GO Biological Processes	19	GO:2001251	negative regulation of chromosome organization	19_GO:0048519 negative regulation of biological process	-2.7	3.5	3.9	30244	77	891	8	0.9	0.32	701|3183|4171|7175|8467|9031|55226|84101	BUB1B|HNRNPC|MCM2|TPR|SMARCA5|BAZ1B|NAT10|USP44	-1.4	ENTA011	0
GO Biological Processes	19	GO:0032781	positive regulation of ATP-dependent activity	19_GO:0065007 biological regulation	-2.7	4.5	4.1	30244	45	891	6	0.67	0.27	483|1660|3337|4436|6742|10598	ATP1B3|DHX9|DNAJB1|MSH2|SSBP1|AHSA1	-1.4	ENTA011	0
Reactome Gene Sets	6	R-HSA-1592230	Mitochondrial biogenesis		-2.7	3.2	3.8	30244	95	891	9	1	0.33	515|518|521|522|805|6742|7019|10632|54205	ATP5PB|ATP5MC3|ATP5ME|ATP5PF|CALM2|SSBP1|TFAM|ATP5MG|CYCS	-1.4	ENTA011	0
Reactome Gene Sets	6	R-HSA-8949613	Cristae formation		-2.7	5.5	4.3	30244	31	891	5	0.56	0.25	515|518|521|522|10632	ATP5PB|ATP5MC3|ATP5ME|ATP5PF|ATP5MG	-1.4	ENTA011	0
Reactome Gene Sets	6	R-HSA-168333	NEP/NS2 Interacts with the Cellular Export Machinery		-2.7	5.5	4.3	30244	31	891	5	0.56	0.25	5901|5903|7175|55706|57122	RAN|RANBP2|TPR|NDC1|NUP107	-1.4	ENTA011	0
GO Biological Processes	19	GO:2001242	regulation of intrinsic apoptotic signaling pathway	19_GO:0050896 response to stimulus	-2.7	2.5	3.5	30244	174	891	13	1.5	0.4	3301|6135|6154|6188|6201|6647|8531|8725|9774|10399|27113|51499|51657	DNAJA1|RPL11|RPL26|RPS3|RPS7|SOD1|YBX3|URI1|BCLAF1|RACK1|BBC3|TRIAP1|STYXL1	-1.3	ENTA011	0
GO Biological Processes	19	GO:0035338	long-chain fatty-acyl-CoA biosynthetic process	19_GO:0008152 metabolic process	-2.7	7.1	4.7	30244	19	891	4	0.45	0.22	2181|54898|60481|79071	ACSL3|ELOVL2|ELOVL5|ELOVL6	-1.3	ENTA011	0
CORUM	33	CORUM:6664	STAGA complex, SPT3-linked		-2.7	7.1	4.7	30244	19	891	4	0.45	0.22	6881|27097|56943|117143	TAF10|TAF5L|ENY2|TADA1	-1.3	ENTA011	0
Reactome Gene Sets	6	R-HSA-110320	Translesion Synthesis by POLH		-2.7	7.1	4.7	30244	19	891	4	0.45	0.22	5111|5981|5983|6233	PCNA|RFC1|RFC3|RPS27A	-1.3	ENTA011	1
GO Biological Processes	19	GO:0046824	positive regulation of nucleocytoplasmic transport	19_GO:0051179 localization	-2.7	3.9	3.9	30244	61	891	7	0.79	0.3	1660|3320|3843|5901|7175|7545|51496	DHX9|HSP90AA1|IPO5|RAN|TPR|ZIC1|CTDSPL2	-1.3	ENTA011	0
GO Biological Processes	19	GO:0051123	RNA polymerase II preinitiation complex assembly	19_GO:0008152 metabolic process	-2.7	3.9	3.9	30244	61	891	7	0.79	0.3	6879|6881|9442|9862|54797|80306|112950	TAF7|TAF10|MED27|MED24|MED18|MED28|MED8	-1.3	ENTA011	0
Reactome Gene Sets	6	R-HSA-199977	ER to Golgi Anterograde Transport		-2.7	2.6	3.6	30244	154	891	12	1.3	0.39	829|830|1315|1781|3998|10383|10652|10959|26286|54732|79090|84790	CAPZA1|CAPZA2|COPB1|DYNC1I2|LMAN1|TUBB4B|YKT6|TMED2|ARFGAP3|TMED9|TRAPPC6A|TUBA1C	-1.3	ENTA011	0
GO Biological Processes	19	GO:0071383	cellular response to steroid hormone stimulus	19_GO:0050896 response to stimulus	-2.7	2.6	3.6	30244	154	891	12	1.3	0.39	1977|3301|3312|4537|5901|5978|6879|8725|10424|11170|54541|164091	EIF4E|DNAJA1|HSPA8|ND3|RAN|REST|TAF7|URI1|PGRMC2|FAM107A|DDIT4|PAQR7	-1.3	ENTA011	0
GO Biological Processes	19	GO:0008033	tRNA processing	19_GO:0008152 metabolic process	-2.7	2.8	3.6	30244	134	891	11	1.2	0.37	3735|4234|6741|10248|25940|51504|54901|54931|55226|64172|127253	KARS1|METTL1|SSB|POP7|FAM98A|TRMT112|CDKAL1|TRMT10C|NAT10|OSGEPL1|TYW3	-1.3	ENTA011	0
GO Biological Processes	19	GO:0051099	positive regulation of binding	19_GO:0065007 biological regulation	-2.7	2.5	3.5	30244	175	891	13	1.5	0.4	805|1660|3146|3646|4830|5300|5516|5901|6135|8664|8721|10542|23032	CALM2|DHX9|HMGB1|EIF3E|NME1|PIN1|PPP2CB|RAN|RPL11|EIF3D|EDF1|LAMTOR5|USP33	-1.3	ENTA011	0
GO Biological Processes	19	GO:0006790	sulfur compound metabolic process	19_GO:0008152 metabolic process	-2.7	2.1	3.4	30244	308	891	19	2.1	0.48	1910|2181|3157|4522|4594|4598|4706|5160|6611|10678|29940|54898|57019|57128|60386|60481|79071|79717|388962	EDNRB|ACSL3|HMGCS1|MTHFD1|MMUT|MVK|NDUFAB1|PDHA1|SMS|B3GNT2|DSE|ELOVL2|CIAPIN1|LYRM4|SLC25A19|ELOVL5|ELOVL6|PPCS|BOLA3	-1.3	ENTA011	0
GO Biological Processes	19	GO:0031570	DNA integrity checkpoint signaling	19_GO:0048519 negative regulation of biological process	-2.7	3	3.7	30244	115	891	10	1.1	0.35	988|1026|1763|4436|5781|6154|27339|51065|51499|163859	CDC5L|CDKN1A|DNA2|MSH2|PTPN11|RPL26|PRPF19|RPS27L|TRIAP1|SDE2	-1.3	ENTA011	0
Reactome Gene Sets	6	R-HSA-5684996	MAPK1/MAPK3 signaling		-2.7	2.1	3.4	30244	286	891	18	2	0.47	805|3572|3815|5037|5516|5685|5686|5688|5695|5702|5704|5710|5713|5716|5781|5908|6233|80824	CALM2|IL6ST|KIT|PEBP1|PPP2CB|PSMA4|PSMA5|PSMA7|PSMB7|PSMC3|PSMC4|PSMD4|PSMD7|PSMD10|PTPN11|RAP1B|RPS27A|DUSP16	-1.3	ENTA011	0
GO Biological Processes	19	GO:0000018	regulation of DNA recombination	19_GO:0008152 metabolic process	-2.7	2.8	3.6	30244	135	891	11	1.2	0.37	2187|3006|3008|4436|7037|9643|10933|54537|56154|80311|158880	FANCB|H1-2|H1-4|MSH2|TFRC|MORF4L2|MORF4L1|SHLD2|TEX15|KLHL15|USP51	-1.3	ENTA011	0
GO Biological Processes	19	GO:0032774	RNA biosynthetic process	19_GO:0008152 metabolic process	-2.6	1.7	3.2	30244	605	891	31	3.5	0.61	468|694|1660|3159|4141|5431|5434|6182|6827|6879|6881|6919|7019|7913|8204|8467|9044|9188|9442|9774|9862|27097|54797|56943|64324|80306|84365|84524|92140|112950|159296	ATF4|BTG1|DHX9|HMGA1|MARS1|POLR2B|POLR2E|MRPL12|SUPT4H1|TAF7|TAF10|TCEA2|TFAM|DEK|NRIP1|SMARCA5|BTAF1|DDX21|MED27|BCLAF1|MED24|TAF5L|MED18|ENY2|NSD1|MED28|NIFK|ZC3H8|MTDH|MED8|NKX2-3	-1.3	ENTA011	0
GO Biological Processes	19	GO:0032386	regulation of intracellular transport	19_GO:0051179 localization	-2.6	2	3.3	30244	333	891	20	2.2	0.5	1660|3320|3638|3843|3998|5569|5781|5901|7175|7323|7545|8724|9585|27113|50487|51496|59286|80184|127933|255738	DHX9|HSP90AA1|INSIG1|IPO5|LMAN1|PKIA|PTPN11|RAN|TPR|UBE2D3|ZIC1|SNX3|KIF20B|BBC3|PLA2G3|CTDSPL2|UBL5|CEP290|UHMK1|PCSK9	-1.3	ENTA011	0
Canonical Pathways	11	M19	PID P73PATHWAY		-2.6	3.4	3.8	30244	79	891	8	0.9	0.32	1026|4720|5054|5204|5300|10399|27113|64782	CDKN1A|NDUFS2|SERPINE1|PFDN5|PIN1|RACK1|BBC3|AEN	-1.3	ENTA011	0
Reactome Gene Sets	6	R-HSA-8852135	Protein ubiquitination		-2.6	3.4	3.8	30244	79	891	8	0.9	0.32	5111|6233|7317|7322|7323|7324|7334|51255	PCNA|RPS27A|UBA1|UBE2D2|UBE2D3|UBE2E1|UBE2N|RNF181	-1.3	ENTA011	0
CORUM	33	CORUM:230	Mediator complex		-2.6	5.3	4.2	30244	32	891	5	0.56	0.25	9442|9862|54797|80306|112950	MED27|MED24|MED18|MED28|MED8	-1.3	ENTA011	0
GO Biological Processes	19	GO:0006613	cotranslational protein targeting to membrane	19_GO:0051179 localization	-2.6	5.3	4.2	30244	32	891	5	0.56	0.25	6726|6727|6731|10952|58477	SRP9|SRP14|SRP72|SEC61B|SRPRB	-1.3	ENTA011	0
Reactome Gene Sets	6	R-HSA-5656169	Termination of translesion DNA synthesis		-2.6	5.3	4.2	30244	32	891	5	0.56	0.25	5111|5981|5983|6233|54107	PCNA|RFC1|RFC3|RPS27A|POLE3	-1.3	ENTA011	1
WikiPathways	27	WP5323	Fatty Acids and Lipoproteins Transport in Hepatocytes		-2.6	2	3.3	30244	381	891	22	2.5	0.52	39|998|2060|2181|2222|3033|3156|3157|3422|3638|4598|4830|5360|6307|6453|7037|8411|23032|50814|54874|79890|255738	ACAT2|CDC42|EPS15|ACSL3|FDFT1|HADH|HMGCR|HMGCS1|IDI1|INSIG1|MVK|NME1|PLTP|MSMO1|ITSN1|TFRC|EEA1|USP33|NSDHL|FNBP1L|RIN3|PCSK9	-1.3	ENTA011	0
GO Biological Processes	19	GO:0034655	nucleobase-containing compound catabolic process	19_GO:0008152 metabolic process	-2.6	2.1	3.3	30244	287	891	18	2	0.47	1676|1763|1854|3646|4116|5511|6741|9939|10591|23708|26986|55110|55190|79077|79621|87178|170685|389421	DFFA|DNA2|DUT|EIF3E|MAGOH|PPP1R8|SSB|RBM8A|DNPH1|GSPT2|PABPC1|MAGOHB|NUDT11|DCTPP1|RNASEH2B|PNPT1|NUDT10|LIN28B	-1.3	ENTA011	0
Reactome Gene Sets	6	R-HSA-162599	Late Phase of HIV Life Cycle		-2.6	2.7	3.6	30244	136	891	11	1.2	0.37	5431|5434|5901|5903|6233|6827|6879|6881|7175|55706|57122	POLR2B|POLR2E|RAN|RANBP2|RPS27A|SUPT4H1|TAF7|TAF10|TPR|NDC1|NUP107	-1.3	ENTA011	0
GO Biological Processes	19	GO:0009408	response to heat	19_GO:0050896 response to stimulus	-2.6	3.1	3.7	30244	98	891	9	1	0.33	3066|3301|3320|3326|3327|3337|6647|7175|51278	HDAC2|DNAJA1|HSP90AA1|HSP90AB1|HSP90AB3P|DNAJB1|SOD1|TPR|IER5	-1.3	ENTA011	0
Reactome Gene Sets	6	R-HSA-9648025	EML4 and NUDC in mitotic spindle formation		-2.6	2.9	3.6	30244	117	891	10	1.1	0.35	701|1781|2491|5516|5903|10383|55166|57122|81930|84790	BUB1B|DYNC1I2|CENPI|PPP2CB|RANBP2|TUBB4B|CENPQ|NUP107|KIF18A|TUBA1C	-1.3	ENTA011	1
Reactome Gene Sets	6	R-HSA-1989781	PPARA activates gene expression		-2.6	2.9	3.6	30244	117	891	10	1.1	0.35	2222|3156|3157|3992|4801|9442|9862|54797|80306|112950	FDFT1|HMGCR|HMGCS1|FADS1|NFYB|MED27|MED24|MED18|MED28|MED8	-1.3	ENTA011	0
Reactome Gene Sets	6	R-HSA-4570464	SUMOylation of RNA binding proteins		-2.6	4.3	4	30244	47	891	6	0.67	0.27	3183|5903|7175|51602|55706|57122	HNRNPC|RANBP2|TPR|NOP58|NDC1|NUP107	-1.3	ENTA011	0
GO Biological Processes	19	GO:0042026	protein refolding	19_GO:0009987 cellular process	-2.6	6.8	4.5	30244	20	891	4	0.45	0.22	3301|3312|3320|3329	DNAJA1|HSPA8|HSP90AA1|HSPD1	-1.3	ENTA011	0
Reactome Gene Sets	6	R-HSA-69186	Lagging Strand Synthesis		-2.6	6.8	4.5	30244	20	891	4	0.45	0.22	1763|5111|5981|5983	DNA2|PCNA|RFC1|RFC3	-1.3	ENTA011	1
Reactome Gene Sets	6	R-HSA-6803204	TP53 Regulates Transcription of Genes Involved in Cytochrome C Release		-2.6	6.8	4.5	30244	20	891	4	0.45	0.22	7159|27113|27166|51499	TP53BP2|BBC3|PRELID1|TRIAP1	-1.3	ENTA011	0
GO Biological Processes	19	GO:0010638	positive regulation of organelle organization	19_GO:0048518 positive regulation of biological process	-2.6	1.8	3.2	30244	508	891	27	3	0.57	908|989|998|3981|3998|4076|4751|6188|6382|6742|7175|7203|10146|10575|10576|10694|22948|23300|25793|26354|27113|29109|54732|55196|55329|57787|79035	CCT6A|SEPTIN7|CDC42|LIG4|LMAN1|CAPRIN1|NEK2|RPS3|SDC1|SSBP1|TPR|CCT3|G3BP1|CCT4|CCT2|CCT8|CCT5|ATMIN|FBXO7|GNL3|BBC3|FHOD1|TMED9|RESF1|MNS1|MARK4|NABP2	-1.3	ENTA011	1
[truncated: 236 more rows]
